# Supplementary material for: Cigarette Smoke Triggers Loss of Corneal Endothelial Cells and Disruption of Descemet's Membrane Proteins in Mice
Source: Invest Ophthalmol Vis Sci. 2021 Mar 2;62(3):3. doi: 10.1167/iovs.62.3.3 (PMC7938020; doi:10.1167/iovs.62.3.3)
Supplement: Supplement 1 [file iovs-62-3-3_s001.xlsx]

## Sheet: ReadMe
Reporter ions Intensity	Abundance
Ct-CE	Control corneal endothelium (CE)
CS-CE	Cigarette smoke exposed corneal endothelium (CE)
# Peptides	Total number of peptide sequences identified in the protein group
# PSMs	Number of peptide spectrum matches per protein.

## Sheet: Supplementary Table 1
Protein Accession No.	Gene Symbol	Description	Reporter ion intensities Ct-CE-1	Reporter ion intensities Ct-CE-2	Reporter ion intensities Ct-CE-3	Reporter ion intensities Ct-CE-4	Reporter ion intensities CS-CE-1	Reporter ion intensities CS-CE-2	Reporter ion intensities CS-CE-3	Reporter ion intensities CS-CE-4	# Peptides	# PSMs
E9PWQ3	Col6a3	Collagen, type VI, alpha 3 OS=Mus musculus OX=10090 GN=Col6a3 PE=1 SV=2	2.13279e+06	1910696	1.75782e+06	1.92927e+06	2.23522e+06	1.66758e+06	3.0763e+06	2.05195e+06	225	8502
Q60847	Col12a1	Collagen alpha-1(XII) chain OS=Mus musculus OX=10090 GN=Col12a1 PE=2 SV=3	2.08933e+06	1.83179e+06	1.88787e+06	1.96051e+06	2.05509e+06	1.55862e+06	3.05537e+06	2.18039e+06	195	7024
Q02788	Col6a2	Collagen alpha-2(VI) chain OS=Mus musculus OX=10090 GN=Col6a2 PE=1 SV=3	604980	512389	458868	501519	555518	446133	815201	538420	44	1601
Q04857	Col6a1	Collagen alpha-1(VI) chain OS=Mus musculus OX=10090 GN=Col6a1 PE=1 SV=1	550033	468789	442068	498743	541781	416511	806052	505837	50	1929
P82198	Tgfbi	Transforming growth factor-beta-induced protein ig-h3 OS=Mus musculus OX=10090 GN=Tgfbi PE=1 SV=1	544282	506149	506008	541963	550534	439906	809860	527667	41	1964
Q6GQT1	A2m	Alpha-2-macroglobulin-P OS=Mus musculus OX=10090 GN=A2m PE=2 SV=2	521350	397893	342957	445635	431256	406916	763884	443174	71	1515
B1B0C7	Hspg2	Basement membrane-specific heparan sulfate proteoglycan core protein OS=Mus musculus OX=10090 GN=Hspg2 PE=1 SV=1	500914	468033	601903	550462	413546	356230	571429	515740	113	1552
Q01149	Col1a2	Collagen alpha-2(I) chain OS=Mus musculus OX=10090 GN=Col1a2 PE=1 SV=2	460323	423093	401206	384347	426080	396125	504323	396779	37	944
P28654	Dcn	Decorin OS=Mus musculus OX=10090 GN=Dcn PE=1 SV=1	451680	407784	367071	414464	448380	369897	674471	413438	31	1280
E9Q616	Ahnak	AHNAK nucleoprotein (desmoyokin) OS=Mus musculus OX=10090 GN=Ahnak PE=1 SV=1	437542	435411	354933	426286	450044	472416	598558	506314	251	924
P11087	Col1a1	Collagen alpha-1(I) chain OS=Mus musculus OX=10090 GN=Col1a1 PE=1 SV=4	398413	400640	373544	392869	396519	391042	456442	346897	33	850
P11276	Fn1	Fibronectin OS=Mus musculus OX=10090 GN=Fn1 PE=1 SV=4	391382	364752	484450	451798	326166	307217	474464	442508	79	1434
P40142	Tkt	Transketolase OS=Mus musculus OX=10090 GN=Tkt PE=1 SV=1	363485	330790	309507	258008	446247	247860	514501	319957	42	877
O35367	Kera	Keratocan OS=Mus musculus OX=10090 GN=Kera PE=2 SV=1	339375	314656	314531	386393	300385	320028	558991	334104	22	749
P47739	Aldh3a1	Aldehyde dehydrogenase, dimeric NADP-preferring OS=Mus musculus OX=10090 GN=Aldh3a1 PE=1 SV=2	300082	231229	227389	152032	664105	181842	582336	254004	31	469
Q60675	Lama2	Laminin subunit alpha-2 OS=Mus musculus OX=10090 GN=Lama2 PE=1 SV=2	267614	228512	336371	266978	212462	192909	315133	282242	100	590
P51885	Lum	Lumican OS=Mus musculus OX=10090 GN=Lum PE=1 SV=2	255391	265904	255611	324260	244111	282142	436912	261703	21	738
Q61001	Lama5	Laminin subunit alpha-5 OS=Mus musculus OX=10090 GN=Lama5 PE=1 SV=4	216144	194140	239908	245322	171267	164686	248449	243058	77	794
P28653	Bgn	Biglycan OS=Mus musculus OX=10090 GN=Bgn PE=1 SV=1	211441	184056	185146	210844	192636	151781	345388	210494	28	933
F8VQJ3	Lamc1	Laminin subunit gamma-1 OS=Mus musculus OX=10090 GN=Lamc1 PE=1 SV=1	190262	154986	207560	184176	136551	140124	199788	226916	62	393
P07724	Alb	Serum albumin OS=Mus musculus OX=10090 GN=Alb PE=1 SV=3	187201	140831	147435	232623	152854	166401	409487	297297	34	491
E9QN70	Lamb1	Laminin subunit beta-1 OS=Mus musculus OX=10090 GN=Lamb1 PE=1 SV=1	178036	147498	268547	236818	118398	144891	210578	223966	52	330
P10493	Nid1	Nidogen-1 OS=Mus musculus OX=10090 GN=Nid1 PE=1 SV=2	167194	153668	194591	162615	139308	125033	211063	195232	36	392
Q61292	Lamb2	Laminin subunit beta-2 OS=Mus musculus OX=10090 GN=Lamb2 PE=1 SV=2	155862	125373	138950	142250	119661	124667	157676	168253	50	352
A0A1Y7VJW9	Fbln5	Fibulin-5 OS=Mus musculus OX=10090 GN=Fbln5 PE=1 SV=1	155012	160833	190138	189630	147697	124777	210249	181496	8	471
P16546	Sptan1	Spectrin alpha chain, non-erythrocytic 1 OS=Mus musculus OX=10090 GN=Sptan1 PE=1 SV=4	141280	135324	127228	157975	141788	139064	221008	164047	122	327
Q62000	Ogn	Mimecan OS=Mus musculus OX=10090 GN=Ogn PE=1 SV=1	129759	100235	101932	114996	127487	100716	205849	125275	20	310
P60710	Actb	Actin, cytoplasmic 1 OS=Mus musculus OX=10090 GN=Actb PE=1 SV=1	126959	96815.5	137094	117492	120967	122855	221776	176804	20	282
P48678	Lmna	Prelamin-A/C OS=Mus musculus OX=10090 GN=Lmna PE=1 SV=2	124896	109337	125424	121249	129545	108607	159292	137171	45	226
Q61789	Lama3	Laminin subunit alpha-3 OS=Mus musculus OX=10090 GN=Lama3 PE=1 SV=4	120641	116553	128030	123079	109956	102912	149138	132868	68	280
Q80YQ1	Thbs1	Thrombospondin-1 OS=Mus musculus OX=10090 GN=Thbs1 PE=1 SV=1	112694	84880.2	125015	114473	86675.1	77274.3	121992	111042	37	230
Q62261	Sptbn1	Spectrin beta chain, non-erythrocytic 1 OS=Mus musculus OX=10090 GN=Sptbn1 PE=1 SV=2	112166	109071	101601	117258	111004	109812	180216	126681	101	291
P01027	C3	Complement C3 OS=Mus musculus OX=10090 GN=C3 PE=1 SV=3	109860	90677.2	95739.9	92334.7	150724	85163.6	197156	178793	77	324
Q8BPB5	Efemp1	EGF-containing fibulin-like extracellular matrix protein 1 OS=Mus musculus OX=10090 GN=Efemp1 PE=1 SV=1	105666	95392.8	104393	114489	81255.6	85290.3	120756	106178	16	514
A0A0R4J0J7	Mamdc2	MAM domain-containing protein 2 OS=Mus musculus OX=10090 GN=Mamdc2 PE=1 SV=1	102678	70188.3	69902.8	66874	86937.9	63240.6	104018	79353.2	28	223
P20152	Vim	Vimentin OS=Mus musculus OX=10090 GN=Vim PE=1 SV=3	99593.7	94082	85188.9	92870.9	154209	95273.8	278182	144574	36	274
P08122	Col4a2	Collagen alpha-2(IV) chain OS=Mus musculus OX=10090 GN=Col4a2 PE=1 SV=4	98370.4	109582	111787	120870	82827.7	81103.1	117514	108748	16	529
Q99K41	Emilin1	EMILIN-1 OS=Mus musculus OX=10090 GN=Emilin1 PE=1 SV=1	96755.5	87416.2	119492	106019	71396	74546.7	100224	104340	32	202
P10126	Eef1a1	Elongation factor 1-alpha 1 OS=Mus musculus OX=10090 GN=Eef1a1 PE=1 SV=3	90135.4	69980	99888.6	74132	93539.9	57780.4	141883	105427	20	186
P07356	Anxa2	Annexin A2 OS=Mus musculus OX=10090 GN=Anxa2 PE=1 SV=2	89515.8	86274.8	75874.9	80171.4	96704.8	78139.9	143760	101053	24	172
Q8VDD5	Myh9	Myosin-9 OS=Mus musculus OX=10090 GN=Myh9 PE=1 SV=4	88224.3	72333.7	80045.1	99279.6	91216	95823.2	123593	115811	84	242
Q9QXS1	Plec	Plectin OS=Mus musculus OX=10090 GN=Plec PE=1 SV=3	87854.7	84871.3	83023.4	97553.8	101945	103408	143589	108812	133	222
Q8CBB6	Hist1h2bq	Histone H2B OS=Mus musculus OX=10090 GN=Hist1h2bq PE=2 SV=1	84050.3	79081.7	94616	98454.5	88172	77049.8	125152	100360	7	369
Q61554	Fbn1	Fibrillin-1 OS=Mus musculus OX=10090 GN=Fbn1 PE=1 SV=2	82967.1	56978.1	83091.7	66506.3	71289.1	48142.1	108495	84807.7	22	83
P13020	Gsn	Gelsolin OS=Mus musculus OX=10090 GN=Gsn PE=1 SV=3	80458.5	61841.6	56651.9	64241.4	51925.7	69090.8	83624.2	88398.6	27	142
P62806	Hist1h4a	Histone H4 OS=Mus musculus OX=10090 GN=Hist1h4a PE=1 SV=2	79630.6	80642.7	98780.6	102386	78978.4	71205.8	121267	95168	9	246
P08113	Hsp90b1	Endoplasmin OS=Mus musculus OX=10090 GN=Hsp90b1 PE=1 SV=2	78680.6	68256.2	63941.8	85407	69861.3	73090.5	118875	87867.9	34	145
P09411	Pgk1	Phosphoglycerate kinase 1 OS=Mus musculus OX=10090 GN=Pgk1 PE=1 SV=4	78498.9	70504.7	74198.4	76078.9	71287.2	57875.6	107525	81321.6	27	204
A0A0A0MQF6	Gapdh	Glyceraldehyde-3-phosphate dehydrogenase OS=Mus musculus OX=10090 GN=Gapdh PE=1 SV=1	78017.8	71145.3	85854.7	85323.7	77634.4	67875.9	128315	100362	16	378
O09131	Gsto1	Glutathione S-transferase omega-1 OS=Mus musculus OX=10090 GN=Gsto1 PE=1 SV=2	77853.3	51148.3	60389.6	42370.8	97162.5	29265.1	173961	76261.1	18	95
Q06890	Clu	Clusterin OS=Mus musculus OX=10090 GN=Clu PE=1 SV=1	77369.5	78485.9	89746.2	85229.9	64480.5	68327.1	89580.5	93155.9	20	143
O88322	Nid2	Nidogen-2 OS=Mus musculus OX=10090 GN=Nid2 PE=1 SV=2	76505.6	75407.4	78231.7	80393.3	66584.5	61952.6	89793.2	88291.6	34	203
P28665	Mug1	Murinoglobulin-1 OS=Mus musculus OX=10090 GN=Mug1 PE=1 SV=3	75746.2	63911.4	44888.5	48561.8	66870.6	65634.6	63872.5	66274.7	43	203
P20029	Hspa5	Endoplasmic reticulum chaperone BiP OS=Mus musculus OX=10090 GN=Hspa5 PE=1 SV=3	74975.1	63318.1	68900	75654	64324.8	66222.9	101469	80743.3	34	175
P63017	Hspa8	Heat shock cognate 71 kDa protein OS=Mus musculus OX=10090 GN=Hspa8 PE=1 SV=1	74778	69984.7	69185.8	76889.9	70153.9	62263	117486	84639.9	34	152
E9Q035	Gm20425	Predicted gene 20425 OS=Mus musculus OX=10090 GN=Gm20425 PE=4 SV=1	74582.7	62511.9	54822.7	70017.9	60604.7	66250.5	142892	98088.9	31	137
A0A0R4J0I9	Lrp1	Low density lipoprotein receptor-related protein 1 OS=Mus musculus OX=10090 GN=Lrp1 PE=1 SV=1	71755.9	70461	71092.5	77756.3	64685.5	65920.8	92609.9	71097.2	62	177
Q00897	Serpina1d	Alpha-1-antitrypsin 1-4 OS=Mus musculus OX=10090 GN=Serpina1d PE=1 SV=1	70578.8	57811.7	34767.9	55728.7	44653.2	58651	62504.4	59820.7	18	114
P19324	Serpinh1	Serpin H1 OS=Mus musculus OX=10090 GN=Serpinh1 PE=1 SV=3	69744.7	66121.8	71185.3	69347.3	82050	54822.9	117370	80678.1	21	213
M0QWP1	Agrn	Agrin OS=Mus musculus OX=10090 GN=Agrn PE=1 SV=1	69586.4	65698.5	74769.6	76374.6	59750.7	55638.5	79027.4	73115.4	37	189
Q9QZZ6	Dpt	Dermatopontin OS=Mus musculus OX=10090 GN=Dpt PE=1 SV=1	68570.1	60884.1	53395.3	56349.8	50623.4	48339.7	69584.1	62813.9	7	72
P08226	Apoe	Apolipoprotein E OS=Mus musculus OX=10090 GN=Apoe PE=1 SV=2	66377.5	63844.2	79358.4	70123.5	51488	55906.2	74831.6	75261.6	22	163
P97298	Serpinf1	Pigment epithelium-derived factor OS=Mus musculus OX=10090 GN=Serpinf1 PE=1 SV=2	65464.5	57822.4	54037.6	58827.7	62346.4	57984.3	95136.1	68139.9	19	164
Q9JHU4	Dync1h1	Cytoplasmic dynein 1 heavy chain 1 OS=Mus musculus OX=10090 GN=Dync1h1 PE=1 SV=2	64742.3	66847.8	57717.7	68691.2	68771.7	60559.2	108695	67475.4	120	190
Q640N1	Aebp1	Adipocyte enhancer-binding protein 1 OS=Mus musculus OX=10090 GN=Aebp1 PE=1 SV=1	63996.3	60759.6	47579.1	59203.7	57999.6	55469.2	77956.1	57888.1	28	129
P17742	Ppia	Peptidyl-prolyl cis-trans isomerase A OS=Mus musculus OX=10090 GN=Ppia PE=1 SV=2	63692.8	53554.3	52117.2	45384.8	70729.8	39887.4	102856	60908.4	11	121
D3YXG0	Hmcn1	Hemicentin-1 OS=Mus musculus OX=10090 GN=Hmcn1 PE=1 SV=1	62842.8	60925.1	78159.1	72513.2	59987.9	49361.7	74240.4	62390.1	92	211
Q9JK53	Prelp	Prolargin OS=Mus musculus OX=10090 GN=Prelp PE=1 SV=2	59526.6	45272.8	47475.7	47877.9	75167.9	43099.8	99688.6	59632.5	19	163
P27773	Pdia3	Protein disulfide-isomerase A3 OS=Mus musculus OX=10090 GN=Pdia3 PE=1 SV=2	58968.3	57444.3	50894.7	60595.7	59583.6	55335.5	92260	72402.5	34	106
Q9Z1T2	Thbs4	Thrombospondin-4 OS=Mus musculus OX=10090 GN=Thbs4 PE=1 SV=1	58805.7	47041	33557.1	41971.5	38621.4	35411.9	55116.4	56080.4	19	165
P62259	Ywhae	14-3-3 protein epsilon OS=Mus musculus OX=10090 GN=Ywhae PE=1 SV=1	57582.9	53156.1	54670.1	51578.3	58122.8	43785.9	91722.8	62242.9	19	143
P48036	Anxa5	Annexin A5 OS=Mus musculus OX=10090 GN=Anxa5 PE=1 SV=1	57300.7	57587.8	53201.3	57193.4	45788.5	40591.9	98956.9	58887.2	26	135
P52480	Pkm	Pyruvate kinase PKM OS=Mus musculus OX=10090 GN=Pkm PE=1 SV=4	56786.1	57414	47550.8	47763.9	87754.9	50139.5	107779	70801.5	29	146
A6ZI44	Aldoa	Fructose-bisphosphate aldolase OS=Mus musculus OX=10090 GN=Aldoa PE=1 SV=1	56395.6	51186.5	60201.1	59699.5	52124.2	51656.1	79295.6	62007.4	17	167
A0A0R4J0I1	Serpina3k	MCG1051009 OS=Mus musculus OX=10090 GN=Serpina3k PE=1 SV=1	55798.4	50175.1	27262.2	45095.7	41166.2	49093.2	52677.2	42026.3	19	140
P68372	Tubb4b	Tubulin beta-4B chain OS=Mus musculus OX=10090 GN=Tubb4b PE=1 SV=1	55126.9	50759.7	51076.3	55349	59110.6	45916.5	111370	64369.6	19	166
P16460	Ass1	Argininosuccinate synthase OS=Mus musculus OX=10090 GN=Ass1 PE=1 SV=1	54841.7	51855.1	44728.1	46047.2	42975.4	44290.2	68231.4	54600.4	22	103
Q922W6	Mmp3	Matrix metalloproteinase OS=Mus musculus OX=10090 GN=Mmp3 PE=1 SV=1	54813.8	49681.1	54032.2	51145.7	47171.2	44072.7	82514.3	96532.9	23	74
P14733	Lmnb1	Lamin-B1 OS=Mus musculus OX=10090 GN=Lmnb1 PE=1 SV=3	54134.3	44986.3	72059.7	66803.8	44715	55201.8	63024.3	65069	34	111
B7ZN28	Papln	Papilin OS=Mus musculus OX=10090 GN=Papln PE=1 SV=1	53972.4	45733.6	61927.7	53716.1	39414.4	41950.5	52442.8	52507.1	24	129
Q80YX1	Tnc	Tenascin OS=Mus musculus OX=10090 GN=Tnc PE=1 SV=1	53652.1	46679.1	46771.5	47703	102443	40776.6	143796	85805.5	49	179
P43274	Hist1h1e	Histone H1.4 OS=Mus musculus OX=10090 GN=Hist1h1e PE=1 SV=2	53578.9	34182.4	74946.8	43848.7	50286.7	39149.7	69712.1	69173.6	9	55
Q5SX39	Myh4	Myosin-4 OS=Mus musculus OX=10090 GN=Myh4 PE=2 SV=1	53227.3	77405.6	50766.7	67467.1	56406.8	740280	56075.7	90416.1	94	300
Q8BTM8	Flna	Filamin-A OS=Mus musculus OX=10090 GN=Flna PE=1 SV=5	51917.8	53295.5	50045.6	57136.7	56092.6	52782.2	75013.9	64855.5	64	132
O88200	Clec11a	C-type lectin domain family 11 member A OS=Mus musculus OX=10090 GN=Clec11a PE=1 SV=1	51388.8	37595.2	75613.5	42643.4	45330.1	34236.4	63893.3	61389.1	16	108
P68369	Tuba1a	Tubulin alpha-1A chain OS=Mus musculus OX=10090 GN=Tuba1a PE=1 SV=1	51223.4	49755.5	47782.5	50706.2	53743.3	39069	117634	60059.6	22	146
Q8VDN2	Atp1a1	Sodium/potassium-transporting ATPase subunit alpha-1 OS=Mus musculus OX=10090 GN=Atp1a1 PE=1 SV=1	51184.7	49744.2	60609.3	68706	45785.7	53688.3	70300.6	66382.7	33	134
Q62009	Postn	Periostin OS=Mus musculus OX=10090 GN=Postn PE=1 SV=2	48658.3	41813.9	50626.7	44795.6	54175.3	34131.1	75681.6	63624.9	29	104
P09103	P4hb	Protein disulfide-isomerase OS=Mus musculus OX=10090 GN=P4hb PE=1 SV=2	48439.7	45818.2	43319	50722.2	47208.4	43596.1	71398.4	54950.5	27	91
O88207	Col5a1	Collagen alpha-1(V) chain OS=Mus musculus OX=10090 GN=Col5a1 PE=1 SV=2	48429.9	45625.4	45318.4	44278	48187.5	43393.1	59759.8	50021.4	23	138
A0A1L1SV25	Actn4	Alpha-actinin-4 OS=Mus musculus OX=10090 GN=Actn4 PE=1 SV=1	48286.3	40151.7	51526.6	52422.8	48737.7	48405.8	70112.6	64143.4	41	135
P58252	Eef2	Elongation factor 2 OS=Mus musculus OX=10090 GN=Eef2 PE=1 SV=2	47732.9	44042.1	42453.4	44434.4	55179.5	38980.7	81613.5	57055.7	32	104
P02463	Col4a1	Collagen alpha-1(IV) chain OS=Mus musculus OX=10090 GN=Col4a1 PE=1 SV=4	47175.3	38961.2	51324.2	55659.1	33666.9	36437.9	54676.1	51217.1	9	322
Q922U2	Krt5	Keratin, type II cytoskeletal 5 OS=Mus musculus OX=10090 GN=Krt5 PE=1 SV=1	46560.8	47131.2	85563.9	56125.9	60634	48711	80938.9	59942	39	256
B7ZNH7	Col14a1	Collagen alpha-1(XIV) chain OS=Mus musculus OX=10090 GN=Col14a1 PE=1 SV=1	46474.9	42522.6	36136.7	41362.7	52587.5	43803.5	63590.5	44884.6	43	142
P06745	Gpi	Glucose-6-phosphate isomerase OS=Mus musculus OX=10090 GN=Gpi PE=1 SV=4	46385.6	47852.5	38394.9	34460.4	68898.8	29491.6	82409.5	50684.4	23	124
Q5SXR6	Cltc	Clathrin heavy chain OS=Mus musculus OX=10090 GN=Cltc PE=1 SV=1	44799.8	45110	37218.3	47929.3	48362.9	42668.2	76746	47617.3	54	191
Q08879	Fbln1	Fibulin-1 OS=Mus musculus OX=10090 GN=Fbln1 PE=1 SV=2	44786.8	47150.7	52755.3	54687.9	39752.3	37369.1	59132.4	54421.7	18	149
P97449	Anpep	Aminopeptidase N OS=Mus musculus OX=10090 GN=Anpep PE=1 SV=4	44091.1	39828	39958.8	45370.1	42542.6	38291.1	78395.8	50205	31	146
P24472	Gsta4	Glutathione S-transferase A4 OS=Mus musculus OX=10090 GN=Gsta4 PE=1 SV=3	43984.5	36752.4	40010.4	38754.5	57662.5	29711	93123.5	44854.7	12	256
P63158	Hmgb1	High mobility group protein B1 OS=Mus musculus OX=10090 GN=Hmgb1 PE=1 SV=2	43535.5	37965.3	47309.2	42437.8	52856	35883.5	72915.7	53256.1	13	53
P00329	Adh1	Alcohol dehydrogenase 1 OS=Mus musculus OX=10090 GN=Adh1 PE=1 SV=2	43436.3	51776.1	30913.1	22809.4	70952.3	20458.8	69709.4	34784.4	13	81
Q61087	Lamb3	Laminin subunit beta-3 OS=Mus musculus OX=10090 GN=Lamb3 PE=1 SV=2	42232.3	42720.4	39255	43319.5	38715.8	37441.6	53172.6	43854.2	30	122
Q8R1Q3	Angptl7	Angiopoietin-related protein 7 OS=Mus musculus OX=10090 GN=Angptl7 PE=2 SV=1	42218.6	40853.4	35887.1	42871	40576.5	34699.4	53443.4	40191.2	14	157
Q8VDJ3	Hdlbp	Vigilin OS=Mus musculus OX=10090 GN=Hdlbp PE=1 SV=1	42154.9	40620.4	38686	45362.4	40807.7	42061.2	58899	46621	42	93
P32261	Serpinc1	Antithrombin-III OS=Mus musculus OX=10090 GN=Serpinc1 PE=1 SV=1	42133.4	45784.3	45556.5	50459.5	42268.6	39315.2	65106.5	64767.3	25	128
A0A0R4J086	Olfml3	Olfactomedin-like protein 3 OS=Mus musculus OX=10090 GN=Olfml3 PE=1 SV=1	41966.4	41150.8	35650.3	36726.5	38065.8	33526.4	56197.1	50369.1	17	117
E9Q8I0	Cfh	Complement factor H OS=Mus musculus OX=10090 GN=Cfh PE=1 SV=1	41823.9	38805.1	33961.6	37397.4	40028.6	44641.3	48369.5	53249.3	20	75
Q63870	Col7a1	Collagen alpha-1(VII) chain OS=Mus musculus OX=10090 GN=Col7a1 PE=1 SV=3	41796.8	42374.1	37704.1	45109.5	39194	36388.6	56993.4	43274.1	50	134
E9PV24	Fga	Fibrinogen alpha chain OS=Mus musculus OX=10090 GN=Fga PE=1 SV=1	41756.3	33904.1	28290.4	25715.5	45273.5	30784.3	51739.3	69776.7	16	60
A8DUK4	Hbb-bs	Beta-globin OS=Mus musculus OX=10090 GN=Hbb-bs PE=1 SV=1	41598.5	34926.2	50039.3	29497.4	85946.8	55040.1	84291.2	152476	13	186
P11499	Hsp90ab1	Heat shock protein HSP 90-beta OS=Mus musculus OX=10090 GN=Hsp90ab1 PE=1 SV=3	41586.2	41541	35700.2	39238.3	40892.3	37269.4	58444.5	49817.1	28	78
Q8CG19	Ltbp1	Latent-transforming growth factor beta-binding protein 1 OS=Mus musculus OX=10090 GN=Ltbp1 PE=1 SV=2	41028.3	37127.7	38625.4	38077.9	35298.4	37779.9	48800	45341	19	84
Q99PL5	Rrbp1	Ribosome-binding protein 1 OS=Mus musculus OX=10090 GN=Rrbp1 PE=1 SV=2	40508.6	41662.6	38735.5	45192.9	42922.8	40938.8	60254.6	45337.3	38	92
P35564	Canx	Calnexin OS=Mus musculus OX=10090 GN=Canx PE=1 SV=1	40455.4	40561.4	42840.1	44554.6	35641.1	36291.4	57220.5	45749.8	25	77
P48962	Slc25a4	ADP/ATP translocase 1 OS=Mus musculus OX=10090 GN=Slc25a4 PE=1 SV=4	40299.9	42171.4	37550.4	34151.3	35507.3	34954.3	54955.3	46334.6	16	104
G5E874	Lamc2	Laminin subunit gamma-2 OS=Mus musculus OX=10090 GN=Lamc2 PE=1 SV=1	40157.9	37642.8	40905.4	34173.7	32469.2	32805.6	51279.1	44420.5	28	84
G3X977	Itih2	Inter-alpha trypsin inhibitor, heavy chain 2 OS=Mus musculus OX=10090 GN=Itih2 PE=1 SV=1	39826.4	36722.2	36244.4	35311.3	46350.8	36555.6	62147.4	57775.8	22	85
Q61702	Itih1	Inter-alpha-trypsin inhibitor heavy chain H1 OS=Mus musculus OX=10090 GN=Itih1 PE=1 SV=2	39441.9	35855	42214.8	39629.4	51951.7	36621.5	68411.1	60273	23	121
Q3U962	Col5a2	Collagen alpha-2(V) chain OS=Mus musculus OX=10090 GN=Col5a2 PE=1 SV=1	39127.4	34914.2	30641.6	30028	31688.3	30213.7	44202.1	36915.7	12	60
P26039	Tln1	Talin-1 OS=Mus musculus OX=10090 GN=Tln1 PE=1 SV=2	38487.4	33665.2	33690.9	38792.8	38854	33332.7	54136.5	43399.7	59	109
Q9R0M3	Srpx	Sushi-repeat-containing protein SRPX OS=Mus musculus OX=10090 GN=Srpx PE=2 SV=1	38303.5	37838.2	35284.5	38417.6	35092	35627	48223.6	38693.5	17	99
A0A0R4J0Q4	Loxl1	Lysyl oxidase homolog 1 OS=Mus musculus OX=10090 GN=Loxl1 PE=1 SV=1	37166.2	42021.7	44693.2	43376.5	37046	34034.6	44791.7	43023.5	18	134
Q8BMK4	Ckap4	Cytoskeleton-associated protein 4 OS=Mus musculus OX=10090 GN=Ckap4 PE=1 SV=2	36440.5	36557.5	36059.7	38212	34410.2	33537.3	57909.7	41353.5	26	65
Q8CCK0	H2afy2	Core histone macro-H2A.2 OS=Mus musculus OX=10090 GN=H2afy2 PE=1 SV=3	36277.9	30379.6	40923.3	41475.5	22739.1	32461.2	41392.2	39812.6	13	54
D3YUE2	Pcolce	Procollagen C-endopeptidase enhancer 1 OS=Mus musculus OX=10090 GN=Pcolce PE=1 SV=1	36112.3	37885.4	31621	40143.2	38481.3	36614.5	55422.6	43566.1	14	115
P35700	Prdx1	Peroxiredoxin-1 OS=Mus musculus OX=10090 GN=Prdx1 PE=1 SV=1	35899.2	35354.9	35022.9	37494.6	42166.6	33092.1	66504	45659.5	11	70
E9QPX1	Col18a1	Collagen alpha-1(XVIII) chain OS=Mus musculus OX=10090 GN=Col18a1 PE=1 SV=1	35853.4	35842.7	37491.9	40196	35663.6	28263.1	49138.5	44067.4	18	75
Q03265	Atp5f1a	ATP synthase subunit alpha, mitochondrial OS=Mus musculus OX=10090 GN=Atp5f1a PE=1 SV=1	35369.1	36257.9	42656	43927.6	38611.4	45649.2	55877.8	44809.6	25	94
Q9QZR9	Col4a4	Collagen alpha-4(IV) chain OS=Mus musculus OX=10090 GN=Col4a4 PE=2 SV=1	35074.7	37922.8	40632.7	42886.8	32187	31065.5	45775	42658.3	6	375
F2Z3U4	Matn4	Matrilin-4 OS=Mus musculus OX=10090 GN=Matn4 PE=1 SV=1	34926.2	33039.5	35270.8	36202.9	56222.3	28937.4	84283.1	53150.8	26	93
P33267	Cyp2f2	Cytochrome P450 2F2 OS=Mus musculus OX=10090 GN=Cyp2f2 PE=1 SV=1	34828.2	36548	27753.8	31780	41522.4	33680.5	54900	35293	25	91
Q00623	Apoa1	Apolipoprotein A-I OS=Mus musculus OX=10090 GN=Apoa1 PE=1 SV=2	34590.1	32612.4	28524.5	29379.9	46379.5	45544.5	48643.6	127186	14	69
Q63ZW6	Col4a5	Col4a5 protein OS=Mus musculus OX=10090 GN=Col4a5 PE=1 SV=1	34585.9	36772.3	37728	42215.3	33844.9	29091.8	45683	40191.9	6	248
Q9QXY6	Ehd3	EH domain-containing protein 3 OS=Mus musculus OX=10090 GN=Ehd3 PE=1 SV=2	34224.7	33155.8	27359.9	31498.2	33981.3	30154.1	50388.6	32335.2	34	86
A0A0R4J0Z1	Pdia4	Protein disulfide-isomerase A4 OS=Mus musculus OX=10090 GN=Pdia4 PE=1 SV=1	33925.9	30586.5	30654.8	36230.4	36216.1	32602.5	57493.2	39945.3	26	77
A2AVA0	Svep1	Sushi, von Willebrand factor type A, EGF and pentraxin domain-containing protein 1 OS=Mus musculus OX=10090 GN=Svep1 PE=1 SV=1	33758	32680.2	44366.3	38423.5	28172.5	25617.8	38999	35113.1	30	67
P70124	Serpinb5	Serpin B5 OS=Mus musculus OX=10090 GN=Serpinb5 PE=1 SV=1	33593.3	23958.6	26170.8	22411.3	33165.4	19139.4	58152.6	37483.4	18	69
P14211	Calr	Calreticulin OS=Mus musculus OX=10090 GN=Calr PE=1 SV=1	33404.2	30451.5	28313.9	35282.5	35481.8	29382.2	61663.9	40035.7	20	70
Q3UER8	Fgg	Fibrinogen gamma chain OS=Mus musculus OX=10090 GN=Fgg PE=1 SV=1	33168.9	29233.2	25080.5	22461.9	36676.4	27921.6	41941.3	59447.8	16	57
P17182	Eno1	Alpha-enolase OS=Mus musculus OX=10090 GN=Eno1 PE=1 SV=3	33012.6	28871.4	27371.6	29575.2	44599.2	26813.3	74015	39159.9	20	107
P06684	C5	Complement C5 OS=Mus musculus OX=10090 GN=C5 PE=1 SV=2	32956.3	26879.6	19853.4	22783.5	28203.5	28772.6	31286.2	31306.8	35	70
Q8BTS0	Ddx5	DEAD (Asp-Glu-Ala-Asp) box polypeptide 5 OS=Mus musculus OX=10090 GN=Ddx5 PE=1 SV=1	32635.8	29564.5	35414.2	38651.8	26848.1	30809.2	43028.4	37236.6	20	58
P56480	Atp5f1b	ATP synthase subunit beta, mitochondrial OS=Mus musculus OX=10090 GN=Atp5f1b PE=1 SV=2	32482.3	32778.5	39123.8	39417.9	34318.4	46108.3	49769.6	38890.2	24	159
A0A0R4J0C4	Cpxm2	Carboxypeptidase X 2 (M14 family), isoform CRA_b OS=Mus musculus OX=10090 GN=Cpxm2 PE=1 SV=1	32464.9	28975.7	33500.4	29294.1	28180	25434.1	49564.5	34979.6	21	94
O88569	Hnrnpa2b1	Heterogeneous nuclear ribonucleoproteins A2/B1 OS=Mus musculus OX=10090 GN=Hnrnpa2b1 PE=1 SV=2	32320.4	30769.9	37653	41250.2	28470.6	37131.6	45305.8	40584.9	14	76
P24369	Ppib	Peptidyl-prolyl cis-trans isomerase B OS=Mus musculus OX=10090 GN=Ppib PE=1 SV=2	32245.9	30275.2	36389.9	33672.6	33194.8	21987.7	52973	33720	14	58
O70456	Sfn	14-3-3 protein sigma OS=Mus musculus OX=10090 GN=Sfn PE=1 SV=2	32177.7	23374	39162.2	21485.8	36396.2	20489.6	47825.3	41833.1	15	112
P26041	Msn	Moesin OS=Mus musculus OX=10090 GN=Msn PE=1 SV=3	32158.2	30288	27540.6	31529.6	39928.1	27875.6	65993.4	41138.9	32	77
B8JJN0	Gm20547	Predicted gene 20547 OS=Mus musculus OX=10090 GN=Gm20547 PE=3 SV=1	32018.8	29280.7	22042.2	24986	31081.1	29588.2	40923.5	32467.1	29	84
P08249	Mdh2	Malate dehydrogenase, mitochondrial OS=Mus musculus OX=10090 GN=Mdh2 PE=1 SV=3	31751	31368.9	34553.6	33642	36247.3	30853.9	55139.6	33667.4	14	79
Q6GSS7	Hist2h2aa1	Histone H2A type 2-A OS=Mus musculus OX=10090 GN=Hist2h2aa1 PE=1 SV=3	31715.4	29627.5	43502.3	39498.2	34593.1	26603.9	49294.1	41313.4	7	77
Q8R054	Srpx2	Sushi repeat-containing protein SRPX2 OS=Mus musculus OX=10090 GN=Srpx2 PE=1 SV=2	31707.2	30186.8	38073.7	32977.7	28867.5	25151.5	48289.3	34527.5	12	80
P62962	Pfn1	Profilin-1 OS=Mus musculus OX=10090 GN=Pfn1 PE=1 SV=2	30515.6	28810.7	26993.3	28894.9	33187.3	24321	58119.9	38562.9	8	70
P09405	Ncl	Nucleolin OS=Mus musculus OX=10090 GN=Ncl PE=1 SV=2	30458.6	26377	24520.6	31388.3	31779.3	32994.6	46755.6	32593.7	24	58
Q9R118	Htra1	Serine protease HTRA1 OS=Mus musculus OX=10090 GN=Htra1 PE=1 SV=2	29923.7	31576.5	37751	40662.3	26347.2	24699.5	48559.4	48632.9	19	72
Q61391	Mme	Neprilysin OS=Mus musculus OX=10090 GN=Mme PE=1 SV=3	29681.2	28098.9	23972.1	27767.3	28850.5	27020.9	36616.6	30132.7	25	75
A0A0R4J0Q5	Lmnb2	Lamin-B2 OS=Mus musculus OX=10090 GN=Lmnb2 PE=1 SV=1	29415.9	28062.7	35627.2	36302.3	22354.5	31107	36229.7	33575.8	31	69
Q91X72	Hpx	Hemopexin OS=Mus musculus OX=10090 GN=Hpx PE=1 SV=2	29192.8	22766.6	17829.7	23312	25799.1	24811.2	41995.2	32790.2	15	60
Q99KI0	Aco2	Aconitate hydratase, mitochondrial OS=Mus musculus OX=10090 GN=Aco2 PE=1 SV=1	29137.7	29969.5	27289.2	28481	34901.2	37963.8	49890.1	32592.5	26	101
P14824	Anxa6	Annexin A6 OS=Mus musculus OX=10090 GN=Anxa6 PE=1 SV=3	29118.2	30008.1	29506.6	35621.6	29445.7	27824.4	48089.5	31394.2	33	68
P24549	Aldh1a1	Retinal dehydrogenase 1 OS=Mus musculus OX=10090 GN=Aldh1a1 PE=1 SV=5	29001.3	28544	22931.2	24569.2	37514.9	24179.2	47739.1	27228.1	19	70
Q3UTY6	Thsd4	Thrombospondin type-1 domain-containing protein 4 OS=Mus musculus OX=10090 GN=Thsd4 PE=1 SV=2	28919	29700.7	28447.3	30998.3	26090.4	27626.7	35900.8	31339.5	14	52
Q99JR5	Tinagl1	Tubulointerstitial nephritis antigen-like OS=Mus musculus OX=10090 GN=Tinagl1 PE=1 SV=1	28777.7	27654.5	33814.7	36822.2	25937.8	24262.2	37411.1	33747	12	191
Q80T14	Fras1	Extracellular matrix protein FRAS1 OS=Mus musculus OX=10090 GN=Fras1 PE=1 SV=2	28417.9	29149.1	36413.8	33394.8	24633	22295.5	31091.5	28383.7	35	81
P99029	Prdx5	Peroxiredoxin-5, mitochondrial OS=Mus musculus OX=10090 GN=Prdx5 PE=1 SV=2	28242.7	32630.8	26776.4	23895.6	35586.7	22885.2	46546.1	26840.9	13	77
Q6GT24	Prdx6	Peroxiredoxin-6 OS=Mus musculus OX=10090 GN=Prdx6 PE=1 SV=1	28067.5	20848.4	21197.9	27672.4	26144.1	27954.7	56571	29887.2	16	115
Q8VEK3	Hnrnpu	Heterogeneous nuclear ribonucleoprotein U OS=Mus musculus OX=10090 GN=Hnrnpu PE=1 SV=1	28049.6	21305.9	27648	26749.1	21051.3	22837.7	39220.2	31954.7	17	49
Q64437	Adh7	Alcohol dehydrogenase class 4 mu/sigma chain OS=Mus musculus OX=10090 GN=Adh7 PE=2 SV=2	27976.1	22292.8	21328.5	21698.1	34068.5	19081	54898.4	26711.4	14	107
E9Q6R7	Utrn	Utrophin OS=Mus musculus OX=10090 GN=Utrn PE=1 SV=1	27766.9	24709.2	27319.2	31174.7	26737.7	31356	36939.6	32500.5	66	100
Q3U1J4	Ddb1	DNA damage-binding protein 1 OS=Mus musculus OX=10090 GN=Ddb1 PE=1 SV=2	27458.9	26577.6	24979.2	31318.7	25252.3	25311	35550.8	29572.5	34	55
Q62507	Coch	Cochlin OS=Mus musculus OX=10090 GN=Coch PE=1 SV=2	27441.2	28507.4	27797.3	32532.3	24307.3	21459.3	38122.9	28650.2	17	73
Q02053	Uba1	Ubiquitin-like modifier-activating enzyme 1 OS=Mus musculus OX=10090 GN=Uba1 PE=1 SV=1	26891.2	23715.3	21620.7	24843	25134.5	19934.4	53918.5	32330.2	28	63
Q9R0E2	Plod1	Procollagen-lysine,2-oxoglutarate 5-dioxygenase 1 OS=Mus musculus OX=10090 GN=Plod1 PE=1 SV=1	26816.8	24948.2	25543	29262	23959.7	23321.7	37112.1	28663.7	22	67
P33434	Mmp2	72 kDa type IV collagenase OS=Mus musculus OX=10090 GN=Mmp2 PE=1 SV=1	26719.4	28138.8	30803.4	30386.7	27639	26630.3	36965.8	32274.4	19	92
P60843	Eif4a1	Eukaryotic initiation factor 4A-I OS=Mus musculus OX=10090 GN=Eif4a1 PE=1 SV=1	26402.7	23509.2	23458.7	25366.2	28777.2	21997.3	44751.2	32477.9	21	67
O35452	Tnxb	Tenascin X OS=Mus musculus OX=10090 GN=Tnxb PE=1 SV=1	26303.7	24526.1	24323.6	28455.6	25338.6	23522.3	34647.2	25433.4	46	98
B1AVK5	Col4a6	Collagen, type IV, alpha 6 OS=Mus musculus OX=10090 GN=Col4a6 PE=1 SV=1	25981.6	20967.7	33797	29389.1	15956.5	18125	24206.1	26840.6	13	68
O55143	Atp2a2	Sarcoplasmic/endoplasmic reticulum calcium ATPase 2 OS=Mus musculus OX=10090 GN=Atp2a2 PE=1 SV=2	25377.5	27476.5	29509.2	29211.6	27029.9	116174	34071.5	31067.8	30	89
E9QNP0	Kxd1	KxDL motif-containing protein 1 OS=Mus musculus OX=10090 GN=Kxd1 PE=1 SV=1	25362.9	23206.8	33654	24209.6	24939.8	21809.3	30243.4	32374.1	5	79
P19157	Gstp1	Glutathione S-transferase P 1 OS=Mus musculus OX=10090 GN=Gstp1 PE=1 SV=2	25356.2	28504.8	20719.8	18422.3	39160.4	16147.9	44434.6	22831.4	7	57
Q9QZS0	Col4a3	Collagen alpha-3(IV) chain OS=Mus musculus OX=10090 GN=Col4a3 PE=1 SV=2	25273.9	25328.1	28320.8	29142.2	22166.4	19804.4	30614.6	26570.8	8	202
P37889	Fbln2	Fibulin-2 OS=Mus musculus OX=10090 GN=Fbln2 PE=1 SV=2	25217.7	25358.6	25756.6	26869.5	19605.4	19484.2	25962.1	24132.8	10	47
P63101	Ywhaz	14-3-3 protein zeta/delta OS=Mus musculus OX=10090 GN=Ywhaz PE=1 SV=1	24995.3	18526.8	22199	17045	26963.3	15194.2	38524.2	31187.8	15	120
A0A0R4J0X5	Serpina1c	Alpha-1-antitrypsin 1-3 OS=Mus musculus OX=10090 GN=Serpina1c PE=1 SV=1	24950.8	20748.8	12908.3	19835.7	16141.9	22971.9	21426	20155.9	17	113
P05202	Got2	Aspartate aminotransferase, mitochondrial OS=Mus musculus OX=10090 GN=Got2 PE=1 SV=1	24648.1	28322.9	24612.5	21906	30567.7	18474	51541.6	29603.1	19	43
P61979	Hnrnpk	Heterogeneous nuclear ribonucleoprotein K OS=Mus musculus OX=10090 GN=Hnrnpk PE=1 SV=1	24638.5	22407.9	22050.7	22072	20982.2	16541.8	37783.9	26907	17	55
A0A1B0GR11	Taldo1	Transaldolase OS=Mus musculus OX=10090 GN=Taldo1 PE=1 SV=1	24567.5	22865.6	20010	20802.9	30650.4	18266.4	43272.8	25749.7	12	34
P50608	Fmod	Fibromodulin OS=Mus musculus OX=10090 GN=Fmod PE=2 SV=1	24506.8	20177.2	20017.6	20258.6	33072	20140.5	41640.8	28393.6	11	95
Q91V88	Npnt	Nephronectin OS=Mus musculus OX=10090 GN=Npnt PE=1 SV=1	24221.8	19737.5	29406.3	31592.1	17856.8	18298.5	26412.4	26053.8	14	54
P31428	Dpep1	Dipeptidase 1 OS=Mus musculus OX=10090 GN=Dpep1 PE=1 SV=2	24012.9	22767.2	18559.4	22059	21953.8	18975.9	35668.4	22262.6	16	71
Q8BSY0	Asph	Aspartyl/asparaginyl beta-hydroxylase OS=Mus musculus OX=10090 GN=Asph PE=1 SV=1	23957	25308.5	28849.9	32015.4	24392.8	24209.2	35213.2	29681.3	28	62
Q91VB8	Hba-a1	Alpha globin 1 OS=Mus musculus OX=10090 GN=Hba-a1 PE=1 SV=1	23892.9	19749.7	27967.3	17224.4	46502.6	33942.9	47075.6	83782.8	8	98
Q9D8N0	Eef1g	Elongation factor 1-gamma OS=Mus musculus OX=10090 GN=Eef1g PE=1 SV=3	23694.4	21921.6	21443.3	28213.8	20090.1	19679.7	37913.2	27413.3	17	51
O88844	Idh1	Isocitrate dehydrogenase [NADP] cytoplasmic OS=Mus musculus OX=10090 GN=Idh1 PE=1 SV=2	23671.7	21974.8	19170.1	15128.4	23612.6	12869.7	35128.7	21887	17	50
P16015	Ca3	Carbonic anhydrase 3 OS=Mus musculus OX=10090 GN=Ca3 PE=1 SV=3	23495.1	18410.9	16969	22392.9	23594.4	19033.5	24311.9	26934.4	14	63
Q8K182	C8a	Complement component C8 alpha chain OS=Mus musculus OX=10090 GN=C8a PE=1 SV=1	23434.7	19449.2	9377.2	9255	19409.8	17764.9	13941.8	10954.9	9	23
Q8BHN3	Ganab	Neutral alpha-glucosidase AB OS=Mus musculus OX=10090 GN=Ganab PE=1 SV=1	23144.1	20763.2	20893.6	27837.7	20622.9	20546.6	36294.6	25373.6	25	46
Q9JKF1	Iqgap1	Ras GTPase-activating-like protein IQGAP1 OS=Mus musculus OX=10090 GN=Iqgap1 PE=1 SV=2	23133.5	22354	21490.7	25092.2	25217.5	25200.3	36836.3	26103.6	52	113
A0A1B0GSX0	Ldha	L-lactate dehydrogenase OS=Mus musculus OX=10090 GN=Ldha PE=1 SV=1	22985.2	20130.8	20333.7	18377.4	38443.7	18628.3	45435.1	27427.6	14	68
Q91YQ5	Rpn1	Dolichyl-diphosphooligosaccharide--protein glycosyltransferase subunit 1 OS=Mus musculus OX=10090 GN=Rpn1 PE=1 SV=1	22903.7	22730.7	22765.5	25263.7	22151.9	19675.2	34333.8	25888.7	25	51
P01029	C4b	Complement C4-B OS=Mus musculus OX=10090 GN=C4b PE=1 SV=3	22865	19903.9	17528	17983.2	25885.7	17142.9	24585.6	20152.3	28	69
O70318	Epb41l2	Band 4.1-like protein 2 OS=Mus musculus OX=10090 GN=Epb41l2 PE=1 SV=2	22782.7	22814.7	18225.2	25851.3	22878	20381.3	30413.9	28486.7	25	52
A0A1Y7VJN6	Ighg3	Immunoglobulin heavy constant gamma 3 (Fragment) OS=Mus musculus OX=10090 GN=Ighg3 PE=4 SV=1	22743.5	21985	19823.7	20335.3	19867.3	22569.4	29616.2	38070.9	9	47
Q8BLI0	Adamtsl1	ADAMTS-like protein 1 OS=Mus musculus OX=10090 GN=Adamtsl1 PE=2 SV=2	22695.1	23043.8	27813.7	26697.8	19381.6	17395.8	24865.9	23533	22	69
P30115	Gsta3	Glutathione S-transferase A3 OS=Mus musculus OX=10090 GN=Gsta3 PE=1 SV=2	22376.5	25363.9	18780.9	16003.1	27556.7	11067.7	36428.9	23332	8	82
Q9WTI7	Myo1c	Unconventional myosin-Ic OS=Mus musculus OX=10090 GN=Myo1c PE=1 SV=2	22297.8	21909.1	18469.4	21048.9	21629.1	17820.2	34955	22976.1	30	65
F8WHL2	Copa	Coatomer subunit alpha OS=Mus musculus OX=10090 GN=Copa PE=1 SV=1	22241.6	23985.4	20732.7	23965.1	23757.6	19151.5	38623.8	23972.9	27	55
Q8VCC9	Spon1	Spondin-1 OS=Mus musculus OX=10090 GN=Spon1 PE=1 SV=1	22153.3	24565.9	20471.4	24128.6	17277.2	20522.4	28027.1	24105.5	19	53
Q3TEA8	Hp1bp3	Heterochromatin protein 1-binding protein 3 OS=Mus musculus OX=10090 GN=Hp1bp3 PE=1 SV=1	22147.6	20540.7	22256.3	24221.1	19512.3	21303.1	27616	25507	16	38
P47963	Rpl13	60S ribosomal protein L13 OS=Mus musculus OX=10090 GN=Rpl13 PE=1 SV=3	22130.3	19307.1	20120.7	21389.5	17534.1	16938.6	26201.4	21666.1	7	30
P62821	Rab1A	Ras-related protein Rab-1A OS=Mus musculus OX=10090 GN=Rab1A PE=1 SV=3	22105.4	21681.6	22233.2	24568.6	22289.5	22466.6	36286.3	25947.1	14	47
P15864	Hist1h1c	Histone H1.2 OS=Mus musculus OX=10090 GN=Hist1h1c PE=1 SV=2	22052.3	20591.1	24699.3	25250.5	19203.2	22704	25167.4	23467.7	9	62
Q9D0E1	Hnrnpm	Heterogeneous nuclear ribonucleoprotein M OS=Mus musculus OX=10090 GN=Hnrnpm PE=1 SV=3	21931.1	21494.6	23188.7	27293.8	20490.3	22694	31973.2	25445.2	23	63
Q9WVA4	Tagln2	Transgelin-2 OS=Mus musculus OX=10090 GN=Tagln2 PE=1 SV=4	21890	23227.8	19977	22420.3	23681.1	18368	40228.1	26671.6	11	59
P16045	Lgals1	Galectin-1 OS=Mus musculus OX=10090 GN=Lgals1 PE=1 SV=3	21859.7	19476.9	17827.4	25202.3	26242.2	24340.9	46272.9	26931	8	45
P62281	Rps11	40S ribosomal protein S11 OS=Mus musculus OX=10090 GN=Rps11 PE=1 SV=3	21802.6	12551.8	18628.7	13990.7	11360.7	11274.2	31793.5	22802.7	7	15
Q61838	Pzp	Pregnancy zone protein OS=Mus musculus OX=10090 GN=Pzp PE=1 SV=3	21659.9	19942.6	18835.8	20901.1	30089.9	30490.2	40261.9	144546	34	117
P11590	Mup4	Major urinary protein 4 OS=Mus musculus OX=10090 GN=Mup4 PE=1 SV=1	21633.4	11486.4	8065.1	3800.5	20077.6	4571.8	8101.2	7446.3	9	18
Q78PY7	Snd1	Staphylococcal nuclease domain-containing protein 1 OS=Mus musculus OX=10090 GN=Snd1 PE=1 SV=1	21539.7	20449.7	22245.4	23958.7	21970.3	19612.2	31861.7	24563.7	24	46
P02301	H3f3c	Histone H3.3C OS=Mus musculus OX=10090 GN=H3f3c PE=3 SV=3	21366	17863.2	25655.9	21916.4	18524.5	17492.5	28016.9	25419.9	6	25
P12023	App	Amyloid-beta A4 protein OS=Mus musculus OX=10090 GN=App PE=1 SV=3	21362.5	22468.1	23339.4	22930.2	19089.3	19062.5	23451.8	23494.1	15	47
E9QA16	Cald1	Caldesmon 1 OS=Mus musculus OX=10090 GN=Cald1 PE=1 SV=1	21343.4	18742.8	21176	25620.6	19725.5	26566.4	26761.1	26111.8	17	36
Q9DBG3	Ap2b1	AP-2 complex subunit beta OS=Mus musculus OX=10090 GN=Ap2b1 PE=1 SV=1	21199.4	19787.1	18161.7	23192.4	21194.8	20188.5	30355.3	25879.9	27	55
P21981	Tgm2	Protein-glutamine gamma-glutamyltransferase 2 OS=Mus musculus OX=10090 GN=Tgm2 PE=1 SV=4	21097.9	19572.4	24067.8	23234.3	22608.1	20640.5	33920.5	25102.5	21	69
F7DBB3	Ahnak2	AHNAK nucleoprotein 2 (Fragment) OS=Mus musculus OX=10090 GN=Ahnak2 PE=1 SV=1	21086.8	21932.8	17215.2	19400.4	24067.1	23344.8	42083.1	26070.8	21	54
Q80X90	Flnb	Filamin-B OS=Mus musculus OX=10090 GN=Flnb PE=1 SV=3	21031.1	19829	19817.8	24197.7	22529.5	23337.8	31320.9	25061.2	53	82
Q8K0E8	Fgb	Fibrinogen beta chain OS=Mus musculus OX=10090 GN=Fgb PE=1 SV=1	20961	18064.8	17004.5	16233.6	24480.9	22004.4	31407.8	36586.6	16	73
P60202	Plp1	Myelin proteolipid protein OS=Mus musculus OX=10090 GN=Plp1 PE=1 SV=2	20942.8	10395	11276.9	10123.3	10221.4	5611.7	92264.7	10603	5	50
Q8QZT1	Acat1	Acetyl-CoA acetyltransferase, mitochondrial OS=Mus musculus OX=10090 GN=Acat1 PE=1 SV=1	20861.3	20259.7	21696.9	24173.1	18045.8	18521.4	29652.4	20949.8	15	35
P10852	Slc3a2	4F2 cell-surface antigen heavy chain OS=Mus musculus OX=10090 GN=Slc3a2 PE=1 SV=1	20782	19480.8	28771.9	30344.7	17153.5	26602.4	22926.8	27063.7	17	41
Q8VHI5	Vit	Vitrin OS=Mus musculus OX=10090 GN=Vit PE=1 SV=2	20593.6	19321.3	19705	19071.2	16511.5	15938.3	25479.7	19161.7	16	51
Q61704	Itih3	Inter-alpha-trypsin inhibitor heavy chain H3 OS=Mus musculus OX=10090 GN=Itih3 PE=1 SV=3	20546.6	17518.5	13398.7	17498.4	20926.5	17586.6	28436.7	20294.8	17	56
P23953	Ces1c	Carboxylesterase 1C OS=Mus musculus OX=10090 GN=Ces1c PE=1 SV=4	20330.7	26195.6	21603.7	35363.5	22976.7	27122.3	52443.4	43765.2	18	72
F8WIV2	Serpinb6a	Serine (or cysteine) peptidase inhibitor, clade B, member 6a OS=Mus musculus OX=10090 GN=Serpinb6a PE=1 SV=1	20085.9	16681.5	17038.5	21438.9	18178.4	21571.7	36678.2	24256.9	15	49
E9Q1G8	Sept7	Septin-7 OS=Mus musculus OX=10090 GN=Sept7 PE=1 SV=2	19890.1	15968.6	17649.1	17237.5	24091.8	17726	34538.8	20429.2	15	36
Q64727	Vcl	Vinculin OS=Mus musculus OX=10090 GN=Vcl PE=1 SV=4	19875.9	17883.3	17582.2	20270.7	22916.3	19962.1	35061.3	26348.6	37	69
P47738	Aldh2	Aldehyde dehydrogenase, mitochondrial OS=Mus musculus OX=10090 GN=Aldh2 PE=1 SV=1	19857.6	18181.8	16692.9	21393.3	21707.6	27074.2	40271.3	27290.2	19	82
Q3UPL0	Sec31a	Protein transport protein Sec31A OS=Mus musculus OX=10090 GN=Sec31a PE=1 SV=2	19826.9	19726.2	16527.1	19961.3	20198.9	16550.5	31913.3	20867.4	23	37
Q61781	Krt14	Keratin, type I cytoskeletal 14 OS=Mus musculus OX=10090 GN=Krt14 PE=1 SV=2	19801.7	21273.9	48872.2	27431.1	23832.3	15846.7	26686.6	22994.4	20	95
Q62167	Ddx3x	ATP-dependent RNA helicase DDX3X OS=Mus musculus OX=10090 GN=Ddx3x PE=1 SV=3	19765.2	18648.5	20556.2	23307.6	17673.4	17433.7	29566.9	21967.4	20	60
P09055	Itgb1	Integrin beta-1 OS=Mus musculus OX=10090 GN=Itgb1 PE=1 SV=1	19601.2	18194.7	18684.4	21618.3	19457.2	22259.8	25200.8	24777.8	15	41
Q3TTY5	Krt2	Keratin, type II cytoskeletal 2 epidermal OS=Mus musculus OX=10090 GN=Krt2 PE=1 SV=1	19461.7	35221.8	34878.3	56773.2	21678.9	16179.1	25459.8	16487.6	38	150
P01837	Igkc	Immunoglobulin kappa constant OS=Mus musculus OX=10090 GN=Igkc PE=1 SV=2	19450.1	17404.2	20422.5	24600.4	17436.7	22154.8	39638.8	39300.2	6	37
Q9WVK4	Ehd1	EH domain-containing protein 1 OS=Mus musculus OX=10090 GN=Ehd1 PE=1 SV=1	19292.7	18133.2	16796.6	19393.8	19726.1	17807	28985.7	20370.5	31	82
A2AE89	Gstm1	Glutathione S-transferase Mu 1 OS=Mus musculus OX=10090 GN=Gstm1 PE=1 SV=2	19257.5	18759.8	14020.7	14544.3	33304.3	12121.3	40784.8	23330.7	12	52
P45376	Akr1b1	Aldose reductase OS=Mus musculus OX=10090 GN=Akr1b1 PE=1 SV=3	19087.3	13697.2	15886.6	19255.9	18148.6	16158.7	35701.5	22755.3	11	37
E9PZD8	Cp	Ceruloplasmin OS=Mus musculus OX=10090 GN=Cp PE=1 SV=1	18995.3	17332.7	14396.4	19280	18308.5	20768.4	34326.7	24865.6	25	54
P10107	Anxa1	Annexin A1 OS=Mus musculus OX=10090 GN=Anxa1 PE=1 SV=2	18847.5	19160.5	22939.5	25936.2	21468.2	21745.5	28392.3	24084.1	16	62
P17751	Tpi1	Triosephosphate isomerase OS=Mus musculus OX=10090 GN=Tpi1 PE=1 SV=4	18766.3	15434.7	15213.4	17712.8	18797.5	14238.1	35382.5	21519.8	11	39
P08121	Col3a1	Collagen alpha-1(III) chain OS=Mus musculus OX=10090 GN=Col3a1 PE=1 SV=4	18745.6	16905	17426.6	16244.7	16874.3	16259.9	18823.5	16285.1	8	41
P17427	Ap2a2	AP-2 complex subunit alpha-2 OS=Mus musculus OX=10090 GN=Ap2a2 PE=1 SV=2	18603	16757.1	15524.9	19424.7	16056.5	17647.2	27248	20142.9	23	48
P97351	Rps3a	40S ribosomal protein S3a OS=Mus musculus OX=10090 GN=Rps3a PE=1 SV=3	18579.6	17375.7	18001	18785.3	17376.4	14084.2	23220.3	21127	13	32
Q6P4T2	Snrnp200	U5 small nuclear ribonucleoprotein 200 kDa helicase OS=Mus musculus OX=10090 GN=Snrnp200 PE=1 SV=1	18566.4	17726.4	18911.3	21372.5	19385.7	17931.4	26810.2	19999.7	42	67
Q9DCD0	Pgd	6-phosphogluconate dehydrogenase, decarboxylating OS=Mus musculus OX=10090 GN=Pgd PE=1 SV=3	18522.4	16102.1	18854.9	16624	19001.2	13188.6	28393	22656.1	17	37
P20918	Plg	Plasminogen OS=Mus musculus OX=10090 GN=Plg PE=1 SV=3	18493.5	17494.4	14087.6	17810.8	20610.1	16867.5	29556.1	24148.2	12	23
O70624	Myoc	Myocilin OS=Mus musculus OX=10090 GN=Myoc PE=1 SV=1	18339.9	16693.1	21515.6	22803.8	22230.1	17539.3	29497.8	27748.8	20	47
Q01853	Vcp	Transitional endoplasmic reticulum ATPase OS=Mus musculus OX=10090 GN=Vcp PE=1 SV=4	18323.5	15940.4	16437.9	20814.8	18729.8	20509.2	31214.7	21137.1	27	69
Q9D3H2	Obp1a	Odorant-binding protein 1a OS=Mus musculus OX=10090 GN=Obp1a PE=1 SV=2	18276.6	7457.3	25621.3	5661.8	16578	5990.1	18428.9	18434.6	6	22
B1AX58	Pls3	Plastin-3 OS=Mus musculus OX=10090 GN=Pls3 PE=1 SV=1	18240.9	15533.1	19630.5	19827.6	20985	18290.1	33426.5	24007.1	18	45
F8WID5	Tpm1	Tropomyosin alpha-1 chain OS=Mus musculus OX=10090 GN=Tpm1 PE=1 SV=1	18178.2	16006.1	16264.2	19797.4	22041.9	47944.8	28364.5	21640.8	14	36
P14152	Mdh1	Malate dehydrogenase, cytoplasmic OS=Mus musculus OX=10090 GN=Mdh1 PE=1 SV=3	18129.3	14128.4	15086.9	17201.4	18390.4	15805.7	31156.5	19584.6	10	33
E9Q7G0	Numa1	Nuclear mitotic apparatus protein 1 OS=Mus musculus OX=10090 GN=Numa1 PE=1 SV=1	18123.5	18030.1	19583.5	21342.9	18217.9	18931.5	24280	19800.9	39	62
O08553	Dpysl2	Dihydropyrimidinase-related protein 2 OS=Mus musculus OX=10090 GN=Dpysl2 PE=1 SV=2	18088.4	17336.3	13982.1	18844.2	19216.2	15674.8	47820.7	19681.2	20	71
V9GX76	Myo6	Unconventional myosin-VI OS=Mus musculus OX=10090 GN=Myo6 PE=1 SV=1	18062.7	17576.3	17802.1	20684.1	17392.4	16814.4	27849.1	19423.8	24	44
Q3UUU2	Fubp1	Far upstream element-binding protein 1 OS=Mus musculus OX=10090 GN=Fubp1 PE=1 SV=1	18041.8	16046.9	17907.9	20648.5	14366.3	17818.8	20166.7	20274.5	16	27
G5E829	Atp2b1	Plasma membrane calcium-transporting ATPase 1 OS=Mus musculus OX=10090 GN=Atp2b1 PE=1 SV=1	18025.8	17713.6	16563.9	19597.3	17903	19312.1	25509.7	18961	18	42
Q99K85	Psat1	Phosphoserine aminotransferase OS=Mus musculus OX=10090 GN=Psat1 PE=1 SV=1	17807	17686.7	15516.2	18177.3	16788.3	14121.7	28160.3	19806.3	16	36
P97290	Serping1	Plasma protease C1 inhibitor OS=Mus musculus OX=10090 GN=Serping1 PE=1 SV=3	17804.5	15331	13444.9	18208.3	15408	18705.6	28226.3	19789.7	12	45
Q9D8E6	Rpl4	60S ribosomal protein L4 OS=Mus musculus OX=10090 GN=Rpl4 PE=1 SV=3	17685.6	17419.6	17359.5	20120.6	17681.6	18712.4	27549.7	20230.3	11	34
Q7TQ62	Podn	Podocan OS=Mus musculus OX=10090 GN=Podn PE=2 SV=1	17657.5	16701.3	15088.8	17683	17943.8	15528.5	23952.3	17004	14	47
P47911	Rpl6	60S ribosomal protein L6 OS=Mus musculus OX=10090 GN=Rpl6 PE=1 SV=3	17644.9	17898.2	17646.1	19834.5	17071.4	19797	26921.5	21046.8	11	34
P63038	Hspd1	60 kDa heat shock protein, mitochondrial OS=Mus musculus OX=10090 GN=Hspd1 PE=1 SV=1	17550.2	14747.2	15402.8	18004.4	16987.5	23372.5	26186.3	20638.1	25	58
Q8BH64	Ehd2	EH domain-containing protein 2 OS=Mus musculus OX=10090 GN=Ehd2 PE=1 SV=1	17524.7	15498.6	15129.8	16905.2	19870.6	15340.4	28142.6	20102.8	28	72
P50446	Krt6a	Keratin, type II cytoskeletal 6A OS=Mus musculus OX=10090 GN=Krt6a PE=1 SV=3	17481.6	18598.3	40397.7	24619.8	21229.8	17614.8	24280	21696.8	31	167
Q9R069	Bcam	Basal cell adhesion molecule OS=Mus musculus OX=10090 GN=Bcam PE=1 SV=1	17453	15951.6	19190.3	17472.8	15835.9	15278	22426.4	20476.2	16	41
Q8BFZ9	Erlin2	Erlin-2 OS=Mus musculus OX=10090 GN=Erlin2 PE=1 SV=1	17449.2	17766.8	19008.4	21465.8	15494.7	17321.1	23439.6	18551.2	14	37
Q61490	Alcam	CD166 antigen OS=Mus musculus OX=10090 GN=Alcam PE=1 SV=3	17347.6	16158.7	19298.6	21104.1	15176.8	22192	20857.6	20777.6	12	54
P26040	Ezr	Ezrin OS=Mus musculus OX=10090 GN=Ezr PE=1 SV=3	17233.8	14673	16854.8	15280.4	17600.9	12807.3	25329.9	19340.7	29	67
Q6P5E4	Uggt1	UDP-glucose:glycoprotein glucosyltransferase 1 OS=Mus musculus OX=10090 GN=Uggt1 PE=1 SV=4	17227.2	16308.1	16779.2	19539.9	16857.5	16111.2	25529.3	18419.8	30	50
P12970	Rpl7a	60S ribosomal protein L7a OS=Mus musculus OX=10090 GN=Rpl7a PE=1 SV=2	17203.8	15269	16179.1	18143.5	15159	14664.9	23977.9	18534.7	9	26
O88342	Wdr1	WD repeat-containing protein 1 OS=Mus musculus OX=10090 GN=Wdr1 PE=1 SV=3	17194.8	14239.6	14182.3	13609.7	18358.5	14597.3	32741.7	20292.5	14	36
Q8VIJ6	Sfpq	Splicing factor, proline- and glutamine-rich OS=Mus musculus OX=10090 GN=Sfpq PE=1 SV=1	17184.6	15244.3	17081.7	19374.8	15772.1	16037.6	22425.9	17628	11	26
A0A0R4J0N0	Sned1	Sushi, nidogen and EGF-like domain-containing protein 1 OS=Mus musculus OX=10090 GN=Sned1 PE=1 SV=1	17085.5	17536.9	19915.4	21510.2	13726.3	14398.7	20402.3	18288	14	50
Q9D379	Ephx1	Epoxide hydrolase 1 OS=Mus musculus OX=10090 GN=Ephx1 PE=1 SV=2	17050.3	18261.8	19425.8	20917.1	18830.8	16394.1	26270	19543.9	17	44
P25444	Rps2	40S ribosomal protein S2 OS=Mus musculus OX=10090 GN=Rps2 PE=1 SV=3	16571.4	15607.1	16810.7	17116.5	16212	16610.3	24458.2	19165	11	27
Q99LB4	Capg	Capping protein (Actin filament), gelsolin-like OS=Mus musculus OX=10090 GN=Capg PE=1 SV=1	16526.2	13888.5	16712.9	14086.1	18370	11338.2	23362.7	20788.7	11	55
Q9JII6	Akr1a1	Alcohol dehydrogenase [NADP(+)] OS=Mus musculus OX=10090 GN=Akr1a1 PE=1 SV=3	16455.1	14467.9	13497.8	15486.2	16885.1	12635.6	25709.3	16950.5	12	46
O55029	Copb2	Coatomer subunit beta' OS=Mus musculus OX=10090 GN=Copb2 PE=1 SV=2	16447.4	17803.3	15637.2	18006.9	18251.2	15096.8	28252.7	17378.7	24	42
Q64291	Krt12	Keratin, type I cytoskeletal 12 OS=Mus musculus OX=10090 GN=Krt12 PE=1 SV=2	16396.4	20398.8	29758.5	22728.4	21365.8	33634.3	25250.5	21050.6	18	54
Q9JI33	Ntn4	Netrin-4 OS=Mus musculus OX=10090 GN=Ntn4 PE=1 SV=2	16389.8	15518.8	17470	17684.2	14967.2	13116.3	19847.6	18193.2	9	34
Q8BMS1	Hadha	Trifunctional enzyme subunit alpha, mitochondrial OS=Mus musculus OX=10090 GN=Hadha PE=1 SV=1	16372.9	17230.8	16535.6	18834.3	18504.8	20337.5	28264.4	19076.1	23	58
O88968	Tcn2	Transcobalamin-2 OS=Mus musculus OX=10090 GN=Tcn2 PE=1 SV=1	16367.4	15855.1	12911	11864.7	15092.8	11201.4	23685.9	17466.9	12	27
P21614	Gc	Vitamin D-binding protein OS=Mus musculus OX=10090 GN=Gc PE=1 SV=2	16329.6	18905.8	11712.5	15916.6	15723.9	13958.6	23399.3	23429.8	13	37
P55302	Lrpap1	Alpha-2-macroglobulin receptor-associated protein OS=Mus musculus OX=10090 GN=Lrpap1 PE=1 SV=1	16310.7	16585.2	17194.1	18464.2	15423.7	17353.2	22812	17637.8	12	30
P19137	Lama1	Laminin subunit alpha-1 OS=Mus musculus OX=10090 GN=Lama1 PE=1 SV=2	16121.9	15974.4	17939.2	17700.2	15897.1	13818.2	21588	17106	31	49
P27659	Rpl3	60S ribosomal protein L3 OS=Mus musculus OX=10090 GN=Rpl3 PE=1 SV=3	16074.5	15158.4	15334.5	17422.4	15725.9	15753.6	24383.6	18426.3	14	31
Q61555	Fbn2	Fibrillin-2 OS=Mus musculus OX=10090 GN=Fbn2 PE=1 SV=2	15984.4	13078.2	15126	13291.4	12679	13843.2	17292.3	16742.9	8	19
P10639	Txn	Thioredoxin OS=Mus musculus OX=10090 GN=Txn PE=1 SV=3	15976.6	11248.6	13547.8	16356.6	5740.4	6976	22330.4	19628.1	4	14
G5E902	Slc25a3	MCG10343, isoform CRA_b OS=Mus musculus OX=10090 GN=Slc25a3 PE=1 SV=1	15950.2	21044.4	21380.9	22699.3	16349.2	19632.1	23495.4	20094.6	10	31
A0A0A6YVP0	Ighg2b	Immunoglobulin heavy constant gamma 2B (Fragment) OS=Mus musculus OX=10090 GN=Ighg2b PE=1 SV=2	15918	13369	17051.1	25968.8	13889.8	17358.1	46151.8	26801.4	9	51
P15626	Gstm2	Glutathione S-transferase Mu 2 OS=Mus musculus OX=10090 GN=Gstm2 PE=1 SV=2	15844.5	18810.8	13734.4	13284.8	21079.5	11794.2	30567.8	17756.3	13	35
P61255	Rpl26	60S ribosomal protein L26 OS=Mus musculus OX=10090 GN=Rpl26 PE=1 SV=1	15815.7	14728	15397.8	16056.6	14811.9	14800.2	21803.2	16805.4	7	16
G3X8T9	Serpina3n	Serine (Or cysteine) peptidase inhibitor, clade A, member 3N, isoform CRA_a OS=Mus musculus OX=10090 GN=Serpina3n PE=1 SV=1	15765.2	9600.1	7993.7	9852.6	8449.3	9545.3	14613.1	11741.8	17	45
P14602	Hspb1	Heat shock protein beta-1 OS=Mus musculus OX=10090 GN=Hspb1 PE=1 SV=3	15733.4	14973.1	16140.4	13091.3	19654.4	14059.9	18787.8	19329.6	9	39
G3UYX7	Slit2	Slit homolog 2 protein OS=Mus musculus OX=10090 GN=Slit2 PE=1 SV=1	15731.5	17383.7	18251.6	18510.3	13826.5	13398.4	18484.1	15242.1	26	52
O35887	Calu	Calumenin OS=Mus musculus OX=10090 GN=Calu PE=1 SV=1	15715.3	15044.3	14355.9	16057.6	13321.2	12503.2	19133.9	15639	15	38
P62751	Rpl23a	60S ribosomal protein L23a OS=Mus musculus OX=10090 GN=Rpl23a PE=1 SV=1	15658.1	13678.3	13198.6	16005.5	14825.3	15093.4	22130.7	15733.9	8	27
P62908	Rps3	40S ribosomal protein S3 OS=Mus musculus OX=10090 GN=Rps3 PE=1 SV=1	15602.8	15099.2	17058.5	17063.2	15110.1	13864.2	24207.3	17773	15	36
A2AKN8	Mup8	Major urinary protein 5 OS=Mus musculus OX=10090 GN=Mup8 PE=3 SV=1	15593.2	20303.3	17507.7	12930.5	12784.5	12733.1	11327.7	9845.2	10	28
P51150	Rab7a	Ras-related protein Rab-7a OS=Mus musculus OX=10090 GN=Rab7a PE=1 SV=2	15496.1	15273.1	15676.7	18602.9	15685.3	14950.2	25146	17895.8	15	38
P06728	Apoa4	Apolipoprotein A-IV OS=Mus musculus OX=10090 GN=Apoa4 PE=1 SV=3	15453.2	13838.7	11793.7	16096.4	14599.3	18361.1	25776.8	19861.5	19	37
G5E8D6	Efemp2	EGF-containing fibulin-like extracellular matrix protein 2 OS=Mus musculus OX=10090 GN=Efemp2 PE=1 SV=1	15445.7	16673.1	16633.3	17921.7	14448.9	14436.1	18569.5	16583.4	7	72
Q8CI94	Pygb	Glycogen phosphorylase, brain form OS=Mus musculus OX=10090 GN=Pygb PE=1 SV=3	15249.2	14731.7	14212.1	15868.9	17166.5	18768.3	25689.2	17538.8	28	42
P29341	Pabpc1	Polyadenylate-binding protein 1 OS=Mus musculus OX=10090 GN=Pabpc1 PE=1 SV=2	15055.4	15016.3	13671.3	16859.7	16012.3	14439.3	25558.7	16748.6	16	26
P68037	Ube2l3	Ubiquitin-conjugating enzyme E2 L3 OS=Mus musculus OX=10090 GN=Ube2l3 PE=1 SV=1	14995.1	17859.1	13662	12232	17242.3	10891.8	23959.9	15821.7	9	41
P25318	Col8a2	Collagen alpha-2(VIII) chain OS=Mus musculus OX=10090 GN=Col8a2 PE=2 SV=2	14939.2	15598.7	19521.8	19018.4	11490.5	13819.3	17247.9	18900.2	5	34
Q61245	Col11a1	Collagen alpha-1(XI) chain OS=Mus musculus OX=10090 GN=Col11a1 PE=1 SV=2	14895.8	14275.6	13324.2	13585.8	13673.7	14242.9	18191	13945.9	12	57
P42208	Sept2	Septin-2 OS=Mus musculus OX=10090 GN=Sept2 PE=1 SV=2	14888.7	13888.2	11540.2	12252.8	13036.2	11098.9	25344.6	15473.5	13	43
O88343	Slc4a4	Electrogenic sodium bicarbonate cotransporter 1 OS=Mus musculus OX=10090 GN=Slc4a4 PE=1 SV=2	14876.4	12335.7	16880.9	22604.8	11783.4	22418.5	16484.5	20304.4	15	48
P63085	Mapk1	Mitogen-activated protein kinase 1 OS=Mus musculus OX=10090 GN=Mapk1 PE=1 SV=3	14876.3	13321.8	15190.6	12672.9	15853.1	9745.7	21602.8	16277.2	11	29
Q8BG05	Hnrnpa3	Heterogeneous nuclear ribonucleoprotein A3 OS=Mus musculus OX=10090 GN=Hnrnpa3 PE=1 SV=1	14865.2	8897.6	19897.4	11255.5	8975.6	10233.5	25540.4	17915.7	12	41
E9Q8B5	Gm4788	Predicted gene 4788 OS=Mus musculus OX=10090 GN=Gm4788 PE=1 SV=1	14842.1	16562.9	11021.8	11791.4	14066.1	15250.3	13936.4	15018.7	8	22
Q6ZWN5	Rps9	40S ribosomal protein S9 OS=Mus musculus OX=10090 GN=Rps9 PE=1 SV=3	14691.9	12896.2	14718	13681.7	14765.7	14042.8	20367.6	16954.9	10	23
Q91YR9	Ptgr1	Prostaglandin reductase 1 OS=Mus musculus OX=10090 GN=Ptgr1 PE=1 SV=2	14681.8	8919.5	14054.4	8659.1	19635.4	7210.2	19807.4	11323.7	11	47
Q00780	Col8a1	Collagen alpha-1(VIII) chain OS=Mus musculus OX=10090 GN=Col8a1 PE=1 SV=3	14633.7	13972.7	20409.1	19032.5	9640.1	13828.7	16316.9	16890.8	8	41
Q5SYD0	Myo1d	Unconventional myosin-Id OS=Mus musculus OX=10090 GN=Myo1d PE=1 SV=1	14605.9	13898.4	14583.7	16632.1	16716.7	14486.7	24509.5	17161.5	25	43
P46935	Nedd4	E3 ubiquitin-protein ligase NEDD4 OS=Mus musculus OX=10090 GN=Nedd4 PE=1 SV=3	14576.9	14843	14204.6	14986.6	15857.1	12866.7	22823.4	16665.1	22	46
Q8VHX6	Flnc	Filamin-C OS=Mus musculus OX=10090 GN=Flnc PE=1 SV=3	14508.8	14112.6	13085.2	14970.1	13910	16907	21761.7	14893	40	60
P62754	Rps6	40S ribosomal protein S6 OS=Mus musculus OX=10090 GN=Rps6 PE=1 SV=1	14495.8	9019.1	17329.5	10409.9	9205.4	9787.6	24202.1	15340.7	8	20
P26231	Ctnna1	Catenin alpha-1 OS=Mus musculus OX=10090 GN=Ctnna1 PE=1 SV=1	14461.4	12385.8	17665.7	17038	14133.8	16063.6	20075.7	19885.1	24	46
Q91VR5	Ddx1	ATP-dependent RNA helicase DDX1 OS=Mus musculus OX=10090 GN=Ddx1 PE=1 SV=1	14431.3	13667.1	13933.7	16506.1	13429.1	15362.6	21046.7	16728.8	21	34
Q91WP0	Masp2	Mannan-binding lectin serine protease 2 OS=Mus musculus OX=10090 GN=Masp2 PE=1 SV=1	14400.2	14044.7	9886.8	10348.1	13363.4	11924.9	13381.9	11961.9	9	27
E9PZF0	Gm20390	Nucleoside diphosphate kinase OS=Mus musculus OX=10090 GN=Gm20390 PE=3 SV=1	14399	11861.5	11686.7	14751.5	22229.1	11536.1	38943.5	19715.8	9	23
P43276	Hist1h1b	Histone H1.5 OS=Mus musculus OX=10090 GN=Hist1h1b PE=1 SV=2	14381.2	11593.8	16160.9	15387.5	9897.5	10963.6	13245.4	16404.7	8	39
Q9R0Q7	Ptges3	Prostaglandin E synthase 3 OS=Mus musculus OX=10090 GN=Ptges3 PE=1 SV=1	14355.7	12162.4	11291.5	10589.8	12476.1	8155	16833.9	13289.5	4	12
P51655	Gpc4	Glypican-4 OS=Mus musculus OX=10090 GN=Gpc4 PE=1 SV=2	14296.5	14010.1	13665.7	15862.5	13510.1	13959.1	20395.2	16522.1	8	25
P14148	Rpl7	60S ribosomal protein L7 OS=Mus musculus OX=10090 GN=Rpl7 PE=1 SV=2	14289.9	14304.7	14311	16103.1	14059.6	13254.5	18730.6	17672.2	13	30
P14869	Rplp0	60S acidic ribosomal protein P0 OS=Mus musculus OX=10090 GN=Rplp0 PE=1 SV=3	14090.8	13616	13736.7	16136.1	15474.8	12034.1	24386.4	16507.8	13	35
G5E846	Prph	Peripherin OS=Mus musculus OX=10090 GN=Prph PE=1 SV=1	14028.7	14738.7	10435.7	13893.6	19227.2	13329.9	26957.7	15974.9	20	59
P48758	Cbr1	Carbonyl reductase [NADPH] 1 OS=Mus musculus OX=10090 GN=Cbr1 PE=1 SV=3	14010.7	13675.4	11303.6	12510.3	17004.6	10301.5	25039.8	14010.2	15	39
P58022	Loxl2	Lysyl oxidase homolog 2 OS=Mus musculus OX=10090 GN=Loxl2 PE=1 SV=2	13894.4	14520.4	16162	14998	11721.6	10686.4	15212.9	15431.5	10	18
P23927	Cryab	Alpha-crystallin B chain OS=Mus musculus OX=10090 GN=Cryab PE=1 SV=2	13855.7	13377.1	13075.8	9937	77781.2	14693.7	26039	32503	10	48
O54734	Ddost	Dolichyl-diphosphooligosaccharide--protein glycosyltransferase 48 kDa subunit OS=Mus musculus OX=10090 GN=Ddost PE=1 SV=2	13817	13819.9	13186.9	15792.4	14241.6	12784.2	22082.6	15197.4	11	30
Q923B6	Steap4	Metalloreductase STEAP4 OS=Mus musculus OX=10090 GN=Steap4 PE=1 SV=1	13690.8	13549.7	12563.8	14452.2	13864.3	13777.5	20568.4	14798.1	11	31
Q99PV0	Prpf8	Pre-mRNA-processing-splicing factor 8 OS=Mus musculus OX=10090 GN=Prpf8 PE=1 SV=2	13662	13691.4	15255.4	16633.3	14895.1	14019.9	20402.9	15216.7	33	49
O35639	Anxa3	Annexin A3 OS=Mus musculus OX=10090 GN=Anxa3 PE=1 SV=4	13635.2	18198.1	21975	23081	10810.1	11917.7	17883.6	15197.7	14	29
Q3UH59	Myh10	Myosin-10 OS=Mus musculus OX=10090 GN=Myh10 PE=1 SV=1	13624.6	11739.9	14445	16905.6	13265.7	15574.8	18295.5	17239	44	88
P63242	Eif5a	Eukaryotic translation initiation factor 5A-1 OS=Mus musculus OX=10090 GN=Eif5a PE=1 SV=2	13592	10885.5	11590.5	8255.3	11801.9	6335.1	18671	14829.8	7	28
P39053	Dnm1	Dynamin-1 OS=Mus musculus OX=10090 GN=Dnm1 PE=1 SV=2	13545.7	13737.4	12776.5	14413.1	14301.9	13047.3	21679.9	14279.2	23	50
A0A0R4J038	Kng1	Kininogen-1 OS=Mus musculus OX=10090 GN=Kng1 PE=1 SV=1	13539.9	12518.2	10009.3	14121.6	11492	14795.1	16532.1	20377.3	11	25
Q9DBG6	Rpn2	Dolichyl-diphosphooligosaccharide--protein glycosyltransferase subunit 2 OS=Mus musculus OX=10090 GN=Rpn2 PE=1 SV=1	13520.5	13327.4	13174	14879.4	14134	13319.1	19980.2	14391	19	57
A6X935	Itih4	Inter alpha-trypsin inhibitor, heavy chain 4 OS=Mus musculus OX=10090 GN=Itih4 PE=1 SV=2	13519.3	10536.3	11281.2	13959.5	12247.4	12281.1	23681.8	18932.8	21	47
Q7TPR4	Actn1	Alpha-actinin-1 OS=Mus musculus OX=10090 GN=Actn1 PE=1 SV=1	13482.4	11340.3	11355.5	13764.1	14748.6	17265.1	22550.6	19790.8	31	79
Q00519	Xdh	Xanthine dehydrogenase/oxidase OS=Mus musculus OX=10090 GN=Xdh PE=1 SV=5	13477.4	12452.9	9872.4	11833.5	17728.6	12491.5	23494.8	14313.2	21	49
F6ZDS4	Tpr	Nucleoprotein TPR OS=Mus musculus OX=10090 GN=Tpr PE=1 SV=1	13469.5	12532	13956.3	15253.4	12966	12925.6	17747.8	13710.5	34	47
Q6NZB0	Dnajc8	DnaJ homolog subfamily C member 8 OS=Mus musculus OX=10090 GN=Dnajc8 PE=1 SV=2	13406.3	12828.4	15180.4	13450.1	12819.9	11375	17243.8	14753.3	10	15
P62702	Rps4x	40S ribosomal protein S4, X isoform OS=Mus musculus OX=10090 GN=Rps4x PE=1 SV=2	13351.3	12448.2	12783.2	14229.7	12484.4	11608.3	20080.3	13172.1	10	22
Q02013	Aqp1	Aquaporin-1 OS=Mus musculus OX=10090 GN=Aqp1 PE=1 SV=3	13349.2	12426.7	14210.8	14845.2	13984.1	15460	18327.3	15680.2	4	49
E9QMH7	Ikbip	Inhibitor of nuclear factor kappa-B kinase-interacting protein OS=Mus musculus OX=10090 GN=Ikbip PE=1 SV=1	13338.4	13227.8	13083.2	14069.2	13290.6	12620.8	17663.6	13824.1	17	35
Q60932	Vdac1	Voltage-dependent anion-selective channel protein 1 OS=Mus musculus OX=10090 GN=Vdac1 PE=1 SV=3	13266.4	17186.8	15201.1	18398.3	17063.8	20258.7	26236.8	17547	11	41
P28271	Aco1	Cytoplasmic aconitate hydratase OS=Mus musculus OX=10090 GN=Aco1 PE=1 SV=3	13261.6	12704.2	11586.5	12805.6	15568.1	10294	22224.1	14562.7	22	55
Q61646	Hp	Haptoglobin OS=Mus musculus OX=10090 GN=Hp PE=1 SV=1	13200.7	8201.5	5237.9	4154.3	3788	2920	3886.7	2644.9	5	7
P05063	Aldoc	Fructose-bisphosphate aldolase C OS=Mus musculus OX=10090 GN=Aldoc PE=1 SV=4	13185	11871.5	12162.5	13080.4	12540.9	10735.4	19066.4	13967.8	15	58
A2A7S7	Yars	Tyrosine--tRNA ligase OS=Mus musculus OX=10090 GN=Yars PE=1 SV=1	13136.3	11648.1	13627.4	14355.5	12118	11016.6	18375.4	13734.4	19	31
Q99K48	Nono	Non-POU domain-containing octamer-binding protein OS=Mus musculus OX=10090 GN=Nono PE=1 SV=3	13115.5	11405.9	13314.5	14381.2	11838.9	12118.8	16457.4	13683	11	33
Q9QZQ8	H2afy	Core histone macro-H2A.1 OS=Mus musculus OX=10090 GN=H2afy PE=1 SV=3	13104.2	13071	15378.3	16753.9	14863.7	13182.7	20097.5	16533.2	12	48
E9Q557	Dsp	Desmoplakin OS=Mus musculus OX=10090 GN=Dsp PE=1 SV=1	13057.1	14509.6	28255.7	14997.2	13616.5	10501.7	16765.2	14197.2	31	55
Q8BP67	Rpl24	60S ribosomal protein L24 OS=Mus musculus OX=10090 GN=Rpl24 PE=1 SV=2	13044.6	8698.9	9157.2	9733.9	8910.8	9120	12913.1	9650.2	5	15
Q9CZU6	Cs	Citrate synthase, mitochondrial OS=Mus musculus OX=10090 GN=Cs PE=1 SV=1	13017.8	14724.3	18297.5	14090.3	13899.4	17582.7	20593.1	15535.9	10	36
P68040	Rack1	Receptor of activated protein C kinase 1 OS=Mus musculus OX=10090 GN=Rack1 PE=1 SV=3	12962.4	13067.8	12402.1	15197.6	14254	13517.5	21725.1	15855.1	10	26
P13595	Ncam1	Neural cell adhesion molecule 1 OS=Mus musculus OX=10090 GN=Ncam1 PE=1 SV=3	12912	12695.2	13560.5	16734.6	14168.5	14321	23324.9	17701.8	20	51
D3Z2H9	Tpm3-rs7	Tropomyosin 3, related sequence 7 OS=Mus musculus OX=10090 GN=Tpm3-rs7 PE=3 SV=1	12905.9	10216	12517	12516.2	15843.4	7601.9	26552.6	15553.8	14	54
Q02257	Jup	Junction plakoglobin OS=Mus musculus OX=10090 GN=Jup PE=1 SV=3	12853.8	12524.4	17943.2	14486.2	12141.7	12582.1	16479.9	15213.8	15	35
Q8CGC7	Eprs	Bifunctional glutamate/proline--tRNA ligase OS=Mus musculus OX=10090 GN=Eprs PE=1 SV=4	12830.6	13021.1	12254.8	14154	13467.5	11720.9	20805	13822.7	25	47
Q8BH35	C8b	Complement component C8 beta chain OS=Mus musculus OX=10090 GN=C8b PE=1 SV=1	12799.5	11250.1	6144.6	6526.7	11089.3	10356.6	9202.1	6699.1	11	28
Q91ZJ5	Ugp2	UTP--glucose-1-phosphate uridylyltransferase OS=Mus musculus OX=10090 GN=Ugp2 PE=1 SV=3	12790.2	12377.5	11031.1	13205.2	12322.5	13440.4	18944.8	12549.8	17	31
P38647	Hspa9	Stress-70 protein, mitochondrial OS=Mus musculus OX=10090 GN=Hspa9 PE=1 SV=3	12756.1	11506.8	10253.4	13439.7	11626.3	13753.8	17825.8	14064.2	17	39
Q00898	Serpina1e	Alpha-1-antitrypsin 1-5 OS=Mus musculus OX=10090 GN=Serpina1e PE=1 SV=1	12744.8	9460	3170.3	3135.6	7689.5	10058.6	3764.3	2958.1	14	98
Q8BJ71	Nup93	Nuclear pore complex protein Nup93 OS=Mus musculus OX=10090 GN=Nup93 PE=1 SV=1	12739.3	12425.1	13949.6	14610.8	12730.1	12184.4	17382.1	13355.9	19	27
Q5XJY5	Arcn1	Coatomer subunit delta OS=Mus musculus OX=10090 GN=Arcn1 PE=1 SV=2	12720.3	12540.8	10874.2	13256.7	13275.3	11002.6	20866.1	12729.8	16	36
Q61598	Gdi2	Rab GDP dissociation inhibitor beta OS=Mus musculus OX=10090 GN=Gdi2 PE=1 SV=1	12719.7	11887.6	9746.6	13178.1	14387.5	13874.6	26534.9	16563.9	19	47
P62242	Rps8	40S ribosomal protein S8 OS=Mus musculus OX=10090 GN=Rps8 PE=1 SV=2	12704.8	10827.9	10249.2	11656.6	8966.7	6917.3	11183.9	12119.8	6	21
P46412	Gpx3	Glutathione peroxidase 3 OS=Mus musculus OX=10090 GN=Gpx3 PE=1 SV=2	12698.6	13211	11904.1	14005.2	13716.3	11219.8	21422.8	15989	7	38
P54071	Idh2	Isocitrate dehydrogenase [NADP], mitochondrial OS=Mus musculus OX=10090 GN=Idh2 PE=1 SV=3	12630.3	12388.4	11707.3	12012.1	15296.4	10641.6	22549.3	13169.9	16	45
Q61171	Prdx2	Peroxiredoxin-2 OS=Mus musculus OX=10090 GN=Prdx2 PE=1 SV=3	12621.5	11944.8	11903.4	14165.3	13886.7	13461.2	18613.3	18544.5	8	34
P59017	Bcl2l13	Bcl-2-like protein 13 OS=Mus musculus OX=10090 GN=Bcl2l13 PE=1 SV=2	12616	14345.1	10451.5	13567.8	12273.4	14727.8	17298.6	14426.3	11	33
Q8CAQ8	Immt	MICOS complex subunit Mic60 OS=Mus musculus OX=10090 GN=Immt PE=1 SV=1	12611.5	13700.5	13840.2	14462.4	14459.8	15792	20498.4	14598.3	18	28
A0A0R4J259	Syncrip	Heterogeneous nuclear ribonucleoprotein Q OS=Mus musculus OX=10090 GN=Syncrip PE=1 SV=1	12610.4	11928.4	12168.2	13965.9	12509.3	12209.6	18655.3	13776.8	17	44
O70251	Eef1b	Elongation factor 1-beta OS=Mus musculus OX=10090 GN=Eef1b PE=1 SV=5	12550.5	11434.8	12114.9	14584.6	12685.2	13996.8	21159	14079.7	7	25
Q7TQD7	Myo1b	Myo1b protein OS=Mus musculus OX=10090 GN=Myo1b PE=1 SV=1	12530.5	13357.8	12530.4	14396.2	13399.4	12576.4	18893.8	13942.7	22	38
Q03350	Thbs2	Thrombospondin-2 OS=Mus musculus OX=10090 GN=Thbs2 PE=1 SV=2	12528.8	10462.1	8848.9	11551	14523.1	11327.3	18194	12914.6	17	58
Q3ULJ0	Gpd1l	Glycerol-3-phosphate dehydrogenase 1-like protein OS=Mus musculus OX=10090 GN=Gpd1l PE=1 SV=2	12508.8	9030.2	12237.7	9632.8	10827.9	7914	16873	13207.4	10	19
E9Q6C2	C1s1	Complement component 1, s subcomponent 1 OS=Mus musculus OX=10090 GN=C1s1 PE=1 SV=1	12467.5	12420.3	10964.1	12492.4	11596.3	11948.6	17284.4	13051.6	16	47
Q3TML0	Pdia6	Protein disulfide-isomerase A6 OS=Mus musculus OX=10090 GN=Pdia6 PE=1 SV=1	12457.5	11279.9	10884.2	13529.6	12773.9	11537.7	20249.4	13622.1	13	36
Q9WTP7	Ak3	GTP:AMP phosphotransferase AK3, mitochondrial OS=Mus musculus OX=10090 GN=Ak3 PE=1 SV=3	12449	10929.3	14276.3	8864.5	16219.2	4649.7	22658.6	12017.9	11	23
Q9D6X6	Prss23	Serine protease 23 OS=Mus musculus OX=10090 GN=Prss23 PE=2 SV=2	12444.5	7489.4	22439.1	8994.9	5638	5972.9	21002.9	22619.5	5	23
P02535	Krt10	Keratin, type I cytoskeletal 10 OS=Mus musculus OX=10090 GN=Krt10 PE=1 SV=3	12426	24432.9	31492.7	35296.8	17152.9	10108.2	15069.2	10869.6	21	141
P26443	Glud1	Glutamate dehydrogenase 1, mitochondrial OS=Mus musculus OX=10090 GN=Glud1 PE=1 SV=1	12414.5	12713.5	13000.2	14743.3	15462.6	12607.4	24171	16543.8	17	31
Q9D819	Ppa1	Inorganic pyrophosphatase OS=Mus musculus OX=10090 GN=Ppa1 PE=1 SV=1	12323.5	9194.7	10062.5	12092.9	12912.6	11303.6	23808.7	14257.3	10	24
O09164	Sod3	Extracellular superoxide dismutase [Cu-Zn] OS=Mus musculus OX=10090 GN=Sod3 PE=1 SV=1	12304.5	9695.5	11690.4	13182.5	9815.8	9975.4	16367.2	12807	7	43
P09671	Sod2	Superoxide dismutase [Mn], mitochondrial OS=Mus musculus OX=10090 GN=Sod2 PE=1 SV=3	12280.1	13969.3	12258.4	9690.8	15276.4	9848.2	26065.7	14417.2	8	28
G3X9W0	Hnrnpd	Heterogeneous nuclear ribonucleoprotein D, isoform CRA_a OS=Mus musculus OX=10090 GN=Hnrnpd PE=1 SV=1	12093.6	10840.2	12866.9	14802.2	10707.8	13726.4	16501.7	14629.1	9	34
P32067	Ssb	Lupus La protein homolog OS=Mus musculus OX=10090 GN=Ssb PE=1 SV=1	12050.1	11398.6	10652.2	13309.8	11708.8	11690.2	18147.1	13342.5	10	22
P70168	Kpnb1	Importin subunit beta-1 OS=Mus musculus OX=10090 GN=Kpnb1 PE=1 SV=2	12037.5	12745.5	11736.2	12961.1	13206.3	10486.7	19580.5	12122.5	20	42
P50516	Atp6v1a	V-type proton ATPase catalytic subunit A OS=Mus musculus OX=10090 GN=Atp6v1a PE=1 SV=2	12007.9	10371.4	14349.8	12967.7	12178.8	12790.5	18602.2	13146.8	16	33
E9QAS5	Chd4	Chromodomain-helicase-DNA-binding protein 4 OS=Mus musculus OX=10090 GN=Chd4 PE=1 SV=1	11987.7	10913.6	12364.1	14781.2	11312.4	12170.4	17453.1	13591.5	26	43
B7ZNU9	Sntb2	Beta-2-syntrophin OS=Mus musculus OX=10090 GN=Sntb2 PE=1 SV=1	11965.7	9676.6	11922.6	12349.8	10566.1	10979	14906.4	12195.7	13	25
F7ACR9	Macf1	Microtubule-actin cross-linking factor 1 (Fragment) OS=Mus musculus OX=10090 GN=Macf1 PE=1 SV=1	11932.6	11550.8	11211.3	13281.7	12341.7	12509.6	17769.8	13262.2	48	60
P97384	Anxa11	Annexin A11 OS=Mus musculus OX=10090 GN=Anxa11 PE=1 SV=2	11795.8	11848.4	12658.7	15343	11412.2	12173.9	16684	13869.9	15	27
P80317	Cct6a	T-complex protein 1 subunit zeta OS=Mus musculus OX=10090 GN=Cct6a PE=1 SV=3	11787.2	10689.8	9778.9	12315.2	13102.9	10221.2	18454.4	12528.2	16	30
Q61792	Lasp1	LIM and SH3 domain protein 1 OS=Mus musculus OX=10090 GN=Lasp1 PE=1 SV=1	11706.1	10873.9	9715.9	11316.8	9031.7	7485.5	10904.1	14452.3	8	20
Q9R045	Angptl2	Angiopoietin-related protein 2 OS=Mus musculus OX=10090 GN=Angptl2 PE=2 SV=2	11689.8	11246.3	9848.5	11859	11855.4	11137.5	16619.8	12677.9	14	36
Q3U2G2	Hspa4	Heat shock 70 kDa protein 4 OS=Mus musculus OX=10090 GN=Hspa4 PE=1 SV=1	11679.8	9981.6	9800.7	11731	11163.3	12191.4	18609.8	13223.8	20	30
A0A087WQJ0	Scgb1b11	ABPA11_a18 OS=Mus musculus OX=10090 GN=Scgb1b11 PE=4 SV=1	11664.6	2097.7	9609.6	598.6	9858.1	1681.9	4272.1	2689.7	2	4
Q9ER58	Spock2	Testican-2 OS=Mus musculus OX=10090 GN=Spock2 PE=1 SV=1	11641.2	10592.8	14124.4	14184.5	9112.1	7926.5	12340.7	11067.7	11	32
Q99LX0	Park7	Protein/nucleic acid deglycase DJ-1 OS=Mus musculus OX=10090 GN=Park7 PE=1 SV=1	11628.8	9774.2	9356.7	11617.3	11599.2	11839.9	18830.1	12191.4	6	37
P84091	Ap2m1	AP-2 complex subunit mu OS=Mus musculus OX=10090 GN=Ap2m1 PE=1 SV=1	11564.3	10365.2	11095.2	12035.6	11246.7	10594.5	18309.3	13369.3	13	29
Q9R1E6	Enpp2	Ectonucleotide pyrophosphatase/phosphodiesterase family member 2 OS=Mus musculus OX=10090 GN=Enpp2 PE=1 SV=3	11522.3	11293.9	10257.2	12735.6	11093.3	10559.5	15470.7	10505.7	15	36
P43406	Itgav	Integrin alpha-V OS=Mus musculus OX=10090 GN=Itgav PE=1 SV=2	11439.1	11587.3	10132	12240	12886.4	12055.8	18472.7	12832.3	19	35
Q9EQ06	Hsd17b11	Estradiol 17-beta-dehydrogenase 11 OS=Mus musculus OX=10090 GN=Hsd17b11 PE=1 SV=1	11410.9	11104	10739.6	12071.9	11628.4	10200.3	17666.5	12176.5	12	32
Q9Z1Q9	Vars	Valine--tRNA ligase OS=Mus musculus OX=10090 GN=Vars PE=1 SV=1	11407.6	10885.8	10440.8	13314.9	11733.2	11777.9	18858.8	12819.9	21	36
Q9JMG7	Hdgfl3	Hepatoma-derived growth factor-related protein 3 OS=Mus musculus OX=10090 GN=Hdgfl3 PE=1 SV=2	11405.2	10038.7	11618.5	13533.9	5276.5	11426.5	13341.5	12064.8	4	14
P06797	Ctsl	Cathepsin L1 OS=Mus musculus OX=10090 GN=Ctsl PE=1 SV=2	11403.3	11515.8	10253.8	12050.2	13039.8	10734.5	20047.2	12107.5	6	21
Q6ZQ38	Cand1	Cullin-associated NEDD8-dissociated protein 1 OS=Mus musculus OX=10090 GN=Cand1 PE=1 SV=2	11367.8	12658.9	11764.6	12510.5	12548.6	10105.9	18615.3	11560.2	19	43
Q8BLX7	Col16a1	Collagen alpha-1(XVI) chain OS=Mus musculus OX=10090 GN=Col16a1 PE=1 SV=2	11366	10885	9565	10509.1	11123.5	10834.9	13240.9	10145.1	6	14
Q9CW03	Smc3	Structural maintenance of chromosomes protein 3 OS=Mus musculus OX=10090 GN=Smc3 PE=1 SV=2	11365.3	10177.6	12591.4	13127.1	11685.9	10718.3	15977.8	12819	25	31
P42932	Cct8	T-complex protein 1 subunit theta OS=Mus musculus OX=10090 GN=Cct8 PE=1 SV=3	11350.3	10608.6	9812.2	12072.9	12411.2	11470.5	18101.7	12319	16	26
P10922	H1f0	Histone H1.0 OS=Mus musculus OX=10090 GN=H1f0 PE=2 SV=4	11344.5	10349.3	14495	16108.5	12505.2	13291.7	17795.8	15169.6	5	26
Q9WU78	Pdcd6ip	Programmed cell death 6-interacting protein OS=Mus musculus OX=10090 GN=Pdcd6ip PE=1 SV=3	11276.5	11586	10160.9	11811.5	11722.2	12004.7	18163.9	12454.6	22	34
Q64433	Hspe1	10 kDa heat shock protein, mitochondrial OS=Mus musculus OX=10090 GN=Hspe1 PE=1 SV=2	11264.6	10403.3	9757.9	11009.3	11182.4	14619.5	19086.4	14398.5	7	18
P23116	Eif3a	Eukaryotic translation initiation factor 3 subunit A OS=Mus musculus OX=10090 GN=Eif3a PE=1 SV=5	11225.7	11259.5	10738.5	12450.8	12476.9	11263.3	17921	12235	22	31
Q9D0K2	Oxct1	Succinyl-CoA:3-ketoacid coenzyme A transferase 1, mitochondrial OS=Mus musculus OX=10090 GN=Oxct1 PE=1 SV=1	11218.7	10485.4	11849.8	12895.7	11966.5	11606.7	19343.4	14388.8	14	44
Q99JY9	Actr3	Actin-related protein 3 OS=Mus musculus OX=10090 GN=Actr3 PE=1 SV=3	11209.1	10481.9	10823.9	12774.9	12394	11994.4	18294.1	13758.1	12	27
P62082	Rps7	40S ribosomal protein S7 OS=Mus musculus OX=10090 GN=Rps7 PE=2 SV=1	11204.7	10828.4	10575.1	11741.3	10780.3	10998.7	15440.1	12624.5	9	19
Q8BFR5	Tufm	Elongation factor Tu, mitochondrial OS=Mus musculus OX=10090 GN=Tufm PE=1 SV=1	11191.7	10793.8	11240.5	10947	14236.2	10901.9	19808.2	13723.8	15	32
Q9D8U8	Snx5	Sorting nexin-5 OS=Mus musculus OX=10090 GN=Snx5 PE=1 SV=1	11186.5	10299.7	9343.8	10845.2	11496.5	9719.1	17511	11808.1	12	21
Q9QYC0	Add1	Alpha-adducin OS=Mus musculus OX=10090 GN=Add1 PE=1 SV=2	11144.5	10967.2	9496.3	12409.2	11262.8	10248.5	18123.5	13637.2	13	23
A0A1B0GS68	Gm45713	Predicted gene 45713 OS=Mus musculus OX=10090 GN=Gm45713 PE=2 SV=1	11144.5	10609	10289.6	11838.3	10474.2	11311.9	15586.7	12205.3	5	18
O08795	Prkcsh	Glucosidase 2 subunit beta OS=Mus musculus OX=10090 GN=Prkcsh PE=1 SV=1	11099.7	9599.2	9338	12035.1	8766.7	9133.5	15464.6	11278.6	11	22
Q9R0P5	Dstn	Destrin OS=Mus musculus OX=10090 GN=Dstn PE=1 SV=3	11064.1	10375.3	10228.6	11625.4	12443.9	11715.6	22186.8	13554.6	8	48
P62696	Crybb2	Beta-crystallin B2 OS=Mus musculus OX=10090 GN=Crybb2 PE=1 SV=2	11056.8	12973.5	14520.5	7872.7	98495	10783.8	38202	41233.1	10	48
A0A0R4J032	C9	Complement component 9 OS=Mus musculus OX=10090 GN=C9 PE=1 SV=1	11054.2	9165.2	3487	4733.5	6480.1	7730.1	6636.5	5816.1	10	17
Q9D0R2	Tars	Threonine--tRNA ligase, cytoplasmic OS=Mus musculus OX=10090 GN=Tars PE=1 SV=2	11044.9	10164.5	11254.9	13049.4	10538.2	10814.8	15952.5	11926.2	19	33
P80316	Cct5	T-complex protein 1 subunit epsilon OS=Mus musculus OX=10090 GN=Cct5 PE=1 SV=1	10976.7	9998	9381.4	11184.5	11669.9	11169.4	17126.5	11499.6	13	26
Q9WV02	Rbmx	RNA-binding motif protein, X chromosome OS=Mus musculus OX=10090 GN=Rbmx PE=1 SV=1	10930.9	9904.2	12061.1	12748.6	9958.9	11322.2	13898.2	12483.2	8	20
A0A075B6A0	Ighm	Immunoglobulin heavy constant mu (Fragment) OS=Mus musculus OX=10090 GN=Ighm PE=1 SV=2	10901.7	9265.6	9547.4	11228.6	11932.9	19094.4	21986.9	31907.7	12	54
P50247	Ahcy	Adenosylhomocysteinase OS=Mus musculus OX=10090 GN=Ahcy PE=1 SV=3	10900.8	9600.1	9686.6	12109.7	10880.6	13959.8	17372.4	13218.9	12	35
Q9D8B3	Chmp4b	Charged multivesicular body protein 4b OS=Mus musculus OX=10090 GN=Chmp4b PE=1 SV=2	10863.1	9666.6	26004.1	11159.8	10686.5	8516.2	13695.2	11012.8	9	18
P42125	Eci1	Enoyl-CoA delta isomerase 1, mitochondrial OS=Mus musculus OX=10090 GN=Eci1 PE=1 SV=2	10853.3	12196.9	10853.1	10783.7	14596.2	9091.2	18172.5	11396.4	10	31
Q3TMX5	Manf	Arginine-rich, mutated in early stage tumors, isoform CRA_b OS=Mus musculus OX=10090 GN=Manf PE=1 SV=1	10815	11309.3	11536.5	10807.7	11312.7	9165.3	16391.9	11431.9	6	23
Q9Z1Z0	Uso1	General vesicular transport factor p115 OS=Mus musculus OX=10090 GN=Uso1 PE=1 SV=2	10796.3	11657.3	9884	11844.1	11348.1	9966.5	17931.2	11130.5	18	35
P98064	Masp1	Mannan-binding lectin serine protease 1 OS=Mus musculus OX=10090 GN=Masp1 PE=1 SV=2	10777.4	10805.5	11824.1	12240.9	8763.6	8661.6	12755.7	11142.3	10	25
Q6P8X1	Snx6	Sorting nexin-6 OS=Mus musculus OX=10090 GN=Snx6 PE=1 SV=2	10737.9	10361.6	9750.8	10776.9	10500.5	9538.2	15868.7	11399.5	11	18
P68033	Actc1	Actin, alpha cardiac muscle 1 OS=Mus musculus OX=10090 GN=Actc1 PE=1 SV=1	10735.4	10785.3	9600.3	12694.1	11472.4	26755.4	17790.4	14616.7	19	211
Q7M6Y3	Picalm	Phosphatidylinositol-binding clathrin assembly protein OS=Mus musculus OX=10090 GN=Picalm PE=1 SV=1	10729.1	10082	10818.5	11994.8	10086.1	9555.3	16135	12106	12	26
E9PWE8	Dpysl3	Dihydropyrimidinase-related protein 3 OS=Mus musculus OX=10090 GN=Dpysl3 PE=1 SV=1	10728.1	10153.1	9021.4	10879.8	11756.2	9245.9	19424.3	11744.4	18	47
P37804	Tagln	Transgelin OS=Mus musculus OX=10090 GN=Tagln PE=1 SV=3	10700.6	11617.1	10211.7	9787.6	20199.7	7260	25923.8	9510.2	11	26
Q63844	Mapk3	Mitogen-activated protein kinase 3 OS=Mus musculus OX=10090 GN=Mapk3 PE=1 SV=5	10693.6	9514.4	9904.3	9262.8	9825.1	6284.1	15948.9	11552.4	10	26
Q9CU62	Smc1a	Structural maintenance of chromosomes protein 1A OS=Mus musculus OX=10090 GN=Smc1a PE=1 SV=4	10659.6	9573.4	10702.4	12131.3	11060.3	9740.3	15588.3	11201.7	23	37
P28481	Col2a1	Collagen alpha-1(II) chain OS=Mus musculus OX=10090 GN=Col2a1 PE=1 SV=2	10649.6	9849.7	7851.8	11265.5	12351.6	9243.3	16117.5	8524.4	8	46
Q6IFX2	Krt42	Keratin, type I cytoskeletal 42 OS=Mus musculus OX=10090 GN=Krt42 PE=1 SV=1	10602.3	11259.4	25241.1	13962.8	11596.9	7488	13872.3	11802.1	17	59
P07901	Hsp90aa1	Heat shock protein HSP 90-alpha OS=Mus musculus OX=10090 GN=Hsp90aa1 PE=1 SV=4	10556.8	10104.9	10789.8	11072.4	11418.7	11368.6	18241.9	11934.1	21	59
B1ATI0	Aldh3a2	Aldehyde dehydrogenase OS=Mus musculus OX=10090 GN=Aldh3a2 PE=1 SV=1	10527.5	10346.6	10258.8	11081.8	13474.4	9412.9	17155.3	11232.3	12	61
P11352	Gpx1	Glutathione peroxidase 1 OS=Mus musculus OX=10090 GN=Gpx1 PE=1 SV=2	10493.4	10816.5	8591.6	8666.3	12863.5	7827.4	18090.5	11591.3	8	27
Q6R0H7	Gnas	Guanine nucleotide-binding protein G(s) subunit alpha isoforms XLas OS=Mus musculus OX=10090 GN=Gnas PE=1 SV=1	10444.9	9826.9	8861.5	10870.4	11200	10502.5	17549.1	11721.2	10	24
Q30D77	Col24a1	Collagen alpha-1(XXIV) chain OS=Mus musculus OX=10090 GN=Col24a1 PE=2 SV=2	10432.1	10078.6	10349.6	9759.4	10202.8	10329.9	11440.5	9397.2	4	20
P29758	Oat	Ornithine aminotransferase, mitochondrial OS=Mus musculus OX=10090 GN=Oat PE=1 SV=1	10417.6	8985.3	8303.8	10387.3	10433.7	11095.4	19379.8	12255.9	14	32
Q3UW53	Fam129a	Protein Niban OS=Mus musculus OX=10090 GN=Fam129a PE=1 SV=2	10392.9	11512.7	8427.3	10551.4	11219	9690.5	17008	10256.7	15	29
P62267	Rps23	40S ribosomal protein S23 OS=Mus musculus OX=10090 GN=Rps23 PE=1 SV=3	10392.3	9199.8	9863.2	4928	5793.7	4230.8	15224	10924.7	4	17
Q8C2Q7	Hnrnph1	Heterogeneous nuclear ribonucleoprotein H OS=Mus musculus OX=10090 GN=Hnrnph1 PE=1 SV=1	10386.5	9586.8	9981.4	11885.2	10323.9	10019.2	15404.3	11656.7	6	27
P46978	Stt3a	Dolichyl-diphosphooligosaccharide--protein glycosyltransferase subunit STT3A OS=Mus musculus OX=10090 GN=Stt3a PE=1 SV=1	10385.2	11304.7	10660.5	11945.9	11136.8	10963.7	16269	12128.9	12	26
P53026	Rpl10a	60S ribosomal protein L10a OS=Mus musculus OX=10090 GN=Rpl10a PE=1 SV=3	10348	10300.5	11410.8	11949.6	11169	10511.3	16749.5	12563.9	6	20
Q3UKW2	Calm1	Calmodulin-1 OS=Mus musculus OX=10090 GN=Calm1 PE=1 SV=1	10324.8	6084.8	13983.2	6985.3	15047.2	6106.7	16223.3	9181.3	7	14
O35074	Ptgis	Prostacyclin synthase OS=Mus musculus OX=10090 GN=Ptgis PE=1 SV=1	10317.6	11161.6	12802.1	15074.7	9422.8	10516.7	15207.3	12863.5	21	56
P28843	Dpp4	Dipeptidyl peptidase 4 OS=Mus musculus OX=10090 GN=Dpp4 PE=1 SV=3	10310.1	10706.7	8945.1	11103.1	9198.5	10444	15034.5	10960.9	17	41
P97429	Anxa4	Annexin A4 OS=Mus musculus OX=10090 GN=Anxa4 PE=1 SV=4	10271	10928.2	11120.9	12717.5	11272.9	10745.3	16385.2	12202.1	16	32
G5E924	Hnrnpl	Heterogeneous nuclear ribonucleoprotein L (Fragment) OS=Mus musculus OX=10090 GN=Hnrnpl PE=1 SV=1	10217	9099	11848.6	11373.2	9480.2	10001.9	13882.1	12471.1	8	18
P21278	Gna11	Guanine nucleotide-binding protein subunit alpha-11 OS=Mus musculus OX=10090 GN=Gna11 PE=1 SV=1	10210.4	9832.1	10696.4	11262.9	9692.8	11293.3	15009.1	11038	10	19
Q6IME9	Krt72	Keratin, type II cytoskeletal 72 OS=Mus musculus OX=10090 GN=Krt72 PE=3 SV=1	10193.7	9837	22335.5	11657.9	8415.8	6227.5	10970.5	9793.7	5	30
A0A0R4J0S7	Uaca	Uveal autoantigen with coiled-coil domains and ankyrin repeats OS=Mus musculus OX=10090 GN=Uaca PE=1 SV=1	10124.9	9260.9	10407	11551.3	9838.7	9980.7	13677.7	11106.1	17	23
P62245	Rps15a	40S ribosomal protein S15a OS=Mus musculus OX=10090 GN=Rps15a PE=1 SV=2	10121.4	9587.6	9418.4	7599.3	6518.5	5549.6	15871.6	11080.5	7	16
P47962	Rpl5	60S ribosomal protein L5 OS=Mus musculus OX=10090 GN=Rpl5 PE=1 SV=3	10111.2	10999.4	10638.7	11841.7	10746.2	10932.6	15253.5	13048.1	7	15
Q91YH5	Atl3	Atlastin-3 OS=Mus musculus OX=10090 GN=Atl3 PE=1 SV=1	10095	11019.3	10379.5	11860.9	10807.6	10077.2	15497.4	11197.8	14	28
Q9CXD9	Lrrc17	Leucine-rich repeat-containing protein 17 OS=Mus musculus OX=10090 GN=Lrrc17 PE=2 SV=1	10080.1	9913.9	7532.8	7954.2	9577.7	5867.2	8074.5	9528.1	7	11
P24527	Lta4h	Leukotriene A-4 hydrolase OS=Mus musculus OX=10090 GN=Lta4h PE=1 SV=4	10077.5	8294.5	8240.2	10556.6	10010.4	11615.8	18753.9	12384.3	18	33
E9QNN1	Dhx9	ATP-dependent RNA helicase A OS=Mus musculus OX=10090 GN=Dhx9 PE=1 SV=1	10043.5	9286.2	10900.7	12884.2	10248.1	9979	15249.2	11526.2	23	50
O35381	Anp32a	Acidic leucine-rich nuclear phosphoprotein 32 family member A OS=Mus musculus OX=10090 GN=Anp32a PE=1 SV=1	10040.2	9080.2	11004.2	8926.3	11197.4	7828	14100.6	9554.8	8	19
Q497J0	BC100530	MCG130175, isoform CRA_b OS=Mus musculus OX=10090 GN=BC100530 PE=1 SV=1	10030.6	10001.7	9803.2	10615.1	8973.8	8817.5	19558.3	13799.6	6	13
P07309	Ttr	Transthyretin OS=Mus musculus OX=10090 GN=Ttr PE=1 SV=1	10020.9	8525.9	7739.7	11553.8	7522.2	17278.4	12382.2	11506.8	5	12
E9QJT5	Acyp1	Acylphosphatase OS=Mus musculus OX=10090 GN=Acyp1 PE=1 SV=1	9997.5	7189.6	9506.7	9725.4	8290.6	5444.8	13070.7	10259.6	6	18
F6TQW2	Ighg2c	Immunoglobulin heavy constant gamma 2C (Fragment) OS=Mus musculus OX=10090 GN=Ighg2c PE=1 SV=2	9993.4	8365	10905.5	13323.6	7564.8	12010.4	20586.9	15197.8	7	52
A3RLD5	Crygc	Gamma-crystallin C OS=Mus musculus OX=10090 GN=Crygc PE=2 SV=1	9989.8	8263.3	8452.4	5104.6	39173	5450.8	28150.7	33046.6	8	32
E9Q3X0	Mvp	Major vault protein OS=Mus musculus OX=10090 GN=Mvp PE=1 SV=1	9974.1	9437.8	9342.8	11407.2	11197.7	10298	16527.3	11342.5	22	38
Q62465	Vat1	Synaptic vesicle membrane protein VAT-1 homolog OS=Mus musculus OX=10090 GN=Vat1 PE=1 SV=3	9971	8876.5	8244.5	10865	10134.3	10425.4	17096.9	11228.1	8	42
Q9Z1Q5	Clic1	Chloride intracellular channel protein 1 OS=Mus musculus OX=10090 GN=Clic1 PE=1 SV=3	9954.3	7143.4	8107.7	10160.7	10640.5	7851.3	19677.3	12255.9	6	21
Q9CPV4	Glod4	Glyoxalase domain-containing protein 4 OS=Mus musculus OX=10090 GN=Glod4 PE=1 SV=1	9946.7	6983.2	7561.6	10349.3	8825	9380.5	18742	11762	12	26
Q61033	Tmpo	Lamina-associated polypeptide 2, isoforms alpha/zeta OS=Mus musculus OX=10090 GN=Tmpo PE=1 SV=4	9940.7	9199.9	9697.6	11428.9	9488.4	11029.9	12818.7	10955.9	13	28
Q9JLB0	Mpp6	MAGUK p55 subfamily member 6 OS=Mus musculus OX=10090 GN=Mpp6 PE=1 SV=1	9930.5	8352.8	10611.5	11671.2	9227.1	10136.9	13352.4	12653	15	17
Q9CQS3	Fibin	Fin bud initiation factor homolog OS=Mus musculus OX=10090 GN=Fibin PE=2 SV=1	9922	9913.7	9068.2	10224.6	10395.2	10079.2	14784.7	10844.8	9	21
Q3U741	Ddx17	DEAD (Asp-Glu-Ala-Asp) box polypeptide 17, isoform CRA_a OS=Mus musculus OX=10090 GN=Ddx17 PE=1 SV=1	9879.7	8605	9551.7	11100.1	9164	8853.7	13460.1	10531.3	19	56
P13745	Gsta1	Glutathione S-transferase A1 OS=Mus musculus OX=10090 GN=Gsta1 PE=1 SV=2	9828	12914.7	10854	8106	13675.3	5121.6	16453.7	8027.3	9	58
Q01405	Sec23a	Protein transport protein Sec23A OS=Mus musculus OX=10090 GN=Sec23a PE=1 SV=2	9797.9	8881.9	8350.4	9596.6	9946.6	8784.1	14986.4	10544.3	11	28
Q20BD0	Hnrnpab	Heterogeneous nuclear ribonucleoprotein A/B OS=Mus musculus OX=10090 GN=Hnrnpab PE=1 SV=1	9762.6	9220.3	9325	11226.7	9371.5	10397.5	15167.5	11499.8	11	33
P61205	Arf3	ADP-ribosylation factor 3 OS=Mus musculus OX=10090 GN=Arf3 PE=2 SV=2	9755.7	8845.1	8894.9	10500.7	10173.2	10775.2	18455.3	11731.8	7	43
Q99KP6	Prpf19	Pre-mRNA-processing factor 19 OS=Mus musculus OX=10090 GN=Prpf19 PE=1 SV=1	9705.5	8810.6	10202.3	10878.3	10131.9	9695.5	13787	10215.5	8	18
Q6ZWZ7	Rpl17	60S ribosomal protein L17 OS=Mus musculus OX=10090 GN=Rpl17 PE=1 SV=1	9686.8	8015.2	7732.4	8566.8	6716.8	6475.9	11153.6	9258.7	8	17
P63028	Tpt1	Translationally-controlled tumor protein OS=Mus musculus OX=10090 GN=Tpt1 PE=1 SV=1	9654.5	9045.8	9157.7	10712.9	10903.7	8154.3	18745.4	12062.5	5	19
P62874	Gnb1	Guanine nucleotide-binding protein G(I)/G(S)/G(T) subunit beta-1 OS=Mus musculus OX=10090 GN=Gnb1 PE=1 SV=3	9642.5	9307.2	9062.7	9913.9	11841.3	10033.3	15848.8	10801	8	20
Q9DCX2	Atp5pd	ATP synthase subunit d, mitochondrial OS=Mus musculus OX=10090 GN=Atp5pd PE=1 SV=3	9633.8	12066.1	10957.5	11786.5	9822.1	10874.8	10045.2	12672.5	8	35
Q61425	Hadh	Hydroxyacyl-coenzyme A dehydrogenase, mitochondrial OS=Mus musculus OX=10090 GN=Hadh PE=1 SV=2	9629.5	9836.7	9750.3	9555.9	10604.7	7541.4	17003.7	10849.8	11	31
Q99M73	Krt84	Keratin, type II cuticular Hb4 OS=Mus musculus OX=10090 GN=Krt84 PE=2 SV=2	9611.2	11692.7	11895.6	11382.1	5699.7	6634.3	8857	11728.6	21	54
Q921M3	Sf3b3	Splicing factor 3B subunit 3 OS=Mus musculus OX=10090 GN=Sf3b3 PE=1 SV=1	9596.8	8775.3	9475.2	10957.3	9620.1	9154.1	14095.2	10414.4	18	31
Q9DCW4	Etfb	Electron transfer flavoprotein subunit beta OS=Mus musculus OX=10090 GN=Etfb PE=1 SV=3	9543.6	8436.6	7483.5	9245.8	10706.6	8301.9	19310.8	11006.9	8	15
Q11011	Npepps	Puromycin-sensitive aminopeptidase OS=Mus musculus OX=10090 GN=Npepps PE=1 SV=2	9507.2	8480.3	8880.9	9384.2	9688.2	8971.7	15828.4	10518	19	33
Q99KC8	Vwa5a	von Willebrand factor A domain-containing protein 5A OS=Mus musculus OX=10090 GN=Vwa5a PE=1 SV=2	9493.2	9307.2	8253.5	10333.8	11118	9871.4	17188.1	12109.9	16	39
Q6NZJ6	Eif4g1	Eukaryotic translation initiation factor 4 gamma 1 OS=Mus musculus OX=10090 GN=Eif4g1 PE=1 SV=1	9473.9	9433.9	8776	10579.2	9623.8	9108.9	14840.9	10200.9	18	26
Q9CWK8	Snx2	Sorting nexin-2 OS=Mus musculus OX=10090 GN=Snx2 PE=1 SV=2	9455.5	9211.3	7586.1	9797	9444.2	9350.3	14577.9	10367.1	15	23
A0A0R4J0G6	Qpct	Glutaminyl-peptide cyclotransferase OS=Mus musculus OX=10090 GN=Qpct PE=1 SV=1	9440.8	10512.3	10194.7	11093.7	9291.7	10231.1	12537.1	9654.9	8	41
Q9Z2I9	Sucla2	Succinate--CoA ligase [ADP-forming] subunit beta, mitochondrial OS=Mus musculus OX=10090 GN=Sucla2 PE=1 SV=2	9420.2	9637.9	8624.5	9537.1	10737.9	12728	16610.4	10701.3	13	25
P08074	Cbr2	Carbonyl reductase [NADPH] 2 OS=Mus musculus OX=10090 GN=Cbr2 PE=1 SV=1	9419.8	8090.6	8186.5	7701.7	13204	6504.9	25130	16917.8	9	26
D3Z1V4	Pebp1	Phosphatidylethanolamine-binding protein 1 OS=Mus musculus OX=10090 GN=Pebp1 PE=1 SV=1	9417.5	7242	7445.8	11757.8	8323.5	12455.8	15719.9	12096.1	5	23
Q9JIF7	Copb1	Coatomer subunit beta OS=Mus musculus OX=10090 GN=Copb1 PE=1 SV=1	9407.7	10143.9	8501.1	10223.9	10575.3	8393.9	16531.8	9917.1	26	46
Q61166	Mapre1	Microtubule-associated protein RP/EB family member 1 OS=Mus musculus OX=10090 GN=Mapre1 PE=1 SV=3	9390.1	9086	8442.2	10579.4	10052.6	8503.8	16384.5	10510.8	9	17
A0A0R4J039	Hrg	Histidine-rich glycoprotein OS=Mus musculus OX=10090 GN=Hrg PE=1 SV=1	9365.8	9159	7405.4	9374.3	8821.6	8782.5	12993.4	9696.5	10	23
Q8BH95	Echs1	Enoyl-CoA hydratase, mitochondrial OS=Mus musculus OX=10090 GN=Echs1 PE=1 SV=1	9363.5	8969.8	11919.9	10397.8	10140.2	9175.9	14308.3	11475.3	9	24
F8WI14	Ecm1	Extracellular matrix protein 1 OS=Mus musculus OX=10090 GN=Ecm1 PE=1 SV=1	9354.9	8941.6	8741.7	9702.7	8664	9337.6	12062	12758.5	10	26
Q9QUR6	Prep	Prolyl endopeptidase OS=Mus musculus OX=10090 GN=Prep PE=1 SV=1	9338.8	4528.8	7698.3	5691.1	5597.8	5481.4	18974.9	10582.3	16	27
Q8BH97	Rcn3	Reticulocalbin-3 OS=Mus musculus OX=10090 GN=Rcn3 PE=1 SV=1	9314.8	9012	8939.6	10051.1	9086.4	8148.1	13858	9976.1	9	40
Q99K30	Eps8l2	Epidermal growth factor receptor kinase substrate 8-like protein 2 OS=Mus musculus OX=10090 GN=Eps8l2 PE=1 SV=1	9307.5	8539.6	10576	11014.7	8212	8530.8	11281.5	10317.1	18	36
P08551	Nefl	Neurofilament light polypeptide OS=Mus musculus OX=10090 GN=Nefl PE=1 SV=5	9307.4	9756.6	6671.5	8073.5	12643.9	6623.5	50248.6	10255.1	16	42
A0A0R4J036	Nefm	Neurofilament 3, medium OS=Mus musculus OX=10090 GN=Nefm PE=1 SV=1	9286.6	9594.7	7560.1	8785	12058.5	7109.5	32350.3	9938.7	18	38
Q9Z2D6	Mecp2	Methyl-CpG-binding protein 2 OS=Mus musculus OX=10090 GN=Mecp2 PE=1 SV=1	9284	9214.4	10966.8	11457.7	8982	10050.4	12141.8	10965.3	11	22
Q64449	Mrc2	C-type mannose receptor 2 OS=Mus musculus OX=10090 GN=Mrc2 PE=1 SV=3	9282.1	9467.5	8445.1	10156.3	9039.9	9018.2	14102.2	9670.6	12	36
Q9CQV8	Ywhab	14-3-3 protein beta/alpha OS=Mus musculus OX=10090 GN=Ywhab PE=1 SV=3	9246	9495	9110.4	9220.2	10040.8	9238.9	15416.6	11148	12	98
P24622	Cryaa	Alpha-crystallin A chain OS=Mus musculus OX=10090 GN=Cryaa PE=2 SV=1	9195.4	9041.5	9079	8672.8	45593.6	7973.3	17586.9	21039.4	9	75
Q02248	Ctnnb1	Catenin beta-1 OS=Mus musculus OX=10090 GN=Ctnnb1 PE=1 SV=1	9189.6	7500.4	8355.3	9790.4	8273.7	9086.3	12929.2	10513.8	15	33
Q922D8	Mthfd1	C-1-tetrahydrofolate synthase, cytoplasmic OS=Mus musculus OX=10090 GN=Mthfd1 PE=1 SV=4	9165.5	8410.6	8994.1	9754.6	9275.7	8672	13780.4	10215.7	22	28
E9QN92	Steap3	Metalloreductase STEAP3 OS=Mus musculus OX=10090 GN=Steap3 PE=1 SV=1	9156.7	8499.8	7948.8	9709.6	10946.4	8542.1	16088.3	10716.4	10	25
Q05186	Rcn1	Reticulocalbin-1 OS=Mus musculus OX=10090 GN=Rcn1 PE=1 SV=1	9153.3	8263.8	10069.6	10420	8558.7	7975.3	13309.9	10210.9	10	21
Q9WV91	Ptgfrn	Prostaglandin F2 receptor negative regulator OS=Mus musculus OX=10090 GN=Ptgfrn PE=1 SV=2	9129.8	8421	7274.5	8863.7	8220.5	8345.3	12097.3	8507	15	25
P46638	Rab11b	Ras-related protein Rab-11B OS=Mus musculus OX=10090 GN=Rab11b PE=1 SV=3	9126	8956.9	10151.3	11019.8	9656.8	9721.7	14445	10840.8	9	22
Q8BND5	Qsox1	Sulfhydryl oxidase 1 OS=Mus musculus OX=10090 GN=Qsox1 PE=1 SV=1	9118.7	7689.6	6910.9	7929	7717.3	7285	12277.1	9359.7	10	17
P53994	Rab2a	Ras-related protein Rab-2A OS=Mus musculus OX=10090 GN=Rab2a PE=1 SV=1	9111.8	8870.4	8447.1	10244.6	9262.6	9070.1	14559.8	9595.9	11	21
Q3UQ41	Tmprss11a	Transmembrane protease serine 11A OS=Mus musculus OX=10090 GN=Tmprss11a PE=2 SV=1	9111.8	9668.5	8982.6	10496.4	8211.6	8112.3	12849.8	10247.5	10	21
Q3V2H3	Snx12	Sorting nexin-12 OS=Mus musculus OX=10090 GN=Snx12 PE=1 SV=1	9102.4	9341.1	7946.8	8910.1	9580.4	8030.9	14974.1	9530.8	9	18
Q9QZE5	Copg1	Coatomer subunit gamma-1 OS=Mus musculus OX=10090 GN=Copg1 PE=1 SV=1	9090.1	9513.5	8184	9937.7	9718.7	8184.4	14864.7	9162.7	20	37
Q3THE2	Myl12b	Myosin regulatory light chain 12B OS=Mus musculus OX=10090 GN=Myl12b PE=1 SV=2	9085.9	7706.8	9911	11460.7	9622	10513.1	13668.8	11608.3	9	23
P17879	Hspa1b	Heat shock 70 kDa protein 1B OS=Mus musculus OX=10090 GN=Hspa1b PE=1 SV=3	9082.2	8805.2	9245	9441.6	11446.4	10415.3	13488.1	10105.9	20	58
Q60930	Vdac2	Voltage-dependent anion-selective channel protein 2 OS=Mus musculus OX=10090 GN=Vdac2 PE=1 SV=2	9065.6	10218	9567.5	11196.8	10638.5	10157	16886.8	10952.2	11	25
Q9Z2U0	Psma7	Proteasome subunit alpha type-7 OS=Mus musculus OX=10090 GN=Psma7 PE=1 SV=1	9053.8	6710.6	6376.7	8142.2	7757.1	7092.1	12285.2	8018.1	5	14
B1AQ77	Krt15	Keratin 15, isoform CRA_a OS=Mus musculus OX=10090 GN=Krt15 PE=1 SV=1	9026.6	8865.3	10954.3	8947	11059	8828.2	13514.6	9702.5	18	77
Q5XG69	Fam169a	Soluble lamin-associated protein of 75 kDa OS=Mus musculus OX=10090 GN=Fam169a PE=1 SV=3	9023.6	8264.9	6256.9	9909.5	8101.2	10282.8	12544.1	10607.6	11	21
Q91W90	Txndc5	Thioredoxin domain-containing protein 5 OS=Mus musculus OX=10090 GN=Txndc5 PE=1 SV=2	9021	8935.7	7954.3	10441.5	9290.6	9240.3	15969.4	11149.1	12	28
F8WHU5	Pds5b	Sister chromatid cohesion protein PDS5 homolog B OS=Mus musculus OX=10090 GN=Pds5b PE=1 SV=1	9017.9	8454.1	9668	10655.6	8709.3	9139.9	12199.2	10242.5	17	22
P30681	Hmgb2	High mobility group protein B2 OS=Mus musculus OX=10090 GN=Hmgb2 PE=1 SV=3	8978.9	5235.4	9824.2	4933.3	11099.8	3399	15582	13515.5	7	13
P50544	Acadvl	Very long-chain specific acyl-CoA dehydrogenase, mitochondrial OS=Mus musculus OX=10090 GN=Acadvl PE=1 SV=3	8962.5	9398.9	8703.4	10102.7	9493.8	10911	14610.7	9878.7	21	36
D3Z722	Rps19	40S ribosomal protein S19 OS=Mus musculus OX=10090 GN=Rps19 PE=1 SV=1	8942.5	9478.4	9051.4	10914.5	8955.4	8039.5	15771	11012	7	15
A2AMW0	Capzb	Capping protein (Actin filament) muscle Z-line, beta, isoform CRA_a OS=Mus musculus OX=10090 GN=Capzb PE=1 SV=1	8913.9	8523.7	7447.1	8774.3	9228.4	5711.3	15112	11648.1	7	12
P61148	Fgf1	Fibroblast growth factor 1 OS=Mus musculus OX=10090 GN=Fgf1 PE=1 SV=1	8911	7076.2	10107.2	9723.8	5872.1	3632	9245.1	8290.2	4	14
Q9Z1T1	Ap3b1	AP-3 complex subunit beta-1 OS=Mus musculus OX=10090 GN=Ap3b1 PE=1 SV=2	8890.4	9109.3	8501.9	9329.5	9040.4	7642.8	12802.3	9407.8	16	22
Q9Z247	Fkbp9	Peptidyl-prolyl cis-trans isomerase FKBP9 OS=Mus musculus OX=10090 GN=Fkbp9 PE=1 SV=1	8870.7	8271.2	8373.7	9330.3	9012.2	5795.1	13755.8	10577	10	20
P40124	Cap1	Adenylyl cyclase-associated protein 1 OS=Mus musculus OX=10090 GN=Cap1 PE=1 SV=4	8869.1	8065.2	7490	9572.9	9464.9	9605.5	15187.7	10602.9	13	26
Q60973	Rbbp7	Histone-binding protein RBBP7 OS=Mus musculus OX=10090 GN=Rbbp7 PE=1 SV=1	8861.1	8477.9	9677.4	10167.4	9289.5	9337.4	13571.7	11300.7	9	16
Q61247	Serpinf2	Alpha-2-antiplasmin OS=Mus musculus OX=10090 GN=Serpinf2 PE=1 SV=1	8846.1	8423.7	6141.4	9642.1	7594.4	8589.1	14026.6	11435.9	10	19
O70435	Psma3	Proteasome subunit alpha type-3 OS=Mus musculus OX=10090 GN=Psma3 PE=1 SV=3	8824.9	8117	8917.2	9688.4	9223.4	9583.6	13699.5	10101.5	8	17
P82347	Sgcd	Delta-sarcoglycan OS=Mus musculus OX=10090 GN=Sgcd PE=1 SV=1	8784.9	8032.6	7743.6	9078.7	8410.8	8266.2	11805.6	9036.3	5	12
P80313	Cct7	T-complex protein 1 subunit eta OS=Mus musculus OX=10090 GN=Cct7 PE=1 SV=1	8768.4	8345.1	8046.8	8988.9	9667.2	8874.5	13914.7	9670.8	9	18
Q3U7R1	Esyt1	Extended synaptotagmin-1 OS=Mus musculus OX=10090 GN=Esyt1 PE=1 SV=2	8765.9	8885.8	8665.6	9990.7	9973.4	8427.4	14139.6	9421	20	39
P62830	Rpl23	60S ribosomal protein L23 OS=Mus musculus OX=10090 GN=Rpl23 PE=1 SV=1	8739.1	8209.5	8938.6	9291.2	9633.2	7790.7	13301	10005	5	28
P08207	S100a10	Protein S100-A10 OS=Mus musculus OX=10090 GN=S100a10 PE=1 SV=2	8735.1	9019.9	8152.3	7733	11053.5	9130.1	12538.5	9255.2	3	12
Q9D0I9	Rars	Arginine--tRNA ligase, cytoplasmic OS=Mus musculus OX=10090 GN=Rars PE=1 SV=2	8734.9	8658	7848.5	9261	8824.9	8376.8	13531.6	9504.8	19	27
P62897	Cycs	Cytochrome c, somatic OS=Mus musculus OX=10090 GN=Cycs PE=1 SV=2	8727.9	9901	12401.3	10804.3	11272	10877	18795.7	11464	7	29
P70122	Sbds	Ribosome maturation protein SBDS OS=Mus musculus OX=10090 GN=Sbds PE=1 SV=4	8711.5	8160.1	10329.2	9888.6	9090.4	5974.8	13888.5	9427.1	8	13
P35979	Rpl12	60S ribosomal protein L12 OS=Mus musculus OX=10090 GN=Rpl12 PE=1 SV=2	8689.2	8519.1	10991.2	9953.1	8667.1	7083.7	13852.4	10118.7	5	12
Q8R001	Mapre2	Microtubule-associated protein RP/EB family member 2 OS=Mus musculus OX=10090 GN=Mapre2 PE=1 SV=1	8681.2	8511.3	7876.3	9027.5	8538.5	7258.9	13494.7	9529.4	10	14
P17710	Hk1	Hexokinase-1 OS=Mus musculus OX=10090 GN=Hk1 PE=1 SV=3	8656.8	9014.8	8638.5	10128	9770.9	7932.6	16430.3	10288.7	14	24
P56959	Fus	RNA-binding protein FUS OS=Mus musculus OX=10090 GN=Fus PE=1 SV=1	8644.4	7515.1	9049.7	9570.3	7329.9	9078.8	10382	9648.5	7	19
D3YYY1	Scgb2b7	ABPBG7 OS=Mus musculus OX=10090 GN=Scgb2b7 PE=4 SV=2	8630	4336	4004	1346.8	6633.6	1516.6	3004.3	1893.7	3	11
Q3TXS7	Psmd1	26S proteasome non-ATPase regulatory subunit 1 OS=Mus musculus OX=10090 GN=Psmd1 PE=1 SV=1	8625.9	8067.2	7509.3	9248.4	9423.5	9748.9	14249.2	9718.5	16	23
P14069	S100a6	Protein S100-A6 OS=Mus musculus OX=10090 GN=S100a6 PE=1 SV=3	8616.5	8479.9	9668.9	9484.1	9012	10743.7	14963.6	8176.7	4	10
P16125	Ldhb	L-lactate dehydrogenase B chain OS=Mus musculus OX=10090 GN=Ldhb PE=1 SV=2	8566.4	7369.6	6875.3	8812.3	8652.1	6961.5	15248.4	8565.3	7	13
Q9D1D4	Tmed10	Transmembrane emp24 domain-containing protein 10 OS=Mus musculus OX=10090 GN=Tmed10 PE=1 SV=1	8552.4	9074.3	9025.2	8671.3	8075.4	4718.8	16124.2	10049.6	6	34
Q91YW3	Dnajc3	DnaJ homolog subfamily C member 3 OS=Mus musculus OX=10090 GN=Dnajc3 PE=1 SV=1	8541.3	7862.3	8749.4	9926.2	7975	7386	11430.4	9186.3	11	20
Q99LF4	Rtcb	tRNA-splicing ligase RtcB homolog OS=Mus musculus OX=10090 GN=Rtcb PE=1 SV=1	8535.3	8231.2	8065	10139.4	9082.3	8859	13920.6	10471.9	14	34
P18760	Cfl1	Cofilin-1 OS=Mus musculus OX=10090 GN=Cfl1 PE=1 SV=3	8500.8	7713.9	7365.2	8887.3	8918.7	7567	17960.7	11512.9	8	26
P97479	Myo7a	Unconventional myosin-VIIa OS=Mus musculus OX=10090 GN=Myo7a PE=1 SV=2	8499.1	8469.9	8470.7	9243	10373.2	8006	13202.6	9779.2	31	52
P47199	Cryz	Quinone oxidoreductase OS=Mus musculus OX=10090 GN=Cryz PE=1 SV=1	8490.4	8025.2	7483.8	8559.2	9311.1	7686.6	13403	9576.5	11	31
Q8VHM5	Hnrnpr	Heterogeneous nuclear ribonucleoprotein R OS=Mus musculus OX=10090 GN=Hnrnpr PE=1 SV=1	8481.3	7808.3	8931.5	10324.5	7864	8858.8	11429.2	9708.6	16	39
Q640P2	Angptl1	Angiopoietin-related protein 1 OS=Mus musculus OX=10090 GN=Angptl1 PE=2 SV=1	8461.9	8189	7563.5	8954.5	8773.9	8176.9	12505.9	9053.6	14	35
Q99LC5	Etfa	Electron transfer flavoprotein subunit alpha, mitochondrial OS=Mus musculus OX=10090 GN=Etfa PE=1 SV=2	8459.5	7054.6	7167	7913.1	8977.6	8672.1	14665.1	8946.3	9	23
Q62165	Dag1	Dystroglycan OS=Mus musculus OX=10090 GN=Dag1 PE=1 SV=4	8458.8	8380.7	9450.9	10141.5	7393.6	7955.1	10404.3	9204.2	13	21
P62918	Rpl8	60S ribosomal protein L8 OS=Mus musculus OX=10090 GN=Rpl8 PE=1 SV=2	8426.1	7669.5	9348.6	8891.5	7815.2	8210.5	11740.8	8521	7	17
P11983	Tcp1	T-complex protein 1 subunit alpha OS=Mus musculus OX=10090 GN=Tcp1 PE=1 SV=3	8424	7849.4	7956.5	8986	9543.9	8444	13651.1	9185.6	14	27
Q9DBP5	Cmpk1	UMP-CMP kinase OS=Mus musculus OX=10090 GN=Cmpk1 PE=1 SV=1	8420.2	7951.6	7782.1	8520.3	6884.5	6521.6	12037.6	9486.1	9	21
Q8K310	Matr3	Matrin-3 OS=Mus musculus OX=10090 GN=Matr3 PE=1 SV=1	8411	8628.6	8721.6	10979.3	8677.3	8497.9	11801	8482.1	13	29
P27546	Map4	Microtubule-associated protein 4 OS=Mus musculus OX=10090 GN=Map4 PE=1 SV=3	8408	8381.7	7113.8	9134.8	9236.4	8562.1	13348.6	9283.1	19	31
Q9JJU9	Crybb3	Beta-crystallin B3 OS=Mus musculus OX=10090 GN=Crybb3 PE=2 SV=3	8383.9	7311.8	7557.6	8026	20686.9	7123.1	13274.6	63345.3	10	47
A0A0A6YWR2	Ighg1	Ig gamma-1 chain C region secreted form (Fragment) OS=Mus musculus OX=10090 GN=Ighg1 PE=1 SV=1	8366.3	6192	7241.6	8272.5	7206	5959.1	11563.6	10053.1	5	24
Q3U0V1	Khsrp	Far upstream element-binding protein 2 OS=Mus musculus OX=10090 GN=Khsrp PE=1 SV=2	8362.7	7403.8	8168.9	9786.6	7749	9598	11149.4	9621.9	16	22
Q62181	Sema3c	Semaphorin-3C OS=Mus musculus OX=10090 GN=Sema3c PE=1 SV=2	8354.3	8409.8	8510.1	9004.1	8629.4	7705.6	12312.2	9581.2	12	23
O08529	Capn2	Calpain-2 catalytic subunit OS=Mus musculus OX=10090 GN=Capn2 PE=1 SV=4	8352.8	8098.8	6833.5	8913.5	8990.1	8046.7	14635.5	9382.4	13	26
P32020	Scp2	Non-specific lipid-transfer protein OS=Mus musculus OX=10090 GN=Scp2 PE=1 SV=3	8347.8	9300.3	9020.1	7467.4	8935.4	5428.3	12805.9	8353.4	8	18
F8VPU2	Farp1	FERM, ARHGEF and pleckstrin domain-containing protein 1 OS=Mus musculus OX=10090 GN=Farp1 PE=1 SV=1	8331.9	8203.9	8113.9	9725.3	8507.3	8664.5	12548.8	9892.4	16	23
A0A1B0GSG5	Rnh1	Ribonuclease inhibitor OS=Mus musculus OX=10090 GN=Rnh1 PE=1 SV=1	8301.5	6526	6947.3	8334.9	7739.6	8256.2	13097.5	9537.9	10	17
O88632	Sema3f	Semaphorin-3F OS=Mus musculus OX=10090 GN=Sema3f PE=2 SV=2	8280	5048.1	7599.8	9743.6	4848	7237	8641.3	8669.6	11	18
O08547	Sec22b	Vesicle-trafficking protein SEC22b OS=Mus musculus OX=10090 GN=Sec22b PE=1 SV=3	8266	8503.4	8473.1	8910.1	9126.2	8586.4	12150.3	9983	8	23
O35350	Capn1	Calpain-1 catalytic subunit OS=Mus musculus OX=10090 GN=Capn1 PE=1 SV=1	8256.6	8274.1	8344.2	9394.6	9663.9	8655.6	13365.1	9715.6	19	28
Q60634	Flot2	Flotillin-2 OS=Mus musculus OX=10090 GN=Flot2 PE=1 SV=2	8250.2	8361.9	7660.5	8758.9	9056.7	8234.3	12421.7	8853.6	17	30
Q9JKR6	Hyou1	Hypoxia up-regulated protein 1 OS=Mus musculus OX=10090 GN=Hyou1 PE=1 SV=1	8225.3	7401.8	7842.7	9728.1	8107.7	8105.6	13014.2	9163.4	18	34
P35278	Rab5c	Ras-related protein Rab-5C OS=Mus musculus OX=10090 GN=Rab5c PE=1 SV=2	8222	7956	7878.8	9243.1	8762.2	7657.1	14168.2	9074.3	8	35
Q9D0F9	Pgm1	Phosphoglucomutase-1 OS=Mus musculus OX=10090 GN=Pgm1 PE=1 SV=4	8184.1	6649	5915.7	8086.8	7237.3	8940.9	13899.5	8839.5	11	20
Q00915	Rbp1	Retinol-binding protein 1 OS=Mus musculus OX=10090 GN=Rbp1 PE=1 SV=2	8182.5	6294.2	6051.8	9760.7	6952.7	9580.1	15248.8	10111.5	9	23
P39039	Mbl1	Mannose-binding protein A OS=Mus musculus OX=10090 GN=Mbl1 PE=1 SV=1	8147	7647.6	6243.3	6293.7	8503.3	8655.2	9423.8	9406	5	8
Q8BJD1	Itih5	Inter-alpha-trypsin inhibitor heavy chain H5 OS=Mus musculus OX=10090 GN=Itih5 PE=1 SV=1	8125.4	8303.6	7857.7	9277.3	10096.3	7235.8	15231.2	10493.1	16	24
Q9R1P0	Psma4	Proteasome subunit alpha type-4 OS=Mus musculus OX=10090 GN=Psma4 PE=1 SV=1	8099.7	7318.9	8822	8801.4	8269	8982.2	13015.2	9502.6	5	14
Q9WVJ5	Crybb1	Beta-crystallin B1 OS=Mus musculus OX=10090 GN=Crybb1 PE=1 SV=3	8059.2	11363.2	6959.6	8139.6	14805.4	6462.9	11510.6	50501.4	11	38
P03995	Gfap	Glial fibrillary acidic protein OS=Mus musculus OX=10090 GN=Gfap PE=1 SV=4	8047.4	7651.8	7671	8331.9	8995.1	4646.3	98107.8	8079.7	25	61
Q7TMM9	Tubb2a	Tubulin beta-2A chain OS=Mus musculus OX=10090 GN=Tubb2a PE=1 SV=1	8026.2	7480.4	7592	8462.2	8880.6	6904.3	16784.1	8607.9	18	139
F8VQC7	Ktn1	Kinectin OS=Mus musculus OX=10090 GN=Ktn1 PE=1 SV=1	8013	8002.2	8446.5	9710.8	8271.9	8365.4	11300.4	9003.3	19	29
Q64511	Top2b	DNA topoisomerase 2-beta OS=Mus musculus OX=10090 GN=Top2b PE=1 SV=2	8002.5	7330.5	9103.6	9459.6	8621.4	7932.4	11321.9	10109.9	23	27
P68510	Ywhah	14-3-3 protein eta OS=Mus musculus OX=10090 GN=Ywhah PE=1 SV=2	7990.8	7372.3	7439.2	7753.2	8774.4	6842.9	13278.5	9872.9	10	84
Q9Z1N5	Ddx39b	Spliceosome RNA helicase Ddx39b OS=Mus musculus OX=10090 GN=Ddx39b PE=1 SV=1	7985.3	6990.6	8790.8	9771.9	8334.9	8482.9	13408.9	10227.2	14	26
E9PVA8	Gcn1	eIF-2-alpha kinase activator GCN1 OS=Mus musculus OX=10090 GN=Gcn1 PE=1 SV=1	7965.3	7970.9	8062.9	9032.7	8290.3	7543.1	12126.8	8357.7	32	41
Q8R422	Cd109	CD109 antigen OS=Mus musculus OX=10090 GN=Cd109 PE=1 SV=1	7959.2	6957.5	7294.5	8686.1	8362	7266.1	12966.4	8608.8	19	32
Q60709	Aplp2	Amyloid-like protein 2 OS=Mus musculus OX=10090 GN=Aplp2 PE=1 SV=1	7957.2	7858.8	9009.5	8412.6	7551.3	6844.3	9778.1	7878.2	12	20
A0A0R4IZW5	Cdh1	Cadherin 1, isoform CRA_b OS=Mus musculus OX=10090 GN=Cdh1 PE=1 SV=1	7954.7	4836.1	7249.9	7975.1	6873.2	6613.8	11125.2	10738.4	7	12
Q60597	Ogdh	2-oxoglutarate dehydrogenase, mitochondrial OS=Mus musculus OX=10090 GN=Ogdh PE=1 SV=3	7931.6	7667.1	7705	8782.5	8896	11670.8	13813.2	9167.7	16	27
Q9ERU9	Ranbp2	E3 SUMO-protein ligase RanBP2 OS=Mus musculus OX=10090 GN=Ranbp2 PE=1 SV=2	7912.4	7403.5	7990.9	8973.1	8150.2	7905.2	11281.1	8618.5	27	31
Q99LD8	Ddah2	N(G),N(G)-dimethylarginine dimethylaminohydrolase 2 OS=Mus musculus OX=10090 GN=Ddah2 PE=1 SV=1	7895.7	5971.8	6741.5	8123.3	6912.3	9463.7	12596.9	8891.1	7	17
Q04447	Ckb	Creatine kinase B-type OS=Mus musculus OX=10090 GN=Ckb PE=1 SV=1	7862	8287.6	6976.6	8446.5	10581.2	6840.9	23220.9	8701.5	12	49
Q6NVG7	Colgalt2	Procollagen galactosyltransferase 2 OS=Mus musculus OX=10090 GN=Colgalt2 PE=2 SV=2	7855.8	6648.6	6706	8439.7	7205.2	7632.6	10946	7605.1	10	17
Q76MZ3	Ppp2r1a	Serine/threonine-protein phosphatase 2A 65 kDa regulatory subunit A alpha isoform OS=Mus musculus OX=10090 GN=Ppp2r1a PE=1 SV=3	7854.6	7180.8	7055.7	7970.8	7974.9	8324.7	12435.5	8929	14	26
P62827	Ran	GTP-binding nuclear protein Ran OS=Mus musculus OX=10090 GN=Ran PE=1 SV=3	7850.5	7376.4	8231.5	8879.3	9003.8	7944.9	14510.8	10735	5	13
Q6P5F9	Xpo1	Exportin-1 OS=Mus musculus OX=10090 GN=Xpo1 PE=1 SV=1	7838.7	8618.7	7520.7	8412	8452.7	6920.4	12708.1	7950.2	18	37
Q9EP69	Sacm1l	Phosphatidylinositide phosphatase SAC1 OS=Mus musculus OX=10090 GN=Sacm1l PE=1 SV=1	7835.9	7959.8	8226.3	8779.8	7872.1	8171.5	11108.9	8708.7	10	19
Q8CIB5	Fermt2	Fermitin family homolog 2 OS=Mus musculus OX=10090 GN=Fermt2 PE=1 SV=1	7830	7500.8	6414.6	8182.4	8213.3	8004.9	12248.7	8942.6	14	23
P80314	Cct2	T-complex protein 1 subunit beta OS=Mus musculus OX=10090 GN=Cct2 PE=1 SV=4	7823.1	7236.6	7208.4	8213.6	8675.5	7816.4	12792.7	8217	17	33
Q3UV17	Krt76	Keratin, type II cytoskeletal 2 oral OS=Mus musculus OX=10090 GN=Krt76 PE=1 SV=1	7819.4	3776.1	20073.3	4628	6635.3	4308	8314.2	9489.8	10	51
Q9D2M8	Ube2v2	Ubiquitin-conjugating enzyme E2 variant 2 OS=Mus musculus OX=10090 GN=Ube2v2 PE=1 SV=4	7808.4	7434.4	6656.6	7756.9	8163.3	7117.6	13841.8	8675.2	7	17
Q9Z204	Hnrnpc	Heterogeneous nuclear ribonucleoproteins C1/C2 OS=Mus musculus OX=10090 GN=Hnrnpc PE=1 SV=1	7792.9	6652.2	7749.6	9433.3	7108.6	7813	10813.2	8533.6	9	28
A0A0G2JGS4	Camk2d	Calcium/calmodulin-dependent protein kinase type II subunit delta OS=Mus musculus OX=10090 GN=Camk2d PE=1 SV=1	7784.9	7986.9	6880.2	8161.9	8589.3	7471.9	13249.3	8111.9	10	18
G3UWD3	Bdh2	3-hydroxybutyrate dehydrogenase type 2 OS=Mus musculus OX=10090 GN=Bdh2 PE=1 SV=1	7781.6	8020.2	6635.8	7773.4	7492	7056.7	10990.8	7902.8	10	16
Q99JF8	Psip1	PC4 and SFRS1-interacting protein OS=Mus musculus OX=10090 GN=Psip1 PE=1 SV=1	7774.1	7656.1	9083.7	8958.1	7523.8	7653.5	10115.8	9002.3	9	16
Q8R2Z5	Vwa1	von Willebrand factor A domain-containing protein 1 OS=Mus musculus OX=10090 GN=Vwa1 PE=1 SV=1	7773.9	8015.8	9171	8760.5	7640.3	6654.7	10377.5	9224.8	8	36
Q9CRB6	Tppp3	Tubulin polymerization-promoting protein family member 3 OS=Mus musculus OX=10090 GN=Tppp3 PE=1 SV=1	7757.4	7639.7	7348.6	7006.4	8649.3	4933.9	16799.5	8704.2	9	14
Q61937	Npm1	Nucleophosmin OS=Mus musculus OX=10090 GN=Npm1 PE=1 SV=1	7756.8	6458.1	6711.8	7767.3	7746.9	7058.5	11031.6	7676.1	10	33
A0A0A6YXU9	Tgfb2	Transforming growth factor beta-2 OS=Mus musculus OX=10090 GN=Tgfb2 PE=1 SV=1	7738.3	7848.9	9626.8	9146.4	6797.9	6543.8	9555.2	8856.9	6	17
Q8R429	Atp2a1	Sarcoplasmic/endoplasmic reticulum calcium ATPase 1 OS=Mus musculus OX=10090 GN=Atp2a1 PE=1 SV=1	7720.1	11132.3	9187.2	9774.3	7939	124458	7794	14332.9	29	107
P70701	Wnt10a	Protein Wnt-10a OS=Mus musculus OX=10090 GN=Wnt10a PE=2 SV=1	7700.3	7121.5	7928	7645.7	5963.7	6237.3	8757.9	9747.8	8	14
P35293	Rab18	Ras-related protein Rab-18 OS=Mus musculus OX=10090 GN=Rab18 PE=1 SV=2	7673.9	7931.9	7629.5	9026.3	7992.2	8008.9	12497.9	8334.8	8	18
O89112	Lancl1	LanC-like protein 1 OS=Mus musculus OX=10090 GN=Lancl1 PE=1 SV=1	7670.3	7023.1	7443.1	5934.4	9779.2	5199.4	10925.7	7713	6	14
H7BX95	Srsf1	Serine/arginine-rich-splicing factor 1 OS=Mus musculus OX=10090 GN=Srsf1 PE=1 SV=1	7664.6	7065.4	7301.7	8564.5	7841.9	7463	11973.4	8546.6	7	26
A0A1L1STE4	Ilf3	Interleukin enhancer-binding factor 3 OS=Mus musculus OX=10090 GN=Ilf3 PE=1 SV=1	7643.3	6751.8	7393.7	9045.2	7088.6	7808	10476.3	8296.3	14	20
A0A1W2P7A1	Rps12	40S ribosomal protein S12 OS=Mus musculus OX=10090 GN=Rps12 PE=1 SV=1	7638.6	7408.7	7065.1	7758.6	7177.1	5904	9227.7	7718.2	3	7
Q9QYB5	Add3	Gamma-adducin OS=Mus musculus OX=10090 GN=Add3 PE=1 SV=2	7638.4	7702.3	6598.2	8664.2	8445.6	8382.1	12864.3	8841.3	11	24
P17426	Ap2a1	AP-2 complex subunit alpha-1 OS=Mus musculus OX=10090 GN=Ap2a1 PE=1 SV=1	7607.7	6628	6810.8	8346.9	7801.2	8107.7	11847.1	8527.1	21	36
Q922B2	Dars	Aspartate--tRNA ligase, cytoplasmic OS=Mus musculus OX=10090 GN=Dars PE=1 SV=2	7607.4	7127.6	6919.8	8268.9	7594.1	7156.8	11934.6	8525.2	13	19
B1AUX2	Hcfc1	Host cell factor 1 OS=Mus musculus OX=10090 GN=Hcfc1 PE=1 SV=1	7603.8	6831.8	6941.6	8048.3	6867.8	7139.2	9595.6	7592.9	11	15
Q61335	Bcap31	B-cell receptor-associated protein 31 OS=Mus musculus OX=10090 GN=Bcap31 PE=1 SV=4	7602.3	7974.2	8299.1	8780.1	8609.6	7735.9	11191.3	8792.9	9	16
Q99PT1	Arhgdia	Rho GDP-dissociation inhibitor 1 OS=Mus musculus OX=10090 GN=Arhgdia PE=1 SV=3	7570.8	5873	5420.1	7982.2	6942.6	8869.3	14957.7	9246.8	6	20
Q99KQ4	Nampt	Nicotinamide phosphoribosyltransferase OS=Mus musculus OX=10090 GN=Nampt PE=1 SV=1	7560.3	7532	6285.6	7289.8	8706.7	6117.9	13466.9	8611.6	12	26
Q7TNC4	Luc7l2	Putative RNA-binding protein Luc7-like 2 OS=Mus musculus OX=10090 GN=Luc7l2 PE=1 SV=1	7558.2	7297.7	7307.4	8342.1	7174.7	6439	10276.5	7428.2	8	14
Q9EPC1	Parva	Alpha-parvin OS=Mus musculus OX=10090 GN=Parva PE=1 SV=1	7547	6788.5	7416.2	8951.5	7511.3	8282.8	11137.2	9016.1	8	14
Q9WV80	Snx1	Sorting nexin-1 OS=Mus musculus OX=10090 GN=Snx1 PE=1 SV=1	7545.9	7068.8	6337.3	7723.2	8047.6	6744.1	12502.9	7884	15	23
P11031	Sub1	Activated RNA polymerase II transcriptional coactivator p15 OS=Mus musculus OX=10090 GN=Sub1 PE=1 SV=3	7514.2	6278.4	7135.9	8189.8	6136.6	6709.8	9349.5	7526	5	13
A0A1B0GRA5	Stim1	Stromal interaction molecule 1 OS=Mus musculus OX=10090 GN=Stim1 PE=1 SV=1	7512.9	7572.2	9541.1	8937.3	7826.8	9044.2	9635	8264	10	17
A0A0A0MQ90	S100a13	Protein S100-A13 OS=Mus musculus OX=10090 GN=S100a13 PE=1 SV=1	7501.5	8378.1	9764.9	9688.2	9177.3	8400.3	15332.3	6558.3	5	13
A0A1D5RM85	Rpl18a	60S ribosomal protein L18a (Fragment) OS=Mus musculus OX=10090 GN=Rpl18a PE=1 SV=1	7488	5890.1	7658.6	6484.5	6984.2	5583.7	10102.2	9544.6	4	11
P43025	Clec3b	Tetranectin OS=Mus musculus OX=10090 GN=Clec3b PE=1 SV=2	7479.6	6598	6052.2	6636.4	6349.4	7074	10598.7	7108.4	5	35
Q6NVD0	Frem2	FRAS1-related extracellular matrix protein 2 OS=Mus musculus OX=10090 GN=Frem2 PE=1 SV=2	7459.7	6772.1	7619	8259.3	7393.7	7032.2	10205.7	7601.4	23	33
P14094	Atp1b1	Sodium/potassium-transporting ATPase subunit beta-1 OS=Mus musculus OX=10090 GN=Atp1b1 PE=1 SV=1	7457.2	7802.2	10783.5	12525.1	7349.4	10861.9	12310.2	11366.9	7	19
Q9D051	Pdhb	Pyruvate dehydrogenase E1 component subunit beta, mitochondrial OS=Mus musculus OX=10090 GN=Pdhb PE=1 SV=1	7451.5	7440.2	6105.5	8008.4	7848.6	13829.9	11116.4	8331.4	10	25
Q9WUM4	Coro1c	Coronin-1C OS=Mus musculus OX=10090 GN=Coro1c PE=1 SV=2	7425.9	6615.9	6650	7912.5	7530.8	7950.7	11205.9	8619.6	9	24
A2AS98	Nckap1	Nck-associated protein 1 OS=Mus musculus OX=10090 GN=Nckap1 PE=1 SV=1	7416.7	7091.9	7466	8120.5	7556.9	6783.1	11060.3	7942.6	18	29
Q8BWT1	Acaa2	3-ketoacyl-CoA thiolase, mitochondrial OS=Mus musculus OX=10090 GN=Acaa2 PE=1 SV=3	7367.6	7082.8	7348.8	8306.9	8111.7	8341.4	13106.4	8320.3	13	28
D3Z689	Adamtsl5	ADAMTS-like 5 OS=Mus musculus OX=10090 GN=Adamtsl5 PE=1 SV=1	7359.6	8082.7	8674.8	8388.3	7984.7	7043.5	10810.8	10617.7	9	27
P60335	Pcbp1	Poly(rC)-binding protein 1 OS=Mus musculus OX=10090 GN=Pcbp1 PE=1 SV=1	7350.5	7161.2	6913.3	7933.9	7486	7645.3	11219.4	8005.8	8	25
Q62318	Trim28	Transcription intermediary factor 1-beta OS=Mus musculus OX=10090 GN=Trim28 PE=1 SV=3	7329.7	6591.6	6941.3	8888	7360.1	8068	11387.9	9102.9	13	25
Q9CZ30	Ola1	Obg-like ATPase 1 OS=Mus musculus OX=10090 GN=Ola1 PE=1 SV=1	7325.8	6747.8	6554.8	7106.1	8028.4	6288.3	12811	8364.3	12	18
P97807	Fh	Fumarate hydratase, mitochondrial OS=Mus musculus OX=10090 GN=Fh PE=1 SV=3	7269.2	7228.7	6853.4	7454.1	8434.5	9256.6	13259.2	8417.7	11	26
A0A1Y7VKY1	Gm11361	MCG116671 OS=Mus musculus OX=10090 GN=Gm11361 PE=3 SV=1	7246.8	7108.1	7361.1	8197	7139.6	6660	10393.4	7928.5	8	20
Q5SX40	Myh1	Myosin-1 OS=Mus musculus OX=10090 GN=Myh1 PE=1 SV=1	7218.7	9881.5	6710	8560	7704.4	79938.7	8402.5	11053.6	83	261
Q60598	Cttn	Src substrate cortactin OS=Mus musculus OX=10090 GN=Cttn PE=1 SV=2	7188.4	6763	6119.3	7315	6800.6	7909.8	9350	8614.3	7	10
Q9Z1Z2	Strap	Serine-threonine kinase receptor-associated protein OS=Mus musculus OX=10090 GN=Strap PE=1 SV=2	7175.1	6824.1	6634.8	7352	7544.2	7328.7	12164.1	8229.8	9	16
Q8QZY1	Eif3l	Eukaryotic translation initiation factor 3 subunit L OS=Mus musculus OX=10090 GN=Eif3l PE=1 SV=1	7165.7	6738.8	6359.6	7515.3	7150.7	6905.5	10973.9	7294.4	15	22
P26043	Rdx	Radixin OS=Mus musculus OX=10090 GN=Rdx PE=1 SV=3	7144.4	6638.3	6179.6	7533.2	7275.2	6962.7	11300.3	7677.8	23	53
P67778	Phb	Prohibitin OS=Mus musculus OX=10090 GN=Phb PE=1 SV=1	7143.8	7128.2	7388.1	7560.6	7324.7	7171.3	10869.2	7709.6	10	23
Q9CQI6	Cotl1	Coactosin-like protein OS=Mus musculus OX=10090 GN=Cotl1 PE=1 SV=3	7127.5	4762	5129.8	8201.1	5763	8251.4	14100.8	8742	6	10
Q3UHU8	Gtf2i	General transcription factor II-I OS=Mus musculus OX=10090 GN=Gtf2i PE=1 SV=1	7124.2	6655	7039.8	8350.8	6971	6758.2	9517.5	7592.4	15	19
Q9EQ20	Aldh6a1	Methylmalonate-semialdehyde dehydrogenase [acylating], mitochondrial OS=Mus musculus OX=10090 GN=Aldh6a1 PE=1 SV=1	7120.2	6460.6	6649.8	7466.5	8779.1	8457.6	12857.5	8581.3	12	20
Q8CI51	Pdlim5	PDZ and LIM domain protein 5 OS=Mus musculus OX=10090 GN=Pdlim5 PE=1 SV=4	7116.2	6588.4	7025.1	6977.4	7636.1	6666.5	10671.5	7721.8	11	26
Q5SUS9	Ewsr1	RNA-binding protein EWS OS=Mus musculus OX=10090 GN=Ewsr1 PE=1 SV=1	7097	2272	6549.8	3230.4	2744	2850.9	3935.1	7849.4	2	7
Q99L47	St13	Hsc70-interacting protein OS=Mus musculus OX=10090 GN=St13 PE=1 SV=1	7081.4	6973.6	6215.3	7164.5	7334.2	7170.4	11343.6	7633.3	8	17
Q07797	Lgals3bp	Galectin-3-binding protein OS=Mus musculus OX=10090 GN=Lgals3bp PE=1 SV=1	7055.1	6931.6	8500.1	8292.2	6846.7	6612.3	9865.9	7963.2	7	22
P35980	Rpl18	60S ribosomal protein L18 OS=Mus musculus OX=10090 GN=Rpl18 PE=1 SV=3	7031.3	6679.4	6893.3	7969	6608.2	7238.1	10303.4	7783.8	5	17
P26350	Ptma	Prothymosin alpha OS=Mus musculus OX=10090 GN=Ptma PE=1 SV=2	7024.6	5415.1	7317	6258.6	12841.8	4808	8671.9	7145.5	4	14
P14206	Rpsa	40S ribosomal protein SA OS=Mus musculus OX=10090 GN=Rpsa PE=1 SV=4	7003.2	7202.4	6202.5	8502.4	7509.1	7203.7	12044.5	8125.9	9	23
Q00PI9	Hnrnpul2	Heterogeneous nuclear ribonucleoprotein U-like protein 2 OS=Mus musculus OX=10090 GN=Hnrnpul2 PE=1 SV=2	6992.1	6305.7	6721.3	8048.8	6929.1	7380.6	10407.6	7769.3	11	20
P98063	Bmp1	Bone morphogenetic protein 1 OS=Mus musculus OX=10090 GN=Bmp1 PE=1 SV=2	6976.6	6726.8	7036	7470.8	6504.2	6471.5	8911.4	7706.8	11	18
P97927	Lama4	Laminin subunit alpha-4 OS=Mus musculus OX=10090 GN=Lama4 PE=1 SV=2	6953.8	6546.7	7458.1	8060.2	8834.9	6396.9	11866.8	10209.4	17	26
Q01730	Rsu1	Ras suppressor protein 1 OS=Mus musculus OX=10090 GN=Rsu1 PE=1 SV=3	6950.9	6148	6481	7568.3	7174.3	6899.7	10744.8	7942	7	20
Q9Z2Q6	Sept5	Septin-5 OS=Mus musculus OX=10090 GN=Sept5 PE=1 SV=2	6938.7	6305	5854	7334.1	7111.9	7029	10571.6	7445.7	8	13
P14685	Psmd3	26S proteasome non-ATPase regulatory subunit 3 OS=Mus musculus OX=10090 GN=Psmd3 PE=1 SV=3	6930.2	6416.7	5984.8	7283.7	7082.5	7453.4	10917.9	7509.6	12	22
P39447	Tjp1	Tight junction protein ZO-1 OS=Mus musculus OX=10090 GN=Tjp1 PE=1 SV=2	6911.6	6444.6	6659.4	7856.9	7132.2	6697.1	9637.3	7322.6	12	17
Q5SWZ5	Mprip	Myosin phosphatase Rho-interacting protein OS=Mus musculus OX=10090 GN=Mprip PE=1 SV=1	6900.8	6719.9	7262.9	8560.6	7054.9	7694.2	9713.5	7859.3	14	23
Q9CVB6	Arpc2	Actin-related protein 2/3 complex subunit 2 OS=Mus musculus OX=10090 GN=Arpc2 PE=1 SV=3	6888.2	6060.1	6925.8	7808.8	7779.7	7178.4	12004.5	8876.1	9	15
Q91VD9	Ndufs1	NADH-ubiquinone oxidoreductase 75 kDa subunit, mitochondrial OS=Mus musculus OX=10090 GN=Ndufs1 PE=1 SV=2	6882	7978.1	7815.9	9014.3	8156.1	13394.8	12479.9	9242.1	16	29
P62852	Rps25	40S ribosomal protein S25 OS=Mus musculus OX=10090 GN=Rps25 PE=1 SV=1	6867.2	7134.7	6330	7653.9	7249.6	6780.2	10970	7626.9	5	11
P21956	Mfge8	Lactadherin OS=Mus musculus OX=10090 GN=Mfge8 PE=1 SV=3	6863.1	6478.5	6620.9	7793.3	10802	6036.8	13800.6	8463.1	9	14
Q9DBH5	Lman2	Vesicular integral-membrane protein VIP36 OS=Mus musculus OX=10090 GN=Lman2 PE=1 SV=2	6846.5	6885.8	6887	7869.5	6761.4	5990.9	10663.2	7024.5	7	14
P18654	Rps6ka3	Ribosomal protein S6 kinase alpha-3 OS=Mus musculus OX=10090 GN=Rps6ka3 PE=1 SV=2	6835.7	6177.8	6120.2	6709.7	7465.7	5600.1	11991.5	8126.5	10	14
E9Q9H0	Dlg1	Disks large homolog 1 OS=Mus musculus OX=10090 GN=Dlg1 PE=1 SV=1	6826.2	6034.5	6163.2	7477.8	6110.7	7357.7	9454.4	7504.7	9	10
P84099	Rpl19	60S ribosomal protein L19 OS=Mus musculus OX=10090 GN=Rpl19 PE=1 SV=1	6784.7	5302.8	5375.7	6038.2	5420.4	5515.7	7762.8	6300.1	5	13
Q60749	Khdrbs1	KH domain-containing, RNA-binding, signal transduction-associated protein 1 OS=Mus musculus OX=10090 GN=Khdrbs1 PE=1 SV=2	6780.4	6366.5	7027.4	7986.1	6336.2	6714.8	9822.9	7725.1	5	13
P18242	Ctsd	Cathepsin D OS=Mus musculus OX=10090 GN=Ctsd PE=1 SV=1	6769.7	6528	7358.7	7683.6	7280.7	7521.2	12051	8664.6	9	20
A0A0R4J0S2	Igfals	Insulin-like growth factor-binding protein complex acid labile subunit OS=Mus musculus OX=10090 GN=Igfals PE=1 SV=1	6742.6	6314.6	7839.4	8203.3	6431.3	5681.7	10113.8	8561.2	13	23
Q9CPU0	Glo1	Lactoylglutathione lyase OS=Mus musculus OX=10090 GN=Glo1 PE=1 SV=3	6742.2	5307.9	5405.2	7660	6467.4	4534.8	13968.3	7516.3	9	18
P25785	Timp2	Metalloproteinase inhibitor 2 OS=Mus musculus OX=10090 GN=Timp2 PE=1 SV=2	6715.2	4322.6	11466.4	5242.3	4681.4	4273.2	6679.3	10000.9	5	11
Q99MQ4	Aspn	Asporin OS=Mus musculus OX=10090 GN=Aspn PE=1 SV=1	6710.6	5935.8	5994.2	7156.1	10600.6	5577.7	15497.2	8260.1	11	23
Q8CG16	C1ra	Complement C1r-A subcomponent OS=Mus musculus OX=10090 GN=C1ra PE=1 SV=1	6701.6	6230.7	5715.3	5941.1	5780.8	5604.7	7924.9	6292.1	8	15
Q922Q8	Lrrc59	Leucine-rich repeat-containing protein 59 OS=Mus musculus OX=10090 GN=Lrrc59 PE=1 SV=1	6699	6374.7	6568.2	7174.4	6593.4	6185.4	10066.1	7294.1	7	19
A0A0R4J1E2	Eef1d	Elongation factor 1-delta OS=Mus musculus OX=10090 GN=Eef1d PE=1 SV=1	6688.3	6462.2	5585.7	8188.2	6517.3	6384.9	10492	7539.1	5	13
P57759	Erp29	Endoplasmic reticulum resident protein 29 OS=Mus musculus OX=10090 GN=Erp29 PE=1 SV=2	6678.9	6373.2	6011	7779.8	6858.5	7732	11050.8	7694.9	9	18
Q8R1V4	Tmed4	Transmembrane emp24 domain-containing protein 4 OS=Mus musculus OX=10090 GN=Tmed4 PE=1 SV=1	6677.3	6234.6	6523	6940.2	6473.9	5385.7	10031.8	6276.9	5	10
Q9CXS4	Cenpv	Centromere protein V OS=Mus musculus OX=10090 GN=Cenpv PE=1 SV=2	6674.2	6464.2	7053.1	7309.6	6389.4	6032.1	8669.1	7142.1	7	17
Q9R0Y5	Ak1	Adenylate kinase isoenzyme 1 OS=Mus musculus OX=10090 GN=Ak1 PE=1 SV=1	6673.4	5895.1	6105.4	8009.6	6473.1	7709.4	11452.7	7495.2	8	22
Q7TMB8	Cyfip1	Cytoplasmic FMR1-interacting protein 1 OS=Mus musculus OX=10090 GN=Cyfip1 PE=1 SV=1	6672.8	6154	6628.2	7346.7	7217.6	6040.7	10670.8	7347.3	21	36
Q9CXY6	Ilf2	Interleukin enhancer-binding factor 2 OS=Mus musculus OX=10090 GN=Ilf2 PE=1 SV=1	6659.5	6208.5	6615.7	8003.1	6260.3	7089.4	9652.3	7446.2	12	35
Q9Z0M5	Lipa	Lysosomal acid lipase/cholesteryl ester hydrolase OS=Mus musculus OX=10090 GN=Lipa PE=1 SV=2	6656.9	5440.1	5087.1	6486.3	6331	7204	11264.4	6876.1	8	17
A0A087WS16	Col6a3	Collagen, type VI, alpha 3 OS=Mus musculus OX=10090 GN=Col6a3 PE=1 SV=1	6645.2	6083.3	6562.9	6841.4	7881	6292.2	7796.3	6964.1	194	6760
Q923D2	Blvrb	Flavin reductase (NADPH) OS=Mus musculus OX=10090 GN=Blvrb PE=1 SV=3	6634.3	5645.8	5607	5768.7	6917.1	6171.5	9348.7	7684.6	9	18
Q9D1J3	Sarnp	SAP domain-containing ribonucleoprotein OS=Mus musculus OX=10090 GN=Sarnp PE=1 SV=3	6619.9	6384.2	6703.9	7545.2	6325.7	7000.7	8704.7	7508.4	6	11
Q91VC3	Eif4a3	Eukaryotic initiation factor 4A-III OS=Mus musculus OX=10090 GN=Eif4a3 PE=1 SV=3	6609.5	6101.6	7154.8	7591.6	6814.2	6215.5	10063.1	7757.2	15	23
A0A0J9YUD5	Nup205	Nucleoporin 205 OS=Mus musculus OX=10090 GN=Nup205 PE=1 SV=1	6561	6164.4	7028.4	6925.3	6716.7	5775.5	8936.7	6521.4	19	26
Q60864	Stip1	Stress-induced-phosphoprotein 1 OS=Mus musculus OX=10090 GN=Stip1 PE=1 SV=1	6557.6	6303.4	5557.8	6968.6	6786.8	7763	11173.9	7532.4	13	17
P56399	Usp5	Ubiquitin carboxyl-terminal hydrolase 5 OS=Mus musculus OX=10090 GN=Usp5 PE=1 SV=1	6545.7	5847.4	5288.2	6716.6	6296.7	6506.8	10595.4	7285.7	16	28
Q9CZ44	Nsfl1c	NSFL1 cofactor p47 OS=Mus musculus OX=10090 GN=Nsfl1c PE=1 SV=1	6534.8	6248.2	5772.9	7012.4	6762.5	6734.1	10112.9	7130.7	9	15
O35643	Ap1b1	AP-1 complex subunit beta-1 OS=Mus musculus OX=10090 GN=Ap1b1 PE=1 SV=2	6527.7	6245.2	5426.1	7199.8	6793.9	7039	10469.1	7206.8	24	43
O35176	Scgb1b2	ABPA2 OS=Mus musculus OX=10090 GN=Scgb1b2 PE=2 SV=1	6527.2	3380.8	7834.6	1999	6518.1	1255.6	11315.6	5852.2	3	6
P61982	Ywhag	14-3-3 protein gamma OS=Mus musculus OX=10090 GN=Ywhag PE=1 SV=2	6510.9	6631.4	5964.4	6440.8	6669.7	6497.6	10104.5	7340.3	9	91
Q922Q1	Marc2	Mitochondrial amidoxime reducing component 2 OS=Mus musculus OX=10090 GN=Marc2 PE=1 SV=1	6497.2	7532.5	7197	7851.9	7121.7	6198.5	10228.6	7377.8	9	15
P99024	Tubb5	Tubulin beta-5 chain OS=Mus musculus OX=10090 GN=Tubb5 PE=1 SV=1	6494.1	6761.2	5903.8	7148.8	7269.8	7264.8	11746.1	7794.6	18	166
P48024	Eif1	Eukaryotic translation initiation factor 1 OS=Mus musculus OX=10090 GN=Eif1 PE=1 SV=2	6479.4	6069.3	7552.6	6642.8	5844.2	5269.2	8617.5	6161.5	3	7
P55264	Adk	Adenosine kinase OS=Mus musculus OX=10090 GN=Adk PE=1 SV=2	6468.3	5127.5	4604.7	7267.5	5525.1	5542.3	13529	8714.9	6	13
P50580	Pa2g4	Proliferation-associated protein 2G4 OS=Mus musculus OX=10090 GN=Pa2g4 PE=1 SV=3	6438.3	6015.1	5899.8	6948.3	6525.2	6706.8	9476.7	7336.5	13	21
Q6ZWV7	Rpl35	60S ribosomal protein L35 OS=Mus musculus OX=10090 GN=Rpl35 PE=1 SV=1	6437.5	4133.2	4519.6	4428.2	3576.5	4171.8	5966.3	5069	3	6
Q9QUM9	Psma6	Proteasome subunit alpha type-6 OS=Mus musculus OX=10090 GN=Psma6 PE=1 SV=1	6423.6	6138.2	5978	7297.1	6571	7130.8	10215.2	7228.7	6	11
Q9D172	Gatd3a	Glutamine amidotransferase-like class 1 domain-containing protein 3A, mitochondrial OS=Mus musculus OX=10090 GN=Gatd3a PE=1 SV=1	6400.6	6602	5055.5	5972.1	9845.1	6954	11763.7	6794	8	16
Q60715	P4ha1	Prolyl 4-hydroxylase subunit alpha-1 OS=Mus musculus OX=10090 GN=P4ha1 PE=1 SV=2	6399.1	6170	5967.5	7567.1	6400.1	6923.7	10463.4	7507.8	12	23
P61620	Sec61a1	Protein transport protein Sec61 subunit alpha isoform 1 OS=Mus musculus OX=10090 GN=Sec61a1 PE=1 SV=2	6387.5	6088.7	6705.5	6567.9	5898.8	6222.5	8478	6464.8	7	16
P08752	Gnai2	Guanine nucleotide-binding protein G(i) subunit alpha-2 OS=Mus musculus OX=10090 GN=Gnai2 PE=1 SV=5	6382.8	6087	5557.9	6731.7	7036.4	6353.1	10134.5	6322	8	25
P29533	Vcam1	Vascular cell adhesion protein 1 OS=Mus musculus OX=10090 GN=Vcam1 PE=1 SV=1	6358.5	6441.7	5538.8	6546.5	6656.5	6967.8	10160.6	6567.7	10	18
P14131	Rps16	40S ribosomal protein S16 OS=Mus musculus OX=10090 GN=Rps16 PE=1 SV=4	6349.6	6754	8934.6	7684.5	6701.5	5500.6	11056.1	7964.1	6	11
Q9DAW9	Cnn3	Calponin-3 OS=Mus musculus OX=10090 GN=Cnn3 PE=1 SV=1	6344.4	6780.5	6227.9	8321.3	6717.8	8596.1	8549.4	8352.2	9	24
P29788	Vtn	Vitronectin OS=Mus musculus OX=10090 GN=Vtn PE=1 SV=2	6338.2	6418	7205.3	6447.4	6234.6	5894.1	9387	9490.7	6	21
Q62446	Fkbp3	Peptidyl-prolyl cis-trans isomerase FKBP3 OS=Mus musculus OX=10090 GN=Fkbp3 PE=1 SV=2	6336.4	6756.1	6084.6	6772.4	6123.6	5914.7	9525.6	6546.5	7	16
P80315	Cct4	T-complex protein 1 subunit delta OS=Mus musculus OX=10090 GN=Cct4 PE=1 SV=3	6335	5803.7	5822.5	6851.5	6796.6	6339.2	10084.9	6757.5	11	19
A0A0R4J0C9	Pdgfrl	Platelet-derived growth factor receptor-like protein OS=Mus musculus OX=10090 GN=Pdgfrl PE=4 SV=1	6327.3	6657.8	6450.4	7243.4	7451	5959.2	9942.7	7455.7	8	17
P10630	Eif4a2	Eukaryotic initiation factor 4A-II OS=Mus musculus OX=10090 GN=Eif4a2 PE=1 SV=2	6327.1	6006.3	5257.9	6599.6	7064.8	5849.1	11171.9	7141.4	21	59
A0A1D5RLQ9	Cdc42bpa	Non-specific serine/threonine protein kinase OS=Mus musculus OX=10090 GN=Cdc42bpa PE=1 SV=1	6306.8	5725.8	6513.5	7110.6	5986.5	5944.9	8507.8	6804.6	14	17
Q921H8	Acaa1a	3-ketoacyl-CoA thiolase A, peroxisomal OS=Mus musculus OX=10090 GN=Acaa1a PE=1 SV=1	6293.7	6440.9	6639.1	6694.8	7082.5	4863	10218.6	6500.5	9	22
A0A0J9YUL3	Sept11	Septin 11, isoform CRA_b OS=Mus musculus OX=10090 GN=Sept11 PE=1 SV=1	6271.9	6158.7	4985.7	6701.5	6784.2	6940	10137.2	6465.3	8	27
A2AEX6	Fhl1	Four and a half LIM domains protein 1 OS=Mus musculus OX=10090 GN=Fhl1 PE=1 SV=1	6257.8	6319.4	5703.1	6173.5	6863.6	9593.6	9639.4	6506.1	4	10
A0A140LHG8	Spcs2	Signal peptidase complex subunit 2 OS=Mus musculus OX=10090 GN=Spcs2 PE=1 SV=1	6237.7	6068.1	6306.3	6991.9	6472.3	5873.6	8928	6592.4	7	13
Q08093	Cnn2	Calponin-2 OS=Mus musculus OX=10090 GN=Cnn2 PE=1 SV=1	6233.8	5646.3	5817.5	7150.8	4606.7	7486.1	6263	8272.5	7	13
Q8VCT3	Rnpep	Aminopeptidase B OS=Mus musculus OX=10090 GN=Rnpep PE=1 SV=2	6231.7	5822.4	5456.4	6897.7	5964.9	6238.8	9592.2	6935.1	8	10
A0A1W2P7Q9	Myl6	Myosin light polypeptide 6 OS=Mus musculus OX=10090 GN=Myl6 PE=1 SV=1	6221	5578.5	5666.4	6698.9	7413	5383.1	10615.5	8747.9	5	21
Q9ERE7	Mesd	LRP chaperone MESD OS=Mus musculus OX=10090 GN=Mesd PE=1 SV=1	6207.5	5601.8	5673.2	6661.1	5391.5	6066.1	8766.6	6733.8	6	11
P50396	Gdi1	Rab GDP dissociation inhibitor alpha OS=Mus musculus OX=10090 GN=Gdi1 PE=1 SV=3	6207.3	6303.4	5277.6	6656.6	6794.3	6163.4	12143.8	6671.7	16	42
G5E8F8	Itgb5	Integrin beta OS=Mus musculus OX=10090 GN=Itgb5 PE=1 SV=1	6176.6	5926.9	5943.7	6375.9	6411	5863.4	9650.1	6433.5	8	16
Q9D1Q6	Erp44	Endoplasmic reticulum resident protein 44 OS=Mus musculus OX=10090 GN=Erp44 PE=1 SV=1	6155.7	5747.4	5813.7	6583.6	6121.9	6111.4	9637.1	6972.4	8	14
P42669	Pura	Transcriptional activator protein Pur-alpha OS=Mus musculus OX=10090 GN=Pura PE=1 SV=1	6144.2	6018.5	5841.6	6895.3	6570.6	6076	10467.2	8652.8	7	13
Q8JZQ9	Eif3b	Eukaryotic translation initiation factor 3 subunit B OS=Mus musculus OX=10090 GN=Eif3b PE=1 SV=1	6139	5892.4	5361.4	6722.3	6377.6	5976.2	10223.9	6398.5	8	17
Q8BYB9	Poglut1	Protein O-glucosyltransferase 1 OS=Mus musculus OX=10090 GN=Poglut1 PE=1 SV=2	6128.2	6006.1	6576.7	6864.9	6402.5	5002	9370.3	6806.7	8	16
P97371	Psme1	Proteasome activator complex subunit 1 OS=Mus musculus OX=10090 GN=Psme1 PE=1 SV=2	6124.2	6204	5840.8	7352.3	7209.5	5513.7	12933.3	8283.2	13	21
P54728	Rad23b	UV excision repair protein RAD23 homolog B OS=Mus musculus OX=10090 GN=Rad23b PE=1 SV=2	6106.8	5827	5245.2	6349.9	5747.3	6093.8	9397.5	6137.6	8	16
Q9EQU5	Set	Protein SET OS=Mus musculus OX=10090 GN=Set PE=1 SV=1	6100.4	5744.7	5650.8	6699.2	6942.4	6355.9	10233.1	7448.9	7	13
P63005	Pafah1b1	Platelet-activating factor acetylhydrolase IB subunit alpha OS=Mus musculus OX=10090 GN=Pafah1b1 PE=1 SV=2	6099.8	6087.2	5426.5	6198.4	6867.2	5944.8	10612.9	6831.2	8	10
B2RXS4	Plxnb2	Plexin-B2 OS=Mus musculus OX=10090 GN=Plxnb2 PE=1 SV=1	6096.2	5788.6	5879.7	6851.5	6201.6	6337	8888.2	6931.1	15	21
Q61768	Kif5b	Kinesin-1 heavy chain OS=Mus musculus OX=10090 GN=Kif5b PE=1 SV=3	6083.6	5971.1	6974.5	6566.8	6488.7	6017.1	9818.5	6659.9	16	23
P48615	Wnt11	Protein Wnt-11 OS=Mus musculus OX=10090 GN=Wnt11 PE=2 SV=1	6082.4	5949.9	6767.7	7119.9	4845.7	5235.9	6851.2	6422.2	5	16
G3UZA7	Sumo3	Small ubiquitin-related modifier OS=Mus musculus OX=10090 GN=Sumo3 PE=1 SV=1	6065.7	5804.5	5907.7	7512	5537.8	7989.5	4333.7	8685.7	2	7
Q9WVJ2	Psmd13	26S proteasome non-ATPase regulatory subunit 13 OS=Mus musculus OX=10090 GN=Psmd13 PE=1 SV=1	6043.8	5789.2	5327.3	6642.6	6400.2	6943.1	9999.3	6955.8	8	9
P05132	Prkaca	cAMP-dependent protein kinase catalytic subunit alpha OS=Mus musculus OX=10090 GN=Prkaca PE=1 SV=3	6039.3	5640.4	5636.3	6399.5	5922.4	5474.1	10505	6833.4	8	17
O54879	Hmgb3	High mobility group protein B3 OS=Mus musculus OX=10090 GN=Hmgb3 PE=1 SV=3	6033	5909.1	6479.7	7592.8	6194.3	6018.1	9117.4	7704.6	8	10
Q64010	Crk	Adapter molecule crk OS=Mus musculus OX=10090 GN=Crk PE=1 SV=1	6029.6	5287.5	5362.4	6515	5789.6	4876.3	9121.5	6941.6	11	18
E9PVD3	Dchs1	Protocadherin-16 OS=Mus musculus OX=10090 GN=Dchs1 PE=1 SV=1	6021.1	5722.6	6000.4	6693.4	6103.2	5603	8280.9	6105.3	20	30
Q60710	Samhd1	Deoxynucleoside triphosphate triphosphohydrolase SAMHD1 OS=Mus musculus OX=10090 GN=Samhd1 PE=1 SV=3	6016.8	5555.6	6313.7	6766.9	6782.9	5688.6	9445.9	7677.8	14	26
P59999	Arpc4	Actin-related protein 2/3 complex subunit 4 OS=Mus musculus OX=10090 GN=Arpc4 PE=1 SV=3	6012.1	5304	6197.8	6650.4	5328.6	5152.7	10181.9	8290	4	11
Q5SUH6	Clint1	Clathrin interactor 1 OS=Mus musculus OX=10090 GN=Clint1 PE=1 SV=1	6008.5	5541.6	5305.6	6391.4	6231.6	5985.5	9176.6	6933.6	6	9
P97370	Atp1b3	Sodium/potassium-transporting ATPase subunit beta-3 OS=Mus musculus OX=10090 GN=Atp1b3 PE=1 SV=1	6005.6	6316.5	6136	7062.9	7258	7433.9	12750.3	8902.2	7	15
Q9DBS1	Tmem43	Transmembrane protein 43 OS=Mus musculus OX=10090 GN=Tmem43 PE=1 SV=1	6003.8	5882	5922.2	6700	6836.5	5678.8	9570.3	6451.5	10	18
A0A0R4J0H3	Rbp3	Retinol-binding protein 3 OS=Mus musculus OX=10090 GN=Rbp3 PE=1 SV=1	6003.5	5613	6786.5	6958.7	6366.1	4973	7444.4	6151.2	16	25
Q99KJ8	Dctn2	Dynactin subunit 2 OS=Mus musculus OX=10090 GN=Dctn2 PE=1 SV=3	6003.4	6050.6	5415.2	6720	6395.7	6252.6	10125.6	6377	11	20
Q9D1A2	Cndp2	Cytosolic non-specific dipeptidase OS=Mus musculus OX=10090 GN=Cndp2 PE=1 SV=1	6003.2	5520.5	4863	6100.8	6420.2	5907	10467.3	6376.4	12	20
P16330	Cnp	2',3'-cyclic-nucleotide 3'-phosphodiesterase OS=Mus musculus OX=10090 GN=Cnp PE=1 SV=3	6000.9	4945.1	5783.4	5578.2	5961	3330	46743.9	5477.7	15	22
Q921F2	Tardbp	TAR DNA-binding protein 43 OS=Mus musculus OX=10090 GN=Tardbp PE=1 SV=1	5994.6	5445.1	6285.4	7351.1	5700.4	6111.8	8891.5	7300.9	7	24
P07310	Ckm	Creatine kinase M-type OS=Mus musculus OX=10090 GN=Ckm PE=1 SV=1	5974	11948.5	9947.7	14217.6	12162.1	6403.9	18619.4	7403.3	12	22
Q91VH2	Snx9	Sorting nexin-9 OS=Mus musculus OX=10090 GN=Snx9 PE=1 SV=1	5973.2	5667	5111.3	6576.9	5813.2	5390.6	9013.3	6408	10	15
O54724	Cavin1	Caveolae-associated protein 1 OS=Mus musculus OX=10090 GN=Cavin1 PE=1 SV=1	5945.4	5166.1	5254.7	6795.3	9130.3	7632.3	10220.2	8536	9	15
P27467	Wnt3a	Protein Wnt-3a OS=Mus musculus OX=10090 GN=Wnt3a PE=1 SV=1	5941.3	5724.6	6157.3	6240.1	4623.4	5286.7	6728.1	7026	3	8
P16110	Lgals3	Galectin-3 OS=Mus musculus OX=10090 GN=Lgals3 PE=1 SV=3	5940.1	5874.8	9446.1	6710.5	8287.5	5798.8	11248.6	8990.1	5	15
P47713	Pla2g4a	Cytosolic phospholipase A2 OS=Mus musculus OX=10090 GN=Pla2g4a PE=1 SV=1	5938.8	7164.6	8367.4	8354.9	6486.7	5017.2	9428.2	6841.1	13	16
Q6XLQ8	Calu	Calumenin OS=Mus musculus OX=10090 GN=Calu PE=1 SV=1	5925.3	5324.1	5045.2	5734.3	4359.6	4758.6	7002	5538.2	14	35
Q99M51	Nck1	Cytoplasmic protein NCK1 OS=Mus musculus OX=10090 GN=Nck1 PE=1 SV=1	5915.8	5291.9	6994.8	6602.3	6144.8	3994.3	8901.5	6981.4	8	15
P08730	Krt13	Keratin, type I cytoskeletal 13 OS=Mus musculus OX=10090 GN=Krt13 PE=1 SV=2	5903.8	4763.4	10892.5	6160.4	6115.1	5132.7	6874.5	5914.9	17	53
P54775	Psmc4	26S proteasome regulatory subunit 6B OS=Mus musculus OX=10090 GN=Psmc4 PE=1 SV=2	5886.2	5293.3	5675.6	6461.6	5847.4	6687.6	9276.6	6484.8	11	15
Q921K2	Parp1	Poly [ADP-ribose] polymerase OS=Mus musculus OX=10090 GN=Parp1 PE=1 SV=1	5879.6	5202.8	5835	7036.1	5824.5	5304.5	8287.9	6833.7	13	18
B1AVD2	Xpnpep2	Xaa-Pro aminopeptidase 2 OS=Mus musculus OX=10090 GN=Xpnpep2 PE=1 SV=1	5879.2	5525.1	4728.3	5662.1	5728.1	5585.5	8240	5673	12	15
P62965	Crabp1	Cellular retinoic acid-binding protein 1 OS=Mus musculus OX=10090 GN=Crabp1 PE=1 SV=2	5875.6	5071.3	3816.3	6621.1	3972.1	8669	7130	5970.5	6	7
P04342	Crygd	Gamma-crystallin D OS=Mus musculus OX=10090 GN=Crygd PE=2 SV=3	5871.5	4889.4	5166.2	3662.9	21026.3	3949	13450.5	19918.1	5	17
P22599	Serpina1b	Alpha-1-antitrypsin 1-2 OS=Mus musculus OX=10090 GN=Serpina1b PE=1 SV=2	5871.1	5689.7	3880.9	7018.1	4853	6082	8818	6784.5	16	126
Q8BQB4	Fjx1	Four-jointed box protein 1 OS=Mus musculus OX=10090 GN=Fjx1 PE=1 SV=1	5864.1	5916.8	7442.6	7528.7	5571.7	4826.5	8432.4	7568.3	9	19
A0A2C9F2D2	Anxa7	Annexin OS=Mus musculus OX=10090 GN=Anxa7 PE=1 SV=1	5863.9	6298.3	5867.9	6833.1	6225.3	5967.2	9203.1	6398.2	8	18
P61027	Rab10	Ras-related protein Rab-10 OS=Mus musculus OX=10090 GN=Rab10 PE=1 SV=1	5863	5662.9	5757.3	5898.3	6440.6	5172.7	9264.4	6848	10	34
O35286	Dhx15	Pre-mRNA-splicing factor ATP-dependent RNA helicase DHX15 OS=Mus musculus OX=10090 GN=Dhx15 PE=1 SV=2	5859.6	5529.1	7413.8	6776.9	6228.3	5514.3	8786.8	6489.3	17	30
E9Q0S6	Tns1	Tensin 1 OS=Mus musculus OX=10090 GN=Tns1 PE=1 SV=1	5859.3	5360.1	5482.6	6454.3	6378.6	5810.7	8985.4	6399.9	10	17
P18608	Hmgn1	Non-histone chromosomal protein HMG-14 OS=Mus musculus OX=10090 GN=Hmgn1 PE=1 SV=2	5855.6	5788.1	7533.8	6191.4	5837.5	5326.1	6221.9	6485.6	3	8
A0A0A6YX26	Rpl31	60S ribosomal protein L31 OS=Mus musculus OX=10090 GN=Rpl31 PE=1 SV=1	5846.3	4860.4	5337	5284.5	4953.4	4998	7096.9	5465.1	4	14
Q8R1B4	Eif3c	Eukaryotic translation initiation factor 3 subunit C OS=Mus musculus OX=10090 GN=Eif3c PE=1 SV=1	5835.5	5677.3	5460.2	6313.3	6096	6029.7	9652.3	6165.1	10	13
P17047	Lamp2	Lysosome-associated membrane glycoprotein 2 OS=Mus musculus OX=10090 GN=Lamp2 PE=1 SV=2	5823.3	6693.9	6066.8	6629.6	6626.8	6252.6	10106.4	6885.5	5	16
A0A087WSN6	Fn1	Fibronectin OS=Mus musculus OX=10090 GN=Fn1 PE=1 SV=1	5822.9	5432.2	5735.3	6494	5121.2	4613.1	7036.2	5885.2	76	1423
P02816	Pip	Prolactin-inducible protein homolog OS=Mus musculus OX=10090 GN=Pip PE=2 SV=3	5821.4	7599.1	8979.3	6325.2	9820	7646.9	12626.9	15704	5	47
Q91VR2	Atp5f1c	ATP synthase subunit gamma, mitochondrial OS=Mus musculus OX=10090 GN=Atp5f1c PE=1 SV=1	5818.5	6316.6	6825	7536.1	7266.4	8903.4	11906.5	8019.6	8	14
Q9DCT1	Akr1e2	1,5-anhydro-D-fructose reductase OS=Mus musculus OX=10090 GN=Akr1e2 PE=1 SV=1	5812.3	4877.7	6669.9	6086.4	6519.5	4186.1	8996.4	6083.3	7	15
Q5EBP8	Hnrnpa1	Heterogeneous nuclear ribonucleoprotein A1 OS=Mus musculus OX=10090 GN=Hnrnpa1 PE=1 SV=1	5782.3	4929.9	5933.3	6795.3	4834.1	5382.9	7077	5917.8	9	48
P62301	Rps13	40S ribosomal protein S13 OS=Mus musculus OX=10090 GN=Rps13 PE=1 SV=2	5777.5	5188.8	5800.7	5979.1	5654.3	4637.9	8513.6	5798	6	16
Q00612	G6pdx	Glucose-6-phosphate 1-dehydrogenase X OS=Mus musculus OX=10090 GN=G6pdx PE=1 SV=3	5763.6	4880.7	5457.9	6318	7293.1	6031	11106.2	7412.4	10	17
A0A0R4J138	Arsb	Arylsulfatase B OS=Mus musculus OX=10090 GN=Arsb PE=1 SV=1	5762.1	5371.2	5739.3	5707.2	8040	5206.6	9887.9	5981.5	6	11
Q3UPR9	Sbspon	Somatomedin-B and thrombospondin type-1 domain-containing protein OS=Mus musculus OX=10090 GN=Sbspon PE=2 SV=1	5762	5190.1	5580.6	7246.5	3551.9	3050.9	7782.2	5835.1	2	5
O09114	Ptgds	Prostaglandin-H2 D-isomerase OS=Mus musculus OX=10090 GN=Ptgds PE=1 SV=1	5740.6	4848.7	4807.8	6740.4	4483.5	4044.7	8874.3	6756.9	2	8
G5E866	Sf3b1	Splicing factor 3B subunit 1 OS=Mus musculus OX=10090 GN=Sf3b1 PE=1 SV=1	5736.4	5533.9	6151.5	6933.8	5918	5659.3	8473.2	6329.5	18	31
Q9CQQ7	Atp5pb	ATP synthase F(0) complex subunit B1, mitochondrial OS=Mus musculus OX=10090 GN=Atp5pb PE=1 SV=1	5734.3	6311.3	5993	6603.7	6822.3	7805.7	9788.5	7449.1	11	15
P12382	Pfkl	ATP-dependent 6-phosphofructokinase, liver type OS=Mus musculus OX=10090 GN=Pfkl PE=1 SV=4	5722.1	5339.9	4856	3105.6	6405.9	3914.7	12167.8	7123.5	13	15
Q6PIE5	Atp1a2	Sodium/potassium-transporting ATPase subunit alpha-2 OS=Mus musculus OX=10090 GN=Atp1a2 PE=1 SV=1	5719.8	4967.1	6069.9	5490.6	5840.1	6441.7	24309.5	11707.8	28	83
Q9DCN2	Cyb5r3	NADH-cytochrome b5 reductase 3 OS=Mus musculus OX=10090 GN=Cyb5r3 PE=1 SV=3	5719.4	6157.1	6442.9	7317.6	6835.8	6214.4	9945.8	7110.7	10	13
P04104	Krt1	Keratin, type II cytoskeletal 1 OS=Mus musculus OX=10090 GN=Krt1 PE=1 SV=4	5700.4	9317.3	18472.3	9665.4	8040.3	4649.8	5599.5	6052.6	21	76
Q9CXW4	Rpl11	60S ribosomal protein L11 OS=Mus musculus OX=10090 GN=Rpl11 PE=1 SV=4	5699	6403.8	6592.7	7056.1	6332.7	5139.7	10560.1	7555.8	4	11
Q8CGF7	Tcerg1	Transcription elongation regulator 1 OS=Mus musculus OX=10090 GN=Tcerg1 PE=1 SV=2	5672.3	5267.5	6031.5	6904.6	5686	5585.4	7963.2	6337.9	10	13
Q99KF1	Tmed9	Transmembrane emp24 domain-containing protein 9 OS=Mus musculus OX=10090 GN=Tmed9 PE=1 SV=2	5666.7	5889.5	5562	6176.6	5355.9	4672.9	9235.9	5895.8	5	8
Q9QZF2	Gpc1	Glypican-1 OS=Mus musculus OX=10090 GN=Gpc1 PE=1 SV=1	5648	5287.9	4611	5861.1	6290.2	5254	8599.9	5695.9	9	14
Q91Z25	Arpc1b	Actin-related protein 2/3 complex subunit OS=Mus musculus OX=10090 GN=Arpc1b PE=1 SV=1	5642.8	4950.7	5812.9	6231.3	5386	2930	9839.8	8040.6	7	13
B1AQ75	Krt36	Keratin, type I cuticular Ha6 OS=Mus musculus OX=10090 GN=Krt36 PE=1 SV=1	5641.7	4581.4	5287.8	7055.6	2864.1	4135.8	4823.6	7571.6	6	9
P41241	Csk	Tyrosine-protein kinase CSK OS=Mus musculus OX=10090 GN=Csk PE=1 SV=2	5608.8	5182.2	5158.3	5394.6	5726.6	4663	8143.7	6874.5	9	12
Q9EPB4	Pycard	Apoptosis-associated speck-like protein containing a CARD OS=Mus musculus OX=10090 GN=Pycard PE=1 SV=1	5604.7	4643	5118.2	5916.9	5853.8	5283	10973.2	6539.2	7	20
P29699	Ahsg	Alpha-2-HS-glycoprotein OS=Mus musculus OX=10090 GN=Ahsg PE=1 SV=1	5604	4218.8	4039	5838	3522.3	3151.1	8682.2	7089.2	4	10
Q8CIN4	Pak2	Serine/threonine-protein kinase PAK 2 OS=Mus musculus OX=10090 GN=Pak2 PE=1 SV=1	5598.9	4586.2	4522.2	5674.7	5769.4	5565.4	9744.6	6204	10	18
Q8BKC5	Ipo5	Importin-5 OS=Mus musculus OX=10090 GN=Ipo5 PE=1 SV=3	5595.7	5906.6	5388	6121.3	6316.2	5345.2	9709.9	6190.4	18	31
P62849	Rps24	40S ribosomal protein S24 OS=Mus musculus OX=10090 GN=Rps24 PE=1 SV=1	5583.3	5567.6	5553.5	5966	6091.3	5756.1	9031.3	6741.2	4	16
Q8BGZ7	Krt75	Keratin, type II cytoskeletal 75 OS=Mus musculus OX=10090 GN=Krt75 PE=1 SV=1	5578.4	5614.2	12244.2	7239.7	6098.5	3606.6	7473.4	6614.1	16	129
P28352	Apex1	DNA-(apurinic or apyrimidinic site) lyase OS=Mus musculus OX=10090 GN=Apex1 PE=1 SV=2	5574.8	4919.2	6582.4	6607.2	5380.2	4463.6	7559.4	6087.6	8	14
Q9CZ13	Uqcrc1	Cytochrome b-c1 complex subunit 1, mitochondrial OS=Mus musculus OX=10090 GN=Uqcrc1 PE=1 SV=2	5569.7	6175	6088.1	6889.1	6666.9	10583.4	10324.5	7407.8	7	15
P70372	Elavl1	ELAV-like protein 1 OS=Mus musculus OX=10090 GN=Elavl1 PE=1 SV=2	5557.5	5002.9	6073	6135.5	5334.7	5210.3	7896.7	7032.3	5	12
P51859	Hdgf	Hepatoma-derived growth factor OS=Mus musculus OX=10090 GN=Hdgf PE=1 SV=2	5552.9	5237.6	4695	5322.6	5529.1	5625.3	8063.3	5758.2	7	15
F6VW30	Ywhaq	14-3-3 protein theta (Fragment) OS=Mus musculus OX=10090 GN=Ywhaq PE=1 SV=1	5551.3	5240.6	5258.9	5079.6	5863.3	4720.7	8932.5	6593.9	12	96
A2AH85	Eftud2	116 kDa U5 small nuclear ribonucleoprotein component OS=Mus musculus OX=10090 GN=Eftud2 PE=1 SV=1	5541.8	5216.7	5975.7	6570.8	5743.2	5478	7980.9	6074.3	16	31
Q8BH61	F13a1	Coagulation factor XIII A chain OS=Mus musculus OX=10090 GN=F13a1 PE=1 SV=3	5537.1	4971.5	5139.2	5499.6	7046.5	6242.9	10720.7	11827.3	12	25
Q8VH51	Rbm39	RNA-binding protein 39 OS=Mus musculus OX=10090 GN=Rbm39 PE=1 SV=2	5534.7	4803.4	5256.4	6082.3	4974.7	5329.7	7474.5	5862.8	7	13
Q9QWL7	Krt17	Keratin, type I cytoskeletal 17 OS=Mus musculus OX=10090 GN=Krt17 PE=1 SV=3	5531.8	6717.1	14431	8646.5	7131.8	4574	7772.2	7396.1	18	54
O89020	Afm	Afamin OS=Mus musculus OX=10090 GN=Afm PE=1 SV=2	5518.6	5880.7	5556.9	7552.2	5753.7	6481.9	10935.8	8545	8	18
Q8K2C9	Hacd3	Very-long-chain (3R)-3-hydroxyacyl-CoA dehydratase 3 OS=Mus musculus OX=10090 GN=Hacd3 PE=1 SV=2	5511	5981.7	7145	7259.8	5731.8	6059.4	7606.8	7110.1	7	14
Q8C166	Cpne1	Copine-1 OS=Mus musculus OX=10090 GN=Cpne1 PE=1 SV=1	5507.8	5131.4	5670.8	6361.4	5321.3	5230.3	7773.1	6105.3	9	16
Q64669	Nqo1	NAD(P)H dehydrogenase [quinone] 1 OS=Mus musculus OX=10090 GN=Nqo1 PE=1 SV=3	5494.7	4719.5	4402.5	5339	5710.5	5312.8	10198.2	5839.1	9	12
Q8K354	Cbr3	Carbonyl reductase [NADPH] 3 OS=Mus musculus OX=10090 GN=Cbr3 PE=1 SV=1	5477.7	4900	5040.8	6003.6	5156.6	5508.7	8574	5635	11	16
Q62189	Snrpa	U1 small nuclear ribonucleoprotein A OS=Mus musculus OX=10090 GN=Snrpa PE=1 SV=3	5456.6	5377.2	5395.6	5914.9	5462.4	5177.5	7734.8	5381.2	4	6
Q64012	Raly	RNA-binding protein Raly OS=Mus musculus OX=10090 GN=Raly PE=1 SV=3	5456.3	4826.4	6558.3	7092.9	5624.8	5282.3	8294.5	7206.1	5	7
O09167	Rpl21	60S ribosomal protein L21 OS=Mus musculus OX=10090 GN=Rpl21 PE=1 SV=3	5415.1	5616.9	5161.1	6135.1	5337	4964	7437.1	6195.6	7	11
Q921X9	Pdia5	Protein disulfide-isomerase A5 OS=Mus musculus OX=10090 GN=Pdia5 PE=1 SV=1	5397.8	4594.5	4676.5	5162.2	5045.5	4261.7	7879.1	5316.4	8	12
Q60902	Eps15l1	Epidermal growth factor receptor substrate 15-like 1 OS=Mus musculus OX=10090 GN=Eps15l1 PE=1 SV=3	5386.4	5219.5	4586.9	5745.2	5993	6103.4	8786	5657.2	18	29
P21460	Cst3	Cystatin-C OS=Mus musculus OX=10090 GN=Cst3 PE=1 SV=2	5383	5302.5	5351.3	5744.9	4555.8	4335.2	7067.6	4887.6	5	18
P10605	Ctsb	Cathepsin B OS=Mus musculus OX=10090 GN=Ctsb PE=1 SV=2	5375.6	5793.8	5750.3	6661.2	5213.5	6491.2	8727.4	6955.7	4	9
Q9WUU7	Ctsz	Cathepsin Z OS=Mus musculus OX=10090 GN=Ctsz PE=1 SV=1	5356.7	5323.4	5472	5959.7	5509.5	5597.4	8378.3	6757.4	3	6
P11881	Itpr1	Inositol 1,4,5-trisphosphate receptor type 1 OS=Mus musculus OX=10090 GN=Itpr1 PE=1 SV=2	5354.4	5438	6190.8	6767	5530	4821.2	7614.4	6404.5	20	28
Q9CQR2	Rps21	40S ribosomal protein S21 OS=Mus musculus OX=10090 GN=Rps21 PE=1 SV=1	5347.9	5148.6	4933.6	5768.4	5180.9	5216.8	7652.2	6018.8	3	5
P97822	Anp32e	Acidic leucine-rich nuclear phosphoprotein 32 family member E OS=Mus musculus OX=10090 GN=Anp32e PE=1 SV=2	5344.7	5204.5	5554.3	5120.6	5735.4	4638.7	7871.7	5385.8	7	24
Q9DC16	Ergic1	Endoplasmic reticulum-Golgi intermediate compartment protein 1 OS=Mus musculus OX=10090 GN=Ergic1 PE=1 SV=1	5331.9	5974.5	6383.1	7493.5	5524	5640.7	8865.3	6613.5	6	10
P46460	Nsf	Vesicle-fusing ATPase OS=Mus musculus OX=10090 GN=Nsf PE=1 SV=2	5306.8	5428.2	5337.9	6094.1	6118.6	4899.4	9477.8	5865.6	12	20
Q91ZW3	Smarca5	SWI/SNF-related matrix-associated actin-dependent regulator of chromatin subfamily A member 5 OS=Mus musculus OX=10090 GN=Smarca5 PE=1 SV=1	5298	5229.3	5300.6	6311.2	5124.5	5285.5	7237.2	5832.7	14	14
Q61233	Lcp1	Plastin-2 OS=Mus musculus OX=10090 GN=Lcp1 PE=1 SV=4	5277.3	4417	4385.6	6170.9	6032.5	4682.2	10883.4	7894.4	16	27
E9QN12	Pdgfrb	Platelet-derived growth factor receptor beta OS=Mus musculus OX=10090 GN=Pdgfrb PE=1 SV=1	5270.8	4743.4	4303.1	5101.7	4775.3	4702.1	6745.8	5037.5	9	12
Q91Z53	Grhpr	Glyoxylate reductase/hydroxypyruvate reductase OS=Mus musculus OX=10090 GN=Grhpr PE=1 SV=1	5269.2	5744	4609.4	4568.7	6480.4	3624.4	8455.8	4499.2	7	12
P56391	Cox6b1	Cytochrome c oxidase subunit 6B1 OS=Mus musculus OX=10090 GN=Cox6b1 PE=1 SV=2	5262	6426.1	6022.3	5558.6	5533.5	6413.4	8205.5	5901.4	3	10
Q6IRU2	Tpm4	Tropomyosin alpha-4 chain OS=Mus musculus OX=10090 GN=Tpm4 PE=1 SV=3	5251.9	4375.7	5459.5	5564.6	7283.9	4865.6	11184	6223.3	10	18
Q61753	Phgdh	D-3-phosphoglycerate dehydrogenase OS=Mus musculus OX=10090 GN=Phgdh PE=1 SV=3	5242.3	4421.8	3887.9	4679.3	5172.8	4975.8	8367.5	5862.6	8	12
Q9JLI2	Col5a3	Collagen type V alpha 3 chain OS=Mus musculus OX=10090 GN=Col5a3 PE=1 SV=1	5217.7	5259.9	4520.1	2336	2416.1	1986.9	3178.7	5044.8	6	11
Q64739	Col11a2	Collagen alpha-2(XI) chain OS=Mus musculus OX=10090 GN=Col11a2 PE=2 SV=3	5217.5	5182	4899.4	5528	3731.7	4128.1	5005.3	4235.8	4	10
P35235	Ptpn11	Tyrosine-protein phosphatase non-receptor type 11 OS=Mus musculus OX=10090 GN=Ptpn11 PE=1 SV=2	5211.5	4852.8	4435.9	5228.5	5247	4689.2	7599	5441.9	11	15
Q9JMG1	Edf1	Endothelial differentiation-related factor 1 OS=Mus musculus OX=10090 GN=Edf1 PE=1 SV=1	5208.2	5004.4	5251.6	5085.1	4708.8	4196.6	6375.4	5338.3	4	5
Q920Q6	Msi2	RNA-binding protein Musashi homolog 2 OS=Mus musculus OX=10090 GN=Msi2 PE=1 SV=1	5197.4	4723.6	4998.7	6228	4981.4	4951.5	8096.6	5537.1	5	18
P61202	Cops2	COP9 signalosome complex subunit 2 OS=Mus musculus OX=10090 GN=Cops2 PE=1 SV=1	5194.2	5337.6	5420.2	5693.1	5383.7	5384.8	8636.5	5921.6	7	9
O55022	Pgrmc1	Membrane-associated progesterone receptor component 1 OS=Mus musculus OX=10090 GN=Pgrmc1 PE=1 SV=4	5190.7	5166.3	5931	6240.7	6218.2	4866.8	7986.8	5365.4	5	12
O35640	Anxa8	Annexin A8 OS=Mus musculus OX=10090 GN=Anxa8 PE=1 SV=2	5184.1	4339.7	5747.3	5956.7	7010	7741.4	7899.1	5425.7	12	27
Q8R164	Bphl	Valacyclovir hydrolase OS=Mus musculus OX=10090 GN=Bphl PE=1 SV=1	5170.2	5296.2	5119.4	5465.6	5824.2	3991.8	8558.1	5619.1	7	19
Q9CZC8	Scrn1	Secernin-1 OS=Mus musculus OX=10090 GN=Scrn1 PE=1 SV=1	5158.5	5489.5	4140.9	4911.7	5407	4773	9056.9	5548.5	9	16
Q8K440	Abca8b	ATP-binding cassette sub-family A member 8-B OS=Mus musculus OX=10090 GN=Abca8b PE=1 SV=2	5154.8	5144.9	4749.6	5555.7	5381.3	4821.3	7854.8	5028.9	15	26
P10711	Tcea1	Transcription elongation factor A protein 1 OS=Mus musculus OX=10090 GN=Tcea1 PE=1 SV=2	5153.5	4656.9	5055.1	5778.7	4760.8	4142.4	7310.5	5475.7	7	14
P46467	Vps4b	Vacuolar protein sorting-associated protein 4B OS=Mus musculus OX=10090 GN=Vps4b PE=1 SV=2	5150.8	5118.7	5012.8	5213	6747.9	4769	10213.8	6348.6	8	15
S4R1M2	Safb	Scaffold attachment factor B1 OS=Mus musculus OX=10090 GN=Safb PE=1 SV=1	5148.9	4765.7	5309.5	6359.7	4902	5081.4	6970.2	5853.8	6	7
Q8BI06	Cemip	Cell migration-inducing and hyaluronan-binding protein OS=Mus musculus OX=10090 GN=Cemip PE=1 SV=4	5143.5	4853.4	6350.5	5675.8	4875.7	4237.3	7099.5	6735.4	12	19
E9QK82	Mpz	Myelin protein P0 OS=Mus musculus OX=10090 GN=Mpz PE=1 SV=1	5140.3	4755.2	4578	5330.4	5869.7	3698.9	7434.9	5156	4	10
O08917	Flot1	Flotillin-1 OS=Mus musculus OX=10090 GN=Flot1 PE=1 SV=1	5117.7	4841.1	4541.1	5588.5	5413.9	5043.4	7999.3	5322.4	11	19
Q9D0F3	Lman1	Protein ERGIC-53 OS=Mus musculus OX=10090 GN=Lman1 PE=1 SV=1	5094.3	5396.6	5424.8	5871.4	5260.7	4927.6	7388.9	5793	9	14
P46061	Rangap1	Ran GTPase-activating protein 1 OS=Mus musculus OX=10090 GN=Rangap1 PE=1 SV=2	5084	4785.7	4939.1	5902.5	5238.1	5420.6	7336.6	5613.7	10	13
Q9WVJ3	Cpq	Carboxypeptidase Q OS=Mus musculus OX=10090 GN=Cpq PE=1 SV=1	5081.2	4820.2	4859	5739.3	5240.2	4819.3	7523	5279.3	9	18
P35550	Fbl	rRNA 2'-O-methyltransferase fibrillarin OS=Mus musculus OX=10090 GN=Fbl PE=1 SV=2	5069.8	4367.1	4989.2	5464.3	4950.4	4408.1	6744.3	5426	8	12
G5E8N7	Pnkp	Bifunctional polynucleotide phosphatase/kinase OS=Mus musculus OX=10090 GN=Pnkp PE=1 SV=1	5069.3	4251	4636.2	5097.1	4552.3	4486.2	6712.4	5092.6	9	14
Q06138	Cab39	Calcium-binding protein 39 OS=Mus musculus OX=10090 GN=Cab39 PE=1 SV=2	5068	4947	4510.7	4887.4	6426	4785.7	8942.9	6335.9	10	19
Q3UI33	Metap2	Methionine aminopeptidase 2 OS=Mus musculus OX=10090 GN=Metap2 PE=1 SV=1	5066.1	4835.9	4962.3	5967	5347.1	5371.7	7666.8	5455.6	7	12
P20060	Hexb	Beta-hexosaminidase subunit beta OS=Mus musculus OX=10090 GN=Hexb PE=1 SV=2	5061.8	5307.4	5457.5	5838.7	5479.8	5254.5	9063.5	6646.6	11	19
Q9WUM5	Suclg1	Succinate--CoA ligase [ADP/GDP-forming] subunit alpha, mitochondrial OS=Mus musculus OX=10090 GN=Suclg1 PE=1 SV=4	5058.8	5152.7	4775.1	4640.8	6709	4976.9	9400.4	6332.3	6	11
Q6Q477	Atp2b4	Plasma membrane calcium-transporting ATPase 4 OS=Mus musculus OX=10090 GN=Atp2b4 PE=1 SV=1	5057.8	4897.5	4164.8	5372.8	4577.4	4874.6	6737.6	4831.4	15	33
Q5DTK1	Chsy3	Chondroitin sulfate synthase 3 OS=Mus musculus OX=10090 GN=Chsy3 PE=2 SV=3	5054.1	5019	5327.6	5442.1	4920.6	4408.1	7268.4	5427.3	14	23
Q791T5	Mtch1	Mitochondrial carrier homolog 1 OS=Mus musculus OX=10090 GN=Mtch1 PE=1 SV=1	5050	5733.4	4991.6	5718.9	5683	5451.5	8354	5523	7	15
E9Q586	Dctn1	Dynactin subunit 1 OS=Mus musculus OX=10090 GN=Dctn1 PE=1 SV=1	5042.6	4967.5	4216.4	5356.2	5145.7	4876.6	7850.6	4676.4	20	26
P45952	Acadm	Medium-chain specific acyl-CoA dehydrogenase, mitochondrial OS=Mus musculus OX=10090 GN=Acadm PE=1 SV=1	5041.2	5111.9	4951	5610.6	5983.2	5402.2	8311.5	5596.4	10	16
Q6ZWV3	Rpl10	60S ribosomal protein L10 OS=Mus musculus OX=10090 GN=Rpl10 PE=1 SV=3	5035.5	4499.1	4858.8	5031.3	5175.2	4513.9	7246.4	5495.1	5	18
O35486	Crygs	Gamma-crystallin S OS=Mus musculus OX=10090 GN=Crygs PE=1 SV=3	5014.4	5176.9	6103.4	2536.9	39895.7	3690.2	32420.6	9773.4	5	32
Q99JY0	Hadhb	Trifunctional enzyme subunit beta, mitochondrial OS=Mus musculus OX=10090 GN=Hadhb PE=1 SV=1	4991	5450.9	5548.7	5981.3	5903.4	6127.2	8864.3	6194.5	10	19
Q8VDM6	Hnrnpul1	Heterogeneous nuclear ribonucleoprotein U-like protein 1 OS=Mus musculus OX=10090 GN=Hnrnpul1 PE=1 SV=1	4986	4543	4921.7	5466.5	5155.5	4951.1	7530.1	5861.7	8	9
Q61029	Tmpo	Lamina-associated polypeptide 2, isoforms beta/delta/epsilon/gamma OS=Mus musculus OX=10090 GN=Tmpo PE=1 SV=4	4983.7	5191.4	6132.3	6699.9	5073.5	7527.1	5491.5	7263.2	10	20
A0A087WQS2	Bzw1	Basic leucine zipper and W2 domain-containing protein 1 OS=Mus musculus OX=10090 GN=Bzw1 PE=1 SV=1	4954.3	4965.5	4711.3	5474.3	5245.1	4933.6	7671.4	5678.4	8	12
Q6P069	Sri	Sorcin OS=Mus musculus OX=10090 GN=Sri PE=1 SV=1	4951.4	5113.8	5259.7	5383.1	5804.7	5034.8	8314.9	5636.8	7	11
Q9CY58	Serbp1	Plasminogen activator inhibitor 1 RNA-binding protein OS=Mus musculus OX=10090 GN=Serbp1 PE=1 SV=2	4934.2	4678.6	4503	5435.5	4714.4	5421.8	6643.6	5054.1	6	11
P23492	Pnp	Purine nucleoside phosphorylase OS=Mus musculus OX=10090 GN=Pnp PE=1 SV=2	4925.3	4767.2	4471.9	5007.5	5519.2	4354.3	8316.7	5812.4	10	24
Q61543	Glg1	Golgi apparatus protein 1 OS=Mus musculus OX=10090 GN=Glg1 PE=1 SV=1	4918.1	4981.6	5045.1	5233.8	4864.5	4220.7	6834.1	5072.1	8	12
Q920C1	Chrdl1	Chordin-like protein 1 OS=Mus musculus OX=10090 GN=Chrdl1 PE=1 SV=1	4909.4	4937	5610.1	5926.9	3827.2	3983.9	5493	5710.2	6	13
Q91V64	Isoc1	Isochorismatase domain-containing protein 1 OS=Mus musculus OX=10090 GN=Isoc1 PE=1 SV=1	4905.4	4704.4	5597	5166.5	5239.4	4506.2	7253.1	5671.3	8	15
P61089	Ube2n	Ubiquitin-conjugating enzyme E2 N OS=Mus musculus OX=10090 GN=Ube2n PE=1 SV=1	4890.6	4204.4	4112.6	4555.8	4926.1	4249.3	8284	5451.8	5	23
P49817	Cav1	Caveolin-1 OS=Mus musculus OX=10090 GN=Cav1 PE=1 SV=1	4883.3	2014	4850.7	3086.7	10900.1	2771.7	12045.9	8402.3	5	12
Q8K2B3	Sdha	Succinate dehydrogenase [ubiquinone] flavoprotein subunit, mitochondrial OS=Mus musculus OX=10090 GN=Sdha PE=1 SV=1	4867.7	5827.6	6836.8	6153.1	5823.4	10117.6	6048.5	6982.5	7	12
Q04750	Top1	DNA topoisomerase 1 OS=Mus musculus OX=10090 GN=Top1 PE=1 SV=2	4861	4222.6	5443.6	5592.1	4576.3	4361.9	6318.7	5150.6	9	12
Q8K4Z5	Sf3a1	Splicing factor 3A subunit 1 OS=Mus musculus OX=10090 GN=Sf3a1 PE=1 SV=1	4860.4	4499.2	4602.8	5210.1	4676.1	4867.2	6787.7	5324.6	9	15
P63325	Rps10	40S ribosomal protein S10 OS=Mus musculus OX=10090 GN=Rps10 PE=1 SV=1	4860.2	4828.4	4544.4	5789.3	4783.8	4292.7	9027.1	5478.2	6	11
G3X928	Sec23ip	SEC23-interacting protein OS=Mus musculus OX=10090 GN=Sec23ip PE=1 SV=1	4843.8	4981.3	4205.1	5200.2	5140.8	4281.8	7802.7	4846.9	9	11
P14115	Rpl27a	60S ribosomal protein L27a OS=Mus musculus OX=10090 GN=Rpl27a PE=1 SV=5	4842.3	4623.8	4612.9	5284.5	4806.6	4469.1	7491.8	5341.3	3	11
Q6PDI5	Ecpas	Proteasome adapter and scaffold protein ECM29 OS=Mus musculus OX=10090 GN=Ecpas PE=1 SV=3	4838.1	4753.3	4685.9	5435.9	4867.9	4328.3	7343.7	5111.7	20	30
Q9CZM2	Rpl15	60S ribosomal protein L15 OS=Mus musculus OX=10090 GN=Rpl15 PE=1 SV=4	4836.9	4778.4	4614	5488.5	4033.7	5215.5	6124.5	5310.7	3	9
P19783	Cox4i1	Cytochrome c oxidase subunit 4 isoform 1, mitochondrial OS=Mus musculus OX=10090 GN=Cox4i1 PE=1 SV=2	4832.8	5383.8	5099.9	5923	5293.3	9321.9	8001.4	6196.6	3	10
P54822	Adsl	Adenylosuccinate lyase OS=Mus musculus OX=10090 GN=Adsl PE=1 SV=2	4826.9	4271.2	3808.8	4261.1	4500.9	4520	6586.9	5091	8	14
P47754	Capza2	F-actin-capping protein subunit alpha-2 OS=Mus musculus OX=10090 GN=Capza2 PE=1 SV=3	4818.8	4590.7	4213.9	4935.1	5283.7	4607.1	8219.2	5716.3	7	19
Q8K003	Tma7	Translation machinery-associated protein 7 OS=Mus musculus OX=10090 GN=Tma7 PE=3 SV=1	4818.6	1477.6	3703.1	3739.7	3251.3	3182.5	5022.2	4319.1	2	3
P67984	Rpl22	60S ribosomal protein L22 OS=Mus musculus OX=10090 GN=Rpl22 PE=1 SV=2	4812	4253.1	4410.9	4999.8	5150.2	4078	7056.6	5026.3	3	9
Q8BH80	Vapb	Vesicle-associated membrane protein, associated protein B and C OS=Mus musculus OX=10090 GN=Vapb PE=1 SV=1	4811.2	4438.6	4392.8	5433.5	4644.5	7109	6896.8	5680.3	5	12
E9QJS7	Adgre5	Adhesion G protein-coupled receptor E5 OS=Mus musculus OX=10090 GN=Adgre5 PE=1 SV=1	4794.4	4794.7	4398.6	5052.5	4611.2	4819.8	6768.6	4786	7	12
E9PVG1	C1qtnf7	Complement C1q tumor necrosis factor-related protein 7 OS=Mus musculus OX=10090 GN=C1qtnf7 PE=4 SV=1	4784.5	4545.6	4221.1	4816.1	4414.8	3848.9	6021.1	4985.2	5	12
P26369	U2af2	Splicing factor U2AF 65 kDa subunit OS=Mus musculus OX=10090 GN=U2af2 PE=1 SV=3	4778.2	4129.7	4665.8	5277.4	4379.3	4218.5	6739.4	5146.7	5	18
Q9DBE8	Alg2	Alpha-1,3/1,6-mannosyltransferase ALG2 OS=Mus musculus OX=10090 GN=Alg2 PE=1 SV=2	4760.7	4921.3	5546.6	5856.4	5160.8	4443.5	7451.4	5288.4	9	17
Q8K479	C1qtnf5	Complement C1q tumor necrosis factor-related protein 5 OS=Mus musculus OX=10090 GN=C1qtnf5 PE=1 SV=1	4753.7	4563	4475.8	4847.9	4846.5	4259.7	6535	5445.1	3	12
Q6Q899	Ddx58	Probable ATP-dependent RNA helicase DDX58 OS=Mus musculus OX=10090 GN=Ddx58 PE=1 SV=2	4746	4851.6	4671.7	4848.6	4830.2	4395.8	7256.7	5604.5	13	21
Q9CY64	Blvra	Biliverdin reductase A OS=Mus musculus OX=10090 GN=Blvra PE=1 SV=1	4743.7	4764	4121.8	4740.7	6114.6	4359.2	8654	5395.9	9	11
P05977	Myl1	Myosin light chain 1/3, skeletal muscle isoform OS=Mus musculus OX=10090 GN=Myl1 PE=1 SV=2	4736.9	5973.2	3966.1	5146.2	4405.7	51284.5	4249.6	6907.2	8	23
A0A1L1STE6	Idh3a	Isocitrate dehydrogenase [NAD] subunit, mitochondrial OS=Mus musculus OX=10090 GN=Idh3a PE=1 SV=1	4729.1	4467.9	4203.3	4687.4	5552.3	6902.3	8291.7	5529.1	6	12
P99027	Rplp2	60S acidic ribosomal protein P2 OS=Mus musculus OX=10090 GN=Rplp2 PE=1 SV=3	4728.8	3849.1	6558	3196.4	5964.6	4104.9	8815.1	4356.3	5	9
Q8VDM4	Psmd2	26S proteasome non-ATPase regulatory subunit 2 OS=Mus musculus OX=10090 GN=Psmd2 PE=1 SV=1	4706.5	4291.9	4432.5	4985.5	4858.1	5109	7334.9	4982.3	16	24
A0A338P6S8	Abi3bp	ABI gene family, member 3 (NESH)-binding protein OS=Mus musculus OX=10090 GN=Abi3bp PE=4 SV=1	4703.1	4414.5	4216.6	4856.7	5223.4	4633.3	7282.4	5369.6	10	18
P19221	F2	Prothrombin OS=Mus musculus OX=10090 GN=F2 PE=1 SV=1	4698	4292.8	4065.1	5357.2	5218.1	4984.1	9475.4	7049.5	7	12
Q9DBE0	Csad	Cysteine sulfinic acid decarboxylase OS=Mus musculus OX=10090 GN=Csad PE=1 SV=1	4697	4928.9	4318.6	4806.1	4860.2	4227.5	8168.9	5261.6	11	18
Q9EQH3	Vps35	Vacuolar protein sorting-associated protein 35 OS=Mus musculus OX=10090 GN=Vps35 PE=1 SV=1	4694.7	4903	4176.5	4870.8	5134.7	4465.6	8137.2	4756.9	15	28
Q9WUK2	Eif4h	Eukaryotic translation initiation factor 4H OS=Mus musculus OX=10090 GN=Eif4h PE=1 SV=3	4690.7	4769.2	4487.9	4569.4	3048.9	3806	6113.6	5414.3	5	8
Q8BP92	Rcn2	Reticulocalbin-2 OS=Mus musculus OX=10090 GN=Rcn2 PE=1 SV=1	4685.4	4742	4110.9	5577.7	4854.7	4457	7224.8	5389.9	10	22
P46664	Adss	Adenylosuccinate synthetase isozyme 2 OS=Mus musculus OX=10090 GN=Adss PE=1 SV=2	4684.7	3959.8	4052.3	4306.9	5121	4457.7	8132.2	5303.8	10	16
Q9CY50	Ssr1	Translocon-associated protein subunit alpha OS=Mus musculus OX=10090 GN=Ssr1 PE=1 SV=1	4684	4586.8	4643.2	5087.7	4827.6	4524.4	7013.3	5016.4	4	18
P37040	Por	NADPH--cytochrome P450 reductase OS=Mus musculus OX=10090 GN=Por PE=1 SV=2	4670.8	4767.2	4781.3	5752.7	4933.3	4194.5	8058.6	5316.7	11	17
Q3TWW8	Srsf6	Serine/arginine-rich splicing factor 6 OS=Mus musculus OX=10090 GN=Srsf6 PE=1 SV=1	4668	4166.5	4194.7	4949.6	4058.6	4851.3	6576.6	4653.4	7	8
Q99J93	Ifitm2	Interferon-induced transmembrane protein 2 OS=Mus musculus OX=10090 GN=Ifitm2 PE=1 SV=1	4663.7	4508.1	4122.9	4983.2	4472.2	4539.6	6060.4	4375.9	3	9
O08915	Aip	AH receptor-interacting protein OS=Mus musculus OX=10090 GN=Aip PE=1 SV=1	4663.5	4440.1	4303.2	4609.6	4700.6	3347.9	7246.1	4886.7	8	10
P41105	Rpl28	60S ribosomal protein L28 OS=Mus musculus OX=10090 GN=Rpl28 PE=1 SV=2	4654	4517.8	4688.7	5125.5	4475.8	4594.8	6051.2	5104.6	4	8
P35279	Rab6a	Ras-related protein Rab-6A OS=Mus musculus OX=10090 GN=Rab6a PE=1 SV=4	4647.8	4570.5	4477.7	5011.6	5023.2	4083.5	7801.1	4589.1	7	29
Q60972	Rbbp4	Histone-binding protein RBBP4 OS=Mus musculus OX=10090 GN=Rbbp4 PE=1 SV=5	4646.7	4406.4	4515.5	5171.4	4188.7	5039.1	5860.3	4695.4	9	16
P00375	Dhfr	Dihydrofolate reductase OS=Mus musculus OX=10090 GN=Dhfr PE=1 SV=3	4639.7	4449	4432.9	4259.6	4714.1	3555.2	7671	4882.4	5	12
Q8BK67	Rcc2	Protein RCC2 OS=Mus musculus OX=10090 GN=Rcc2 PE=1 SV=1	4632.6	4103	4227.4	4706.4	4513.1	3900.8	6755.4	5006.3	6	14
Q8VBT0	Tmx1	Thioredoxin-related transmembrane protein 1 OS=Mus musculus OX=10090 GN=Tmx1 PE=1 SV=1	4623.8	4774.2	4550	5096.4	4789.8	4507.6	6977.7	5255.7	5	8
P01899	H2-D1	H-2 class I histocompatibility antigen, D-B alpha chain OS=Mus musculus OX=10090 GN=H2-D1 PE=1 SV=2	4612.6	4497.4	4185.7	5143.7	4963.8	4795	7970.8	6758.5	6	12
Q61805	Lbp	Lipopolysaccharide-binding protein OS=Mus musculus OX=10090 GN=Lbp PE=1 SV=2	4610.9	3749.4	3767	4147.2	3623.3	3662.6	5359.4	4312.9	7	12
Q9Z0R4	Itsn1	Intersectin-1 OS=Mus musculus OX=10090 GN=Itsn1 PE=1 SV=2	4604.5	4145.5	4115.5	4366.6	4054.1	4325.4	6259.4	5012.1	14	17
Q9CQF9	Pcyox1	Prenylcysteine oxidase OS=Mus musculus OX=10090 GN=Pcyox1 PE=1 SV=1	4602.4	4781.1	4780.9	5679	5034.6	4524.9	7363.4	5240.2	8	29
Q8BHN0	Ppm1l	Protein phosphatase 1L OS=Mus musculus OX=10090 GN=Ppm1l PE=1 SV=1	4601.7	4645.1	5211.6	5233.4	4210.3	4194.3	6252.6	4904.6	7	13
F8WIJ0	Slc12a4	Solute carrier family 12 member 4 OS=Mus musculus OX=10090 GN=Slc12a4 PE=1 SV=2	4594	4855.4	4824	5567.2	5291.4	4752	7454.1	5240.6	11	17
Q6P9R2	Oxsr1	Serine/threonine-protein kinase OSR1 OS=Mus musculus OX=10090 GN=Oxsr1 PE=1 SV=1	4588	4403.5	4529.3	4767.2	4831.7	3863.2	6934.9	4870.8	11	15
Q99KK7	Dpp3	Dipeptidyl peptidase 3 OS=Mus musculus OX=10090 GN=Dpp3 PE=1 SV=2	4579.9	3989.8	3947.2	4698.8	4350.2	4391.2	7200	5001.2	15	19
A0A1Y7VN19	Dhrs7	Dehydrogenase/reductase SDR family member 7 (Fragment) OS=Mus musculus OX=10090 GN=Dhrs7 PE=1 SV=1	4567.3	4736.9	4901.7	5645.9	4136.2	4523.1	6330.3	5132.5	5	7
Q6GQT9	Nomo1	Nodal modulator 1 OS=Mus musculus OX=10090 GN=Nomo1 PE=1 SV=1	4545.4	5190.7	5085.2	5461.7	4578.8	4369.2	6470.6	4953.2	18	23
P60229	Eif3e	Eukaryotic translation initiation factor 3 subunit E OS=Mus musculus OX=10090 GN=Eif3e PE=1 SV=1	4542.4	4585.5	4588.4	5106.2	5030.2	4870.2	7740.8	5103	10	15
P62855	Rps26	40S ribosomal protein S26 OS=Mus musculus OX=10090 GN=Rps26 PE=1 SV=3	4537.4	2843.2	3072.7	3161.1	3042.4	2778	4485	3220.4	2	9
Q9JLQ0	Cd2ap	CD2-associated protein OS=Mus musculus OX=10090 GN=Cd2ap PE=1 SV=3	4526.7	4254.7	4310.7	5104	4452	4682	6356.2	4950.6	9	11
Q7TPV4	Mybbp1a	Myb-binding protein 1A OS=Mus musculus OX=10090 GN=Mybbp1a PE=1 SV=2	4525.4	4306.3	4830.7	5235	4386.5	4263	5823.6	4798.4	12	17
Q8BHE5	Bmp3	Bone morphogenetic protein 3 OS=Mus musculus OX=10090 GN=Bmp3 PE=1 SV=1	4513.7	4702.2	5544.8	5641.1	3969.1	4245.1	6044	5344.1	8	25
Q9DB77	Uqcrc2	Cytochrome b-c1 complex subunit 2, mitochondrial OS=Mus musculus OX=10090 GN=Uqcrc2 PE=1 SV=1	4504.1	4930.5	5113.3	5357.8	4859	8505.1	4846.7	5703.4	7	10
A2AGT5	Ckap5	Cytoskeleton-associated protein 5 OS=Mus musculus OX=10090 GN=Ckap5 PE=1 SV=1	4496.7	4573.3	4462.1	5246.9	4935.5	4524.4	7361.8	4810.7	17	22
O88456	Capns1	Calpain small subunit 1 OS=Mus musculus OX=10090 GN=Capns1 PE=1 SV=1	4488.5	4695.5	4423.8	4857.3	4333.2	1814.3	8097.9	4914.3	6	13
Q3U367	Aldh9a1	4-trimethylaminobutyraldehyde dehydrogenase OS=Mus musculus OX=10090 GN=Aldh9a1 PE=1 SV=1	4481	4001	3491.2	4172.5	6145.5	5000.2	8243.1	5167.7	8	12
P24638	Acp2	Lysosomal acid phosphatase OS=Mus musculus OX=10090 GN=Acp2 PE=1 SV=2	4475	4631.6	4319	5004.9	4566.9	4290.8	6729.7	5028.7	5	10
Q9QUP4	Chst5	Carbohydrate sulfotransferase 5 OS=Mus musculus OX=10090 GN=Chst5 PE=2 SV=1	4471.5	4389.6	5048.6	5011.9	4091.3	3825.4	5828.1	4828.5	8	19
Q8BMA6	Srp68	Signal recognition particle subunit SRP68 OS=Mus musculus OX=10090 GN=Srp68 PE=1 SV=2	4467.3	4598	4281.7	4765	4758.4	4201.7	6617.3	4863.6	9	14
Q921T2	Tor1aip1	Torsin-1A-interacting protein 1 OS=Mus musculus OX=10090 GN=Tor1aip1 PE=1 SV=3	4455.7	4345.3	5383.8	5693.2	4535.2	4863.1	6264.4	5296.6	9	21
Q6ZWZ4	Rpl36	60S ribosomal protein L36 OS=Mus musculus OX=10090 GN=Rpl36 PE=1 SV=1	4447.5	4415.8	4216.4	4957.1	4360	4512.7	6706.9	4935.7	2	9
Q9JHR7	Ide	Insulin-degrading enzyme OS=Mus musculus OX=10090 GN=Ide PE=1 SV=1	4443.7	4121.5	4666.7	4544.6	4707	4116.7	7105.9	4776.3	13	19
Q99JI6	Rap1b	Ras-related protein Rap-1b OS=Mus musculus OX=10090 GN=Rap1b PE=1 SV=2	4442.2	4340.1	4515.3	5386.3	4917.1	4277.3	8819	5761.8	6	15
Q91YI0	Asl	Argininosuccinate lyase OS=Mus musculus OX=10090 GN=Asl PE=1 SV=1	4436.5	4003.8	3844.2	4207.8	6970.7	4096.7	7378.7	4802.6	10	15
Q6NXL1	Sec24d	Sec24-related gene family, member D (S. cerevisiae) OS=Mus musculus OX=10090 GN=Sec24d PE=1 SV=1	4432.4	4162.6	3714.7	4620.9	4995.6	4176.5	7639.4	5086.1	10	14
A2A9M4	Dock7	Dedicator of cytokinesis protein 7 OS=Mus musculus OX=10090 GN=Dock7 PE=1 SV=2	4429.5	4045	4669.9	4332.3	4289.8	3888.7	6160.6	4522.6	13	17
Q9WVE8	Pacsin2	Protein kinase C and casein kinase substrate in neurons protein 2 OS=Mus musculus OX=10090 GN=Pacsin2 PE=1 SV=1	4428.5	3878.6	4214.5	4477	4001.5	3617	5839.1	4570	9	11
P22724	Wnt4	Protein Wnt-4 OS=Mus musculus OX=10090 GN=Wnt4 PE=1 SV=1	4426.4	4501.9	5040.8	5111.5	3356	3907.8	4522.3	4472.3	7	11
P51881	Slc25a5	ADP/ATP translocase 2 OS=Mus musculus OX=10090 GN=Slc25a5 PE=1 SV=3	4426.2	4737.4	4618.4	4950.6	5159.7	4221.6	8062.4	5583.7	14	83
E9Q634	Myo1e	Unconventional myosin-Ie OS=Mus musculus OX=10090 GN=Myo1e PE=1 SV=1	4423.8	4237	4991.1	5124.2	4840.7	4023	7004.7	4970.3	13	17
O09010	Lfng	Beta-1,3-N-acetylglucosaminyltransferase lunatic fringe OS=Mus musculus OX=10090 GN=Lfng PE=1 SV=1	4412.8	3871.7	5452.4	5486.9	3411.3	3342.7	4846.2	4572.5	5	10
P17563	Selenbp1	Methanethiol oxidase OS=Mus musculus OX=10090 GN=Selenbp1 PE=1 SV=2	4404.5	3640.3	3700.1	4550.5	4202.3	4097.6	7328.5	4648.5	10	17
O35841	Api5	Apoptosis inhibitor 5 OS=Mus musculus OX=10090 GN=Api5 PE=1 SV=2	4404.3	3942.3	4473.6	4985.8	4534.6	4138.7	6517.1	4988.2	11	20
Q3UVK0	Ermp1	Endoplasmic reticulum metallopeptidase 1 OS=Mus musculus OX=10090 GN=Ermp1 PE=1 SV=2	4391.1	4204.7	5524.5	5618.4	4042.3	4132.5	5936.2	4559.2	9	17
Q7TQI3	Otub1	Ubiquitin thioesterase OTUB1 OS=Mus musculus OX=10090 GN=Otub1 PE=1 SV=2	4388.3	3851.6	3955.2	4677.9	4452.1	4413.2	8330.1	5195	6	15
Q52L67	Tecr	Gpsn2 protein OS=Mus musculus OX=10090 GN=Tecr PE=1 SV=1	4384.7	832.5	3943.8	960.4	887.6	839.1	9483.8	5006.2	5	13
Q9QYS9	Qki	Protein quaking OS=Mus musculus OX=10090 GN=Qki PE=1 SV=1	4356.3	4198.7	4649.3	5196.7	4307.9	4925.5	6698.8	5136.8	7	10
Q9WUB3	Pygm	Glycogen phosphorylase, muscle form OS=Mus musculus OX=10090 GN=Pygm PE=1 SV=3	4355.4	5030.9	4232.3	5190.8	4826.4	11277.6	6309.2	5151.8	20	28
Q792Z1	Try10	MCG140784 OS=Mus musculus OX=10090 GN=Try10 PE=1 SV=1	4354.7	3885.3	4406.9	3805.3	3556.9	4497.1	4029	3903.3	2	10
Q99P72	Rtn4	Reticulon-4 OS=Mus musculus OX=10090 GN=Rtn4 PE=1 SV=2	4352.4	4607.6	4259	4802.1	4910.2	5509.7	6371.1	4791.3	10	22
G3XA17	Eif4g2	Eukaryotic translation initiation factor 4 gamma 2 OS=Mus musculus OX=10090 GN=Eif4g2 PE=1 SV=1	4350	4268.5	4364.6	4756.2	4574.4	4224.5	6647.8	4764.2	16	27
Q9CWJ9	Atic	Bifunctional purine biosynthesis protein PURH OS=Mus musculus OX=10090 GN=Atic PE=1 SV=2	4347.3	3855.1	3944.7	4734.8	4435.6	4159.1	7724.6	4944.2	11	20
Q9CQI3	Gmfb	Glia maturation factor beta OS=Mus musculus OX=10090 GN=Gmfb PE=1 SV=3	4327.1	3837.5	3445.1	4480	3511.7	2572.1	3336	5838.6	5	8
Q9JM14	Nt5c	5'(3')-deoxyribonucleotidase, cytosolic type OS=Mus musculus OX=10090 GN=Nt5c PE=1 SV=1	4324.6	3623.9	3767.7	4889.1	3914.8	4549.4	7076.5	4758	6	8
P19246	Nefh	Neurofilament heavy polypeptide OS=Mus musculus OX=10090 GN=Nefh PE=1 SV=3	4323.7	4215.2	3651	4524.5	4435.2	3627.3	11268.2	4225.2	11	22
Q9CR16	Ppid	Peptidyl-prolyl cis-trans isomerase D OS=Mus musculus OX=10090 GN=Ppid PE=1 SV=3	4318	3782	3777.8	4212.8	4325.9	3851.4	7636.3	4906.2	9	13
Q9JJI8	Rpl38	60S ribosomal protein L38 OS=Mus musculus OX=10090 GN=Rpl38 PE=1 SV=3	4315.2	4242.1	4177.1	1892.1	4356.1	1673.6	7925	5405.7	3	8
P35486	Pdha1	Pyruvate dehydrogenase E1 component subunit alpha, somatic form, mitochondrial OS=Mus musculus OX=10090 GN=Pdha1 PE=1 SV=1	4309.5	4479.1	3825.3	4649.2	4834.9	7757	8014.9	5556.9	7	10
Q9CQB4	Uqcrb	Cytochrome b-c1 complex subunit 7 OS=Mus musculus OX=10090 GN=Uqcrb PE=1 SV=1	4306.7	5665.4	4566.4	5693.4	5747.8	7625.3	5048.9	6052.4	5	8
A0A0R4J0G0	Pck2	Phosphoenolpyruvate carboxykinase [GTP], mitochondrial OS=Mus musculus OX=10090 GN=Pck2 PE=1 SV=1	4304	4816.3	4289.2	4744.6	4764.7	4338.3	6847.5	4850.4	11	15
Q3UGX2	Sptb	Spectrin beta chain OS=Mus musculus OX=10090 GN=Sptb PE=1 SV=1	4286	3921.5	5454.1	5472.1	4427.5	5207.9	5787.6	5447.5	28	40
Q9D6Z1	Nop56	Nucleolar protein 56 OS=Mus musculus OX=10090 GN=Nop56 PE=1 SV=2	4283.4	3804.7	4171	4974.5	4063.6	4050.4	5978.9	4627.3	9	19
Q9D7N9	Apmap	Adipocyte plasma membrane-associated protein OS=Mus musculus OX=10090 GN=Apmap PE=1 SV=1	4273.9	4668.1	5105.2	5887.6	4595.3	4504.5	6444.7	5156.1	8	18
Q9CR62	Slc25a11	Mitochondrial 2-oxoglutarate/malate carrier protein OS=Mus musculus OX=10090 GN=Slc25a11 PE=1 SV=3	4265.6	4704.8	4672.1	4864	4842.1	5901.6	7753.6	5344.8	9	17
Q6ZQI3	Mlec	Malectin OS=Mus musculus OX=10090 GN=Mlec PE=1 SV=2	4263.2	4449.9	4481.3	4944	4334.4	4528.7	6113.6	4829.4	8	10
Q9CZN7	Shmt2	Serine hydroxymethyltransferase, mitochondrial OS=Mus musculus OX=10090 GN=Shmt2 PE=1 SV=1	4255.5	4126.2	4440.3	4721.8	4006.1	3212	5841.8	4075.6	9	12
Q8CDN6	Txnl1	Thioredoxin-like protein 1 OS=Mus musculus OX=10090 GN=Txnl1 PE=1 SV=3	4251.2	3871.8	3543.3	4645.7	4903.9	4313.9	7598.2	5200.5	8	14
A0A0R4J0D3	Stt3b	Dolichyl-diphosphooligosaccharide--protein glycosyltransferase subunit STT3B OS=Mus musculus OX=10090 GN=Stt3b PE=1 SV=1	4235.7	4128	4484.7	4237.9	3845.4	4042.1	5452.1	4724.6	8	12
Q9Z130	Hnrnpdl	Heterogeneous nuclear ribonucleoprotein D-like OS=Mus musculus OX=10090 GN=Hnrnpdl PE=1 SV=1	4231.9	3789.4	4652.5	4994.4	4148	4404.6	6136.3	5051	6	23
P14873	Map1b	Microtubule-associated protein 1B OS=Mus musculus OX=10090 GN=Map1b PE=1 SV=2	4231.3	4349	3708.5	4420.4	4871.5	3948.2	10204.1	4476.2	15	21
Q60770	Stxbp3	Syntaxin-binding protein 3 OS=Mus musculus OX=10090 GN=Stxbp3 PE=1 SV=1	4218.7	3884.8	4225.7	4675	4113.7	4023.4	6082.8	4510.1	11	20
P62192	Psmc1	26S proteasome regulatory subunit 4 OS=Mus musculus OX=10090 GN=Psmc1 PE=1 SV=1	4216.6	3802.6	3729.7	4414.5	4259.2	4452.7	6546.5	4469.4	10	22
O55222	Ilk	Integrin-linked protein kinase OS=Mus musculus OX=10090 GN=Ilk PE=1 SV=2	4200.1	3915.6	4160.9	5125.8	4693.6	4278.4	7295	5199	9	22
P48774	Gstm5	Glutathione S-transferase Mu 5 OS=Mus musculus OX=10090 GN=Gstm5 PE=1 SV=1	4187.8	3912.5	3340.8	4109	4972.7	3979.6	9054.2	4913.5	9	14
P97457	Mylpf	Myosin regulatory light chain 2, skeletal muscle isoform OS=Mus musculus OX=10090 GN=Mylpf PE=1 SV=3	4186.1	8297.8	4040.9	6066.3	4651.8	105852	3449.7	9512.6	11	34
Q3UBX0	Tmem109	Transmembrane protein 109 OS=Mus musculus OX=10090 GN=Tmem109 PE=1 SV=2	4185.3	4419.3	4461.8	4209.6	4787.7	4815	6740.7	5060.9	3	7
Q62419	Sh3gl1	Endophilin-A2 OS=Mus musculus OX=10090 GN=Sh3gl1 PE=1 SV=1	4167.5	3667	3680.9	4012.5	4199.4	3668.2	6040.5	4609.1	7	10
P35505	Fah	Fumarylacetoacetase OS=Mus musculus OX=10090 GN=Fah PE=1 SV=2	4167.4	4044.7	3507.9	4210.2	4517.4	3606	6628.7	4258.7	10	25
P51660	Hsd17b4	Peroxisomal multifunctional enzyme type 2 OS=Mus musculus OX=10090 GN=Hsd17b4 PE=1 SV=3	4164.4	4266.2	4472.2	4824.1	4648	3530.7	6804.3	4302.5	7	13
P70398	Usp9x	Probable ubiquitin carboxyl-terminal hydrolase FAF-X OS=Mus musculus OX=10090 GN=Usp9x PE=1 SV=2	4164.4	4393.3	4362.6	4932.9	4724.9	3865	6651.8	4431.5	17	19
Q9ES97	Rtn3	Reticulon-3 OS=Mus musculus OX=10090 GN=Rtn3 PE=1 SV=2	4161.3	4574.4	4748	4353.6	4465.4	4494.3	6593.9	4781.6	3	7
Q8CHT0	Aldh4a1	Delta-1-pyrroline-5-carboxylate dehydrogenase, mitochondrial OS=Mus musculus OX=10090 GN=Aldh4a1 PE=1 SV=3	4159.8	3941.8	3557.4	3880.2	5587	3644.1	6811.4	4296.7	7	10
Q9Z0P4	Palm	Paralemmin-1 OS=Mus musculus OX=10090 GN=Palm PE=1 SV=1	4152.6	4042.5	3332.8	5380	4578.4	5697.4	7407.7	5728.1	7	10
B2RQC6	Cad	CAD protein OS=Mus musculus OX=10090 GN=Cad PE=1 SV=1	4150.2	3993.6	3793.3	4439.8	4493.3	3476.3	6789.3	4411.2	16	23
A2AEN9	Gm5938	Predicted gene 5938 OS=Mus musculus OX=10090 GN=Gm5938 PE=1 SV=1	4135.4	2538.3	6279.4	1192.7	3789.8	1089.3	4610.3	5289.2	4	11
P00405	Mtco2	Cytochrome c oxidase subunit 2 OS=Mus musculus OX=10090 GN=Mtco2 PE=1 SV=1	4124.7	4725.1	5184.9	4935	5048.7	7480.4	7673.4	5676.1	5	19
Q8BXZ1	Tmx3	Protein disulfide-isomerase TMX3 OS=Mus musculus OX=10090 GN=Tmx3 PE=1 SV=2	4121.3	4307.2	4261.6	4910	4248	4086.2	5809	4351.8	10	18
Q8BVQ9	Psmc2	26S proteasome regulatory subunit 7 OS=Mus musculus OX=10090 GN=Psmc2 PE=1 SV=1	4119.5	3764.5	3925.6	4478.2	4382.7	4383.6	6941	4619.4	11	16
Q61599	Arhgdib	Rho GDP-dissociation inhibitor 2 OS=Mus musculus OX=10090 GN=Arhgdib PE=1 SV=3	4118.1	3825.6	3663.7	4446.8	4339.8	4789.7	7107.6	5237.8	5	12
Q8BJS4	Sun2	SUN domain-containing protein 2 OS=Mus musculus OX=10090 GN=Sun2 PE=1 SV=3	4117.5	3757.2	4151.8	4619.2	4515.7	3948.7	5789.8	4365.4	9	14
Q8BG32	Psmd11	26S proteasome non-ATPase regulatory subunit 11 OS=Mus musculus OX=10090 GN=Psmd11 PE=1 SV=3	4117.3	3782.3	3622.1	4604.3	4269.2	4259.9	6955.3	4514.7	12	18
Q9R111	Gda	Guanine deaminase OS=Mus musculus OX=10090 GN=Gda PE=1 SV=1	4113.3	3210.9	4319.5	4333.9	3885.8	3422.5	6215.2	5341.5	7	12
Q9EPL2	Clstn1	Calsyntenin-1 OS=Mus musculus OX=10090 GN=Clstn1 PE=1 SV=1	4110.4	3820.5	3659.7	4392.5	3537	3847.7	5083.7	4419.6	13	19
Q3TLP8	Rac1	RAS-related C3 botulinum substrate 1, isoform CRA_a OS=Mus musculus OX=10090 GN=Rac1 PE=1 SV=1	4096.7	3498.2	3457.5	4512.2	4146.8	5449.2	7873.7	6371.9	5	11
Q05816	Fabp5	Fatty acid-binding protein 5 OS=Mus musculus OX=10090 GN=Fabp5 PE=1 SV=3	4083.5	3849.3	4306	4027.2	8675.7	3816.9	9453.1	6438	3	8
P98086	C1qa	Complement C1q subcomponent subunit A OS=Mus musculus OX=10090 GN=C1qa PE=1 SV=2	4067.6	3829.4	3311.9	3457.4	3856	3035.3	4571.7	3419	4	12
Q8BFR4	Gns	N-acetylglucosamine-6-sulfatase OS=Mus musculus OX=10090 GN=Gns PE=1 SV=1	4060.5	4640.8	3847.4	4110.3	5714	3603.2	7375.5	4218.1	8	12
K3W4S6	Gyg	Glycogenin OS=Mus musculus OX=10090 GN=Gyg PE=1 SV=1	4043	4287.5	4069.9	4880.8	4748.2	6237.4	6856.3	4401.1	4	8
Q9ET22	Dpp7	Dipeptidyl peptidase 2 OS=Mus musculus OX=10090 GN=Dpp7 PE=1 SV=2	4036.3	3895.1	3784.2	4427.8	3931.4	3913.6	6467.8	4581.4	5	8
Q9JHQ5	Lztfl1	Leucine zipper transcription factor-like protein 1 OS=Mus musculus OX=10090 GN=Lztfl1 PE=1 SV=1	4034.5	4443.2	3374.2	4406	3776.5	4319.2	6368.1	4136.2	8	10
P62911	Rpl32	60S ribosomal protein L32 OS=Mus musculus OX=10090 GN=Rpl32 PE=1 SV=2	4027.4	3739.1	4001.9	4648.6	3940.8	4347.5	6422.1	4785.9	3	5
E9PW43	Gm10320	Protein transport protein Sec61 subunit beta OS=Mus musculus OX=10090 GN=Gm10320 PE=3 SV=1	4019.6	4445.2	4011.7	4351.4	2661.2	2929.3	4598.1	4783.5	2	3
Q9WVB4	Slit3	Slit homolog 3 protein OS=Mus musculus OX=10090 GN=Slit3 PE=2 SV=2	4015.3	3998.1	3964.2	4475.5	4177.9	3552.3	6043.3	4419.9	12	19
E9QP62	Lims1	LIM and senescent cell antigen-like-containing domain protein OS=Mus musculus OX=10090 GN=Lims1 PE=1 SV=1	4013.2	3480.9	4248.2	4216.2	4253.8	4122.6	6013.1	5427.8	3	4
Q8BUR4	Dock1	Dedicator of cytokinesis protein 1 OS=Mus musculus OX=10090 GN=Dock1 PE=1 SV=3	4010	4086.8	4297.3	4731.6	4237.5	3868.4	5967.4	4455.3	14	17
Q8K010	Oplah	5-oxoprolinase OS=Mus musculus OX=10090 GN=Oplah PE=1 SV=1	4009.3	3471.9	3424.3	3976.7	3980.6	3504.9	5896.7	4170.7	10	11
P62996	Tra2b	Transformer-2 protein homolog beta OS=Mus musculus OX=10090 GN=Tra2b PE=1 SV=1	4008.5	3479.5	3752.5	4834.8	3613.3	4324.9	5663	4473.5	3	9
Q6A068	Cdc5l	Cell division cycle 5-like protein OS=Mus musculus OX=10090 GN=Cdc5l PE=1 SV=2	3998.7	3725.3	3976.4	4337.6	3895.2	3830.3	5382.3	4206.9	11	15
Q9QYK5	Hs6st1	Heparan-sulfate 6-O-sulfotransferase 1 OS=Mus musculus OX=10090 GN=Hs6st1 PE=1 SV=4	3996.8	4205.6	4341.7	4769.3	3671.5	3652.4	5100.2	4549.3	7	10
Q922I7	Ptbp1	MCG13402, isoform CRA_c OS=Mus musculus OX=10090 GN=Ptbp1 PE=1 SV=1	3996.4	3568.4	4165.4	4492.3	3925	3973.8	6042.9	4454.9	10	30
Q8BKE6	Cyp20a1	Cytochrome P450 20A1 OS=Mus musculus OX=10090 GN=Cyp20a1 PE=1 SV=1	3993.1	3870.5	3777.5	4293.3	4121.9	3567.8	5797.3	4409.8	6	8
Q9DBB9	Cpn2	Carboxypeptidase N subunit 2 OS=Mus musculus OX=10090 GN=Cpn2 PE=1 SV=2	3985.7	3557.8	3671.6	4105.2	4305.1	4822.4	6564.2	7767.7	8	12
Q60631	Grb2	Growth factor receptor-bound protein 2 OS=Mus musculus OX=10090 GN=Grb2 PE=1 SV=1	3985.5	3651.2	4499.8	3874.4	4617.5	3081.8	5890.9	4833	7	16
D3YTS1	Sec11a	Signal peptidase complex catalytic subunit SEC11 OS=Mus musculus OX=10090 GN=Sec11a PE=1 SV=1	3985.1	3760.5	4306.2	4455	4561.7	4187.7	6329.1	4236.5	6	14
Q9CQU0	Txndc12	Thioredoxin domain-containing protein 12 OS=Mus musculus OX=10090 GN=Txndc12 PE=1 SV=1	3982.3	3233.7	3965.9	4467.1	3680.9	4360.9	6513.7	4530.1	7	12
Q9Z1L4	Rs1	Retinoschisin OS=Mus musculus OX=10090 GN=Rs1 PE=1 SV=1	3980	4513.3	5688.8	6011.9	3964.6	3410.6	5918.8	5192.3	4	10
Q9JJV1	Cryba2	Beta-crystallin A2 OS=Mus musculus OX=10090 GN=Cryba2 PE=2 SV=3	3977.7	3860.4	3504.7	4273.5	10671.3	3180.1	8084.9	17221.7	5	21
O70492	Snx3	Sorting nexin-3 OS=Mus musculus OX=10090 GN=Snx3 PE=1 SV=3	3969.1	4349	3653.5	4458.7	4487.2	4306.4	7098.5	4874.6	6	15
Q80UG5	Sept9	Septin-9 OS=Mus musculus OX=10090 GN=Sept9 PE=1 SV=1	3965.8	3715.1	3140	4030.1	4634	3678.9	6927.1	4335	7	11
Q8CJ69	Bmper	BMP-binding endothelial regulator protein OS=Mus musculus OX=10090 GN=Bmper PE=1 SV=1	3959.6	3622	3996.4	3799	4583.1	3184.1	6156.1	5623.2	7	12
Q6ZWX6	Eif2s1	Eukaryotic translation initiation factor 2 subunit 1 OS=Mus musculus OX=10090 GN=Eif2s1 PE=1 SV=3	3959	3523.3	3861.5	4048.1	3897.8	3302.8	6209.8	4678.4	8	11
Q9D281	Fam114a1	Protein Noxp20 OS=Mus musculus OX=10090 GN=Fam114a1 PE=1 SV=1	3954.1	3979.4	3487.9	4109.9	4130.5	3873.2	6396	4234.4	10	12
Q8VCG4	C8g	Complement component C8 gamma chain OS=Mus musculus OX=10090 GN=C8g PE=1 SV=1	3949.3	3478.6	2324.6	2376	3850.7	2758.9	3584.2	2632.6	5	10
P53395	Dbt	Lipoamide acyltransferase component of branched-chain alpha-keto acid dehydrogenase complex, mitochondrial OS=Mus musculus OX=10090 GN=Dbt PE=1 SV=2	3948.7	3631.5	5990.1	4544.4	4128.4	3404.4	5588.2	3993.5	7	9
P47857	Pfkm	ATP-dependent 6-phosphofructokinase, muscle type OS=Mus musculus OX=10090 GN=Pfkm PE=1 SV=3	3944.6	4039.3	3540.5	4168.9	4943	8921.5	7161.1	4763	13	19
Q9QXC6	Cryba1	Beta-A3/A1 crystallin protein OS=Mus musculus OX=10090 GN=Cryba1 PE=1 SV=1	3944	3719.9	3669.5	3546.4	16141.1	3377	7745.4	13272.4	5	35
E9PVZ8	Golgb1	Golgi autoantigen, golgin subfamily b, macrogolgin 1 OS=Mus musculus OX=10090 GN=Golgb1 PE=1 SV=1	3931.6	4010.5	3701.7	4573.4	4257	3720.7	6106	4178.8	17	18
Q3UZG4	Aimp1	Aminoacyl tRNA synthase complex-interacting multifunctional protein 1 OS=Mus musculus OX=10090 GN=Aimp1 PE=1 SV=1	3930.1	3774	3674.9	4260.3	3852.9	3629.6	5637.9	4134	3	8
Q921G7	Etfdh	Electron transfer flavoprotein-ubiquinone oxidoreductase, mitochondrial OS=Mus musculus OX=10090 GN=Etfdh PE=1 SV=1	3928.6	3984.2	4262	4238.6	5301.4	4791.5	6149	4626.5	6	6
P63163	Snrpn	Small nuclear ribonucleoprotein-associated protein N OS=Mus musculus OX=10090 GN=Snrpn PE=1 SV=1	3921.8	3605.2	3872.7	4238.1	3359.5	2305.4	6620.5	4011.3	4	8
G3UW82	Myh2	MCG140437, isoform CRA_d OS=Mus musculus OX=10090 GN=Myh2 PE=1 SV=1	3914.3	7021	3979.3	4409.5	4305.1	24551.5	4419	5251.4	74	234
Q8CDV7	Entpd1	Ectonucleoside triphosphate diphosphohydrolase 1 OS=Mus musculus OX=10090 GN=Entpd1 PE=1 SV=1	3912.1	3663.8	3377.9	4372.8	4178.1	3977.8	6345.3	4477.3	5	11
Q9DB20	Atp5po	ATP synthase subunit O, mitochondrial OS=Mus musculus OX=10090 GN=Atp5po PE=1 SV=1	3904	5387.3	5664	5918.1	4427	5751.9	7404.6	5190.7	6	11
A2APM2	Cd44	CD44 antigen OS=Mus musculus OX=10090 GN=Cd44 PE=1 SV=1	3895.8	3537.7	3113.7	4342.4	3844.6	4565.6	7981.9	4113.4	3	9
P50543	S100a11	Protein S100-A11 OS=Mus musculus OX=10090 GN=S100a11 PE=1 SV=1	3891.4	3799.2	3957.5	3958.4	4126.7	3049.7	6322.9	3876.3	4	17
P55096	Abcd3	ATP-binding cassette sub-family D member 3 OS=Mus musculus OX=10090 GN=Abcd3 PE=1 SV=2	3882.6	3796.6	4020.2	4215.1	3911.3	3425	5547.4	4311.3	8	13
P80318	Cct3	T-complex protein 1 subunit gamma OS=Mus musculus OX=10090 GN=Cct3 PE=1 SV=1	3874.9	3800.3	3668.1	4238.7	4580.3	3769.4	6837.5	4131.4	9	20
P21300	Akr1b7	Aldose reductase-related protein 1 OS=Mus musculus OX=10090 GN=Akr1b7 PE=1 SV=4	3871.1	3629.4	4465	3612.2	5229.7	2998	8033.4	4345.7	9	21
P53690	Mmp14	Matrix metalloproteinase-14 OS=Mus musculus OX=10090 GN=Mmp14 PE=2 SV=3	3870.5	4637.9	5433.4	4947.7	3640.3	4075.8	5383.1	4956.9	5	9
Q8R1F1	Fam129b	Niban-like protein 1 OS=Mus musculus OX=10090 GN=Fam129b PE=1 SV=2	3859.2	3404.3	4377.5	4200.8	4200.6	3682.3	6080.1	4540.3	6	14
H3BKH6	Esd	S-formylglutathione hydrolase OS=Mus musculus OX=10090 GN=Esd PE=1 SV=1	3857.9	3261.1	3224.8	2849.7	5025.9	1651.6	13069.8	8241	4	14
P70195	Psmb7	Proteasome subunit beta type-7 OS=Mus musculus OX=10090 GN=Psmb7 PE=1 SV=1	3855.6	3571.2	3689.8	4082.6	4018.1	3711	5980.8	4189.4	5	8
Q8R016	Blmh	Bleomycin hydrolase OS=Mus musculus OX=10090 GN=Blmh PE=1 SV=1	3850.4	3462	4647.3	4043.9	3713.2	4091.8	5793.4	4800.9	7	9
O70589	Cask	Peripheral plasma membrane protein CASK OS=Mus musculus OX=10090 GN=Cask PE=1 SV=2	3846.5	3376.8	3952.1	4788.5	3959.9	4312.6	6057.3	4789.7	12	15
D3Z7D5	Col6a2	Collagen alpha-2(VI) chain OS=Mus musculus OX=10090 GN=Col6a2 PE=1 SV=1	3845.5	3341.9	3037.1	3409.4	3625	3497.6	5038.3	3818.6	33	815
Q9WTX6	Cul1	Cullin-1 OS=Mus musculus OX=10090 GN=Cul1 PE=1 SV=1	3835.1	3713.6	3492.6	4131.8	3633.9	3595.3	5402.2	4209.5	10	14
O88952	Lin7c	Protein lin-7 homolog C OS=Mus musculus OX=10090 GN=Lin7c PE=1 SV=2	3829.7	3301.9	3922.8	4560.1	3660.1	4375.3	5433.1	4726	4	9
Q569Z6	Thrap3	Thyroid hormone receptor-associated protein 3 OS=Mus musculus OX=10090 GN=Thrap3 PE=1 SV=1	3827.5	4080.8	3821.9	4513.2	4376.8	3592.9	5868.8	4083.2	6	6
P19096	Fasn	Fatty acid synthase OS=Mus musculus OX=10090 GN=Fasn PE=1 SV=2	3822.7	3945.4	4421	4327.2	4205.8	4225.2	6640.5	4244.3	16	23
Q8BZF8	Pgm5	Phosphoglucomutase-like protein 5 OS=Mus musculus OX=10090 GN=Pgm5 PE=1 SV=2	3818.7	3317.6	3800.4	4115.6	4180.4	3782.9	5735.6	4160.8	6	16
Q9QXK3	Copg2	Coatomer subunit gamma-2 OS=Mus musculus OX=10090 GN=Copg2 PE=1 SV=1	3814.9	3898	3498.8	4050.5	3780	3483.6	5670.7	3693.3	11	15
P97300	Nptn	Neuroplastin OS=Mus musculus OX=10090 GN=Nptn PE=1 SV=3	3808.5	3034.6	3451.2	3496.1	3059.4	3093.4	4398.9	3230.9	3	6
O08749	Dld	Dihydrolipoyl dehydrogenase, mitochondrial OS=Mus musculus OX=10090 GN=Dld PE=1 SV=2	3796.5	3501.4	3058.8	3967.5	4846.1	5891.4	7364.9	4561.1	7	11
Q8BL66	Eea1	Early endosome antigen 1 OS=Mus musculus OX=10090 GN=Eea1 PE=1 SV=2	3795.8	3493.2	3340.9	4138.7	3949.5	3894.9	5734.4	3914.1	12	15
A2AFQ2	Hsd17b10	3-hydroxyacyl-CoA dehydrogenase type-2 OS=Mus musculus OX=10090 GN=Hsd17b10 PE=1 SV=1	3776.3	3496.1	4058.9	4408.9	3885.2	3013.9	5784.4	3848.4	10	18
Q8R0X7	Sgpl1	Sphingosine-1-phosphate lyase 1 OS=Mus musculus OX=10090 GN=Sgpl1 PE=1 SV=1	3770.3	3932.1	4604.7	4749.8	3580	3810	5261.8	4920.4	7	10
P61164	Actr1a	Alpha-centractin OS=Mus musculus OX=10090 GN=Actr1a PE=1 SV=1	3767.4	3525.9	3346	4036.9	4512.7	3487.4	6012.1	4105.7	5	16
O35129	Phb2	Prohibitin-2 OS=Mus musculus OX=10090 GN=Phb2 PE=1 SV=1	3760.7	3484.5	3864.4	3808.7	3263.9	2904.4	5040.1	3578.3	6	9
Q6PB66	Lrpprc	Leucine-rich PPR motif-containing protein, mitochondrial OS=Mus musculus OX=10090 GN=Lrpprc PE=1 SV=2	3752.7	3835.2	3852.4	4239.6	3959.3	4022.6	6099.2	3971.4	15	17
Q9JHJ0	Tmod3	Tropomodulin-3 OS=Mus musculus OX=10090 GN=Tmod3 PE=1 SV=1	3745.3	3445.9	3343.1	4414.5	4248	4592.7	6414.6	4668.8	9	19
P41731	Cd63	CD63 antigen OS=Mus musculus OX=10090 GN=Cd63 PE=1 SV=2	3734.5	4026.8	3532.8	3572.4	4181.1	4072.8	6399.1	4462.9	2	6
P52196	Tst	Thiosulfate sulfurtransferase OS=Mus musculus OX=10090 GN=Tst PE=1 SV=3	3723.2	4496.9	3615.3	3818	5922.6	2985.3	8477.4	4330.8	5	19
Q8BML9	Qars	Glutamine--tRNA ligase OS=Mus musculus OX=10090 GN=Qars PE=1 SV=1	3711.8	3866.9	3469.1	4351.2	3880.8	3665.6	5694.7	3722.2	12	14
Q9D2V7	Coro7	Coronin-7 OS=Mus musculus OX=10090 GN=Coro7 PE=1 SV=2	3711.4	3539.1	3441.6	3881.6	3859.8	3448.1	6007.8	4116.5	8	12
P62331	Arf6	ADP-ribosylation factor 6 OS=Mus musculus OX=10090 GN=Arf6 PE=1 SV=2	3707.6	3735.7	3831.6	3731.2	3848	3124.5	6145.4	4371.1	5	16
Q9JKC8	Ap3m1	AP-3 complex subunit mu-1 OS=Mus musculus OX=10090 GN=Ap3m1 PE=1 SV=1	3699.6	3508.9	3347	3580.8	3752.2	2955.9	5371.2	3592.5	6	10
Q9JIF0	Prmt1	Protein arginine N-methyltransferase 1 OS=Mus musculus OX=10090 GN=Prmt1 PE=1 SV=1	3694.4	3388.4	3192.5	4072.1	3837	3923.7	5965.5	4275	9	12
P62743	Ap2s1	AP-2 complex subunit sigma OS=Mus musculus OX=10090 GN=Ap2s1 PE=1 SV=1	3688.7	3221.7	3635.5	3789.8	3717.9	3308.4	5780	4072	6	15
Q9CXW3	Cacybp	Calcyclin-binding protein OS=Mus musculus OX=10090 GN=Cacybp PE=1 SV=1	3688.1	3039.7	3752.9	3571	3453.9	2574.4	5006.7	3654	8	9
P04370	Mbp	Myelin basic protein OS=Mus musculus OX=10090 GN=Mbp PE=1 SV=2	3687.6	2766.6	3008.1	3126.2	3042.6	2129.9	17022.6	2980.8	3	12
A2AUK8	Epb41l1	Band 4.1-like protein 1 OS=Mus musculus OX=10090 GN=Epb41l1 PE=1 SV=1	3678.8	3404.6	3522.8	3992.7	3826.9	3907.7	5631.8	4166.2	8	10
Q91WK2	Eif3h	Eukaryotic translation initiation factor 3 subunit H OS=Mus musculus OX=10090 GN=Eif3h PE=1 SV=1	3673	3503.3	3200.9	3765	3839.3	3669.9	5687.3	3835.4	9	11
B1AR69	Myh13	Myosin, heavy polypeptide 13, skeletal muscle OS=Mus musculus OX=10090 GN=Myh13 PE=1 SV=1	3672	3198.8	3470.8	4014.8	3532.9	21706.7	4779.5	4652.2	47	114
E9QK41	Ablim1	Actin-binding LIM protein 1 OS=Mus musculus OX=10090 GN=Ablim1 PE=1 SV=1	3657	3530.5	4022.7	4653.3	3575.6	4712.3	4804.6	4541.8	11	16
A2BHD2	Gm14743	Predicted gene 14743 OS=Mus musculus OX=10090 GN=Gm14743 PE=3 SV=1	3654.5	3292.3	23143.7	4146.1	4927.7	3275.6	15893.2	18669.1	9	22
Q3UQ44	Iqgap2	Ras GTPase-activating-like protein IQGAP2 OS=Mus musculus OX=10090 GN=Iqgap2 PE=1 SV=2	3652.8	3549.8	3501	3847.5	3841.4	3958.2	5752	4148.5	15	20
P20443	Sag	S-arrestin OS=Mus musculus OX=10090 GN=Sag PE=1 SV=1	3651.2	5010.1	3971.2	5563.3	10027.3	3927	7843.6	4579.7	8	11
Q3UM45	Ppp1r7	Protein phosphatase 1 regulatory subunit 7 OS=Mus musculus OX=10090 GN=Ppp1r7 PE=1 SV=2	3643.8	3410.6	3377.8	3576.3	4002.2	3372.6	6310.4	4066.1	7	10
P18872	Gnao1	Guanine nucleotide-binding protein G(o) subunit alpha OS=Mus musculus OX=10090 GN=Gnao1 PE=1 SV=3	3638.2	3895.5	3659.7	4365.5	4568.4	3781.1	8146.5	3912.7	8	21
P70202	Lxn	Latexin OS=Mus musculus OX=10090 GN=Lxn PE=1 SV=2	3635.2	2067.6	2603	4351.2	2605.5	4241.9	6459.4	4358.7	2	7
P60824	Cirbp	Cold-inducible RNA-binding protein OS=Mus musculus OX=10090 GN=Cirbp PE=1 SV=1	3630.7	3613.2	3969.6	4353.3	3661.6	3782.8	4815.3	3876.2	3	12
O70475	Ugdh	UDP-glucose 6-dehydrogenase OS=Mus musculus OX=10090 GN=Ugdh PE=1 SV=1	3627	3107.2	3097	3429.4	3601.6	2974.7	4972.1	3631.4	8	12
A0A0R4J034	Pdxdc1	MCG129810, isoform CRA_c OS=Mus musculus OX=10090 GN=Pdxdc1 PE=1 SV=1	3625	3875.6	3496.7	3697.5	3925.2	3103.1	5786	3590.4	8	11
Q9D710	Tmx2	Thioredoxin-related transmembrane protein 2 OS=Mus musculus OX=10090 GN=Tmx2 PE=1 SV=1	3622.5	3566.4	4457.5	3916.7	3698.8	3449	5145.6	3981.8	4	8
E9QK48	Eml2	Echinoderm microtubule-associated protein-like 2 OS=Mus musculus OX=10090 GN=Eml2 PE=1 SV=1	3615.3	3229.5	2936.6	3903.2	3547.2	3145.2	5832.4	3731	5	8
Q9CYD3	Crtap	Cartilage-associated protein OS=Mus musculus OX=10090 GN=Crtap PE=1 SV=3	3614.5	3237.8	3374.2	3925.9	3720	3217.6	5559	4121.8	5	7
Q8CI75	Dis3l2	DIS3-like exonuclease 2 OS=Mus musculus OX=10090 GN=Dis3l2 PE=1 SV=1	3613.8	3456	2915.5	3615.2	3885.3	3456	5380.2	3380.8	2	9
A0A1L1SSH9	Sparc	SPARC OS=Mus musculus OX=10090 GN=Sparc PE=1 SV=1	3590.2	3847.7	3688.7	4147.2	4198.2	3565.4	5812.7	4314.3	5	9
O54984	Asna1	ATPase Asna1 OS=Mus musculus OX=10090 GN=Asna1 PE=1 SV=2	3579.1	3584.7	3241.2	4037.1	4072.2	3681.7	6261.5	3837.6	5	7
P61161	Actr2	Actin-related protein 2 OS=Mus musculus OX=10090 GN=Actr2 PE=1 SV=1	3553	3342.7	3459.6	4147.1	3908.8	3645.6	5937.9	4076.8	7	12
Q99L45	Eif2s2	Eukaryotic translation initiation factor 2 subunit 2 OS=Mus musculus OX=10090 GN=Eif2s2 PE=1 SV=1	3548.9	3189.1	3348.2	3594.4	3643.2	3085.1	5128.5	3704.3	8	9
P30416	Fkbp4	Peptidyl-prolyl cis-trans isomerase FKBP4 OS=Mus musculus OX=10090 GN=Fkbp4 PE=1 SV=5	3543.4	3142.7	3415.1	3561	3399.2	3118.5	5199.3	3987.4	7	9
P06801	Me1	NADP-dependent malic enzyme OS=Mus musculus OX=10090 GN=Me1 PE=1 SV=2	3537.9	3607.9	3788.9	3983.8	3820.6	3297.7	5634.7	3735.6	11	17
P08071	Ltf	Lactotransferrin OS=Mus musculus OX=10090 GN=Ltf PE=1 SV=4	3536.1	2882.4	5182.2	2662.9	3450.9	3224.4	5097.2	3792.6	6	7
O54774	Ap3d1	AP-3 complex subunit delta-1 OS=Mus musculus OX=10090 GN=Ap3d1 PE=1 SV=1	3531.4	3499.4	3248.4	3539	3324	3018.7	4931.8	3527.4	12	20
P51863	Atp6v0d1	V-type proton ATPase subunit d 1 OS=Mus musculus OX=10090 GN=Atp6v0d1 PE=1 SV=2	3527.5	3995.1	3399.3	4283.9	4482.2	4014.5	6817	4358.4	7	8
Q8BH59	Slc25a12	Calcium-binding mitochondrial carrier protein Aralar1 OS=Mus musculus OX=10090 GN=Slc25a12 PE=1 SV=1	3522	3745.7	3538.1	4088.2	3766.2	5523.5	6077.9	4210.6	13	19
S4R1P5	Dst	Dystonin OS=Mus musculus OX=10090 GN=Dst PE=1 SV=1	3519.6	3267.3	3359.6	3823.3	3669.4	3286.3	5243.7	3735.7	22	26
K3W4R2	Myh14	Myosin-14 OS=Mus musculus OX=10090 GN=Myh14 PE=1 SV=1	3518.1	3539.8	3748.3	3882.4	3746.7	4934.5	5168.6	3755.4	20	34
Q9QWR8	Naga	Alpha-N-acetylgalactosaminidase OS=Mus musculus OX=10090 GN=Naga PE=1 SV=2	3515.9	2981.9	3194.3	3308	4349.8	2750.9	5500.3	3528.8	4	10
J3QP61	Tnnt3	Troponin T, fast skeletal muscle OS=Mus musculus OX=10090 GN=Tnnt3 PE=1 SV=1	3515.6	5532.1	3490.3	4743.1	3820.5	49107.3	3088	6202.3	7	16
Q8R326	Pspc1	Paraspeckle component 1 OS=Mus musculus OX=10090 GN=Pspc1 PE=1 SV=1	3512.3	3371.5	4001.7	4442.1	3880.8	3687	5752.6	4367.4	6	11
P61358	Rpl27	60S ribosomal protein L27 OS=Mus musculus OX=10090 GN=Rpl27 PE=1 SV=2	3508.5	3049	3081.2	3556	3257.9	3154	4976.9	3654.3	4	5
A0A140T8N1	Igkv1-88	Immunoglobulin kappa chain variable 1-88 (Fragment) OS=Mus musculus OX=10090 GN=Igkv1-88 PE=4 SV=2	3501.5	2673.4	4433.4	5337	3477.6	3829	3492.5	6167.7	2	4
B7ZCF1	Psmc3	26S proteasome regulatory subunit 6A OS=Mus musculus OX=10090 GN=Psmc3 PE=1 SV=1	3498.6	3175.1	3483.3	3729.7	3681.8	3639.6	5727.6	3567.2	14	29
A0A1L1SQ51	Tln2	Talin-2 OS=Mus musculus OX=10090 GN=Tln2 PE=1 SV=1	3494.7	3166.9	3091.1	3530.9	3643.9	3600	5212.1	3881.6	22	32
E9Q1W3	Neb	Nebulin OS=Mus musculus OX=10090 GN=Neb PE=1 SV=1	3490	3977.5	3515.6	3860.6	3915	16131.5	4390.1	4380.8	24	29
Q7TQ48	Srl	Sarcalumenin OS=Mus musculus OX=10090 GN=Srl PE=1 SV=1	3489.6	4685.6	3410.9	4099.5	3680.1	29598.5	4299.6	5049.8	12	26
P34022	Ranbp1	Ran-specific GTPase-activating protein OS=Mus musculus OX=10090 GN=Ranbp1 PE=1 SV=2	3487.4	2658.9	3326.6	3334.9	3568.2	3135.2	6221.5	3637.3	4	6
Q501P1	Fbln7	Fibulin-7 OS=Mus musculus OX=10090 GN=Fbln7 PE=1 SV=1	3487.2	3054.1	3470.8	3344.5	2919.7	2535.4	3599.3	4065.6	3	4
Q04736	Yes1	Tyrosine-protein kinase Yes OS=Mus musculus OX=10090 GN=Yes1 PE=1 SV=3	3485.6	3108.3	3155.7	3571.2	3755.7	3344.3	5921.2	4256.7	6	7
Q8BGQ7	Aars	Alanine--tRNA ligase, cytoplasmic OS=Mus musculus OX=10090 GN=Aars PE=1 SV=1	3480.7	2958.2	2922.6	3398.5	3052.2	3442.9	5308.1	3666.1	7	13
O54962	Banf1	Barrier-to-autointegration factor OS=Mus musculus OX=10090 GN=Banf1 PE=1 SV=1	3478.4	3156	3597.2	3653.3	4098.7	3966	6510.8	3742.2	3	8
Q9R001	Adamts5	A disintegrin and metalloproteinase with thrombospondin motifs 5 OS=Mus musculus OX=10090 GN=Adamts5 PE=2 SV=2	3477.8	3698.2	4235.4	4092.5	3282.4	3185.2	4567	4255.5	6	10
Q9R0N0	Galk1	Galactokinase OS=Mus musculus OX=10090 GN=Galk1 PE=1 SV=2	3465.7	2989.4	3034.5	3662.5	3326.2	3283.9	5691.8	3814.7	6	11
Q5FW85	Ecm2	Extracellular matrix protein 2 OS=Mus musculus OX=10090 GN=Ecm2 PE=1 SV=1	3458.4	2990.7	2650	2980.1	3761.6	2885	4875.8	3187.7	7	15
Q0VBK2	Krt80	Keratin, type II cytoskeletal 80 OS=Mus musculus OX=10090 GN=Krt80 PE=1 SV=1	3458	3801.6	6046.6	3899.1	3475.7	2647.1	4151.3	3521.2	4	7
Q8JZZ5	Pitpnb	Phosphatidylinositol transfer protein beta isoform OS=Mus musculus OX=10090 GN=Pitpnb PE=1 SV=1	3452.9	3000.9	2822.2	3539.7	3444.9	3391.6	6128.5	3885.4	6	6
Q9CQE8	RTRAF	RNA transcription, translation and transport factor protein OS=Mus musculus OX=10090 GN=RTRAF PE=1 SV=1	3450.6	3336.6	3372.6	4024.4	3652.1	4305.7	5625	4327.2	9	17
Q69Z99	Znf512	Zinc finger protein 512 OS=Mus musculus OX=10090 GN=Znf512 PE=2 SV=2	3448.6	3181.6	3597.1	4020.2	3112.1	3330.7	4303.5	3722.2	6	7
A0A286YDF5	Myof	Myoferlin OS=Mus musculus OX=10090 GN=Myof PE=1 SV=1	3441.5	3369.5	3662	4250.6	4500.8	3435.1	6048.4	4306.7	23	25
Q0VE82	Cpne7	Copine-7 OS=Mus musculus OX=10090 GN=Cpne7 PE=1 SV=1	3436.1	3311	3144.4	3773.8	3562.6	3289.6	5459.4	3584.1	9	15
Q8VHL0	Slc14a1	Urea transporter 1 OS=Mus musculus OX=10090 GN=Slc14a1 PE=1 SV=2	3433.9	3619.3	5525.3	6056.5	2825.4	5203.1	3299.1	5276.1	4	10
P13597	Icam1	Intercellular adhesion molecule 1 OS=Mus musculus OX=10090 GN=Icam1 PE=1 SV=1	3426.3	2968	3158.6	3594.1	3395.6	3253.1	5217.1	3830.7	6	11
O54998	Fkbp7	Peptidyl-prolyl cis-trans isomerase FKBP7 OS=Mus musculus OX=10090 GN=Fkbp7 PE=1 SV=1	3425.6	3346.7	3287.6	4000.1	3192.2	3297.7	6448.2	3718.8	4	5
Q8BH69	Sephs1	Selenide, water dikinase 1 OS=Mus musculus OX=10090 GN=Sephs1 PE=1 SV=1	3425.6	3029.7	3004	3535.2	3304.8	3217.6	5480.2	3722.9	7	15
P62317	Snrpd2	Small nuclear ribonucleoprotein Sm D2 OS=Mus musculus OX=10090 GN=Snrpd2 PE=1 SV=1	3425.6	3109.2	3488.2	4001.4	3727.3	3040.8	5644.3	3880	7	10
Q8R5J9	Arl6ip5	PRA1 family protein 3 OS=Mus musculus OX=10090 GN=Arl6ip5 PE=1 SV=2	3424.2	3998.6	4370.2	4616.6	4069.8	4292.6	5411.6	4801.7	5	12
Q60692	Psmb6	Proteasome subunit beta type-6 OS=Mus musculus OX=10090 GN=Psmb6 PE=1 SV=3	3416	3199.6	2970.8	3850.3	3439.3	3931.7	5257.2	3728.1	4	8
Q9QYJ0	Dnaja2	DnaJ homolog subfamily A member 2 OS=Mus musculus OX=10090 GN=Dnaja2 PE=1 SV=1	3414.3	3332	3372.7	3843.9	3592.8	3195.2	5487.7	3677.7	7	12
Q62470	Itga3	Integrin alpha-3 OS=Mus musculus OX=10090 GN=Itga3 PE=1 SV=1	3406.1	3145.4	3478	3801.6	3120.4	3538.9	4403.5	3831.6	8	11
Q9QYF1	Rdh11	Retinol dehydrogenase 11 OS=Mus musculus OX=10090 GN=Rdh11 PE=1 SV=2	3390	3365.3	2844	4413.1	3155.5	3086.5	4545.9	3212.4	3	4
P62196	Psmc5	26S proteasome regulatory subunit 8 OS=Mus musculus OX=10090 GN=Psmc5 PE=1 SV=1	3388	3114.9	3225.3	3615.5	3581.5	3383.2	5501.6	3630.9	11	19
Q9Z1F9	Uba2	SUMO-activating enzyme subunit 2 OS=Mus musculus OX=10090 GN=Uba2 PE=1 SV=1	3384.3	3104.7	2993.6	3688.7	3648.3	3448.9	6473.2	4336.7	8	10
Q9JM58	Crlf1	Cytokine receptor-like factor 1 OS=Mus musculus OX=10090 GN=Crlf1 PE=1 SV=1	3382.1	3348.6	3964.1	4318.3	2913.1	2841.5	4300.7	4236.6	5	6
Q9CQV3	Serpinb11	Serpin B11 OS=Mus musculus OX=10090 GN=Serpinb11 PE=2 SV=1	3379.5	2973.3	3517.5	3438.1	3184.2	3119.3	4888.3	3893.5	6	8
E9QNF5	Fmr1	Synaptic functional regulator FMR1 OS=Mus musculus OX=10090 GN=Fmr1 PE=1 SV=1	3364.9	2974.2	2967	3566.8	3040.8	3039.6	4482.6	3367.4	5	7
A0A338P6F6	Hmga1	High mobility group protein HMG-I/HMG-Y OS=Mus musculus OX=10090 GN=Hmga1 PE=4 SV=1	3364.6	3692.7	3675.5	3747.6	3829.1	2725.8	4111.3	3427.9	2	5
Q9D8V0	Hm13	Minor histocompatibility antigen H13 OS=Mus musculus OX=10090 GN=Hm13 PE=1 SV=1	3364.4	3501	3846.4	4057.8	3602.7	3339.1	4906.8	3529.1	5	10
Q6IFZ6	Krt77	Keratin, type II cytoskeletal 1b OS=Mus musculus OX=10090 GN=Krt77 PE=1 SV=1	3344.8	2656.8	13235.5	4450.7	3550.9	2574	3787.1	3618.5	20	72
Q3USZ8	Dipk2a	Deleted in autism protein 1 homolog OS=Mus musculus OX=10090 PE=1 SV=2	3337.3	3626.6	3925.5	4118.1	2743.6	2868.5	4284	4237.8	4	9
Q5QNQ9	Col27a1	Collagen alpha-1(XXVII) chain OS=Mus musculus OX=10090 GN=Col27a1 PE=2 SV=1	3336.6	2920.3	2607.5	2942	2621.7	2735.7	3367.4	2541.5	2	3
Q9QYR9	Acot2	Acyl-coenzyme A thioesterase 2, mitochondrial OS=Mus musculus OX=10090 GN=Acot2 PE=1 SV=2	3328.4	1972.7	3890.2	2199.1	3379	2076.7	4653.4	4083.3	6	10
A2AWI7	Sh3glb2	Endophilin-B2 OS=Mus musculus OX=10090 GN=Sh3glb2 PE=1 SV=1	3325.4	3378.7	3696.3	3213.5	3528.3	3026.4	4970.2	3487.6	6	6
Q61129	Cfi	Complement factor I OS=Mus musculus OX=10090 GN=Cfi PE=1 SV=3	3324	2998.3	2588.2	3008.4	3068.6	3626.1	5396	4620.7	4	7
P31361	Pou3f3	POU domain, class 3, transcription factor 3 OS=Mus musculus OX=10090 GN=Pou3f3 PE=2 SV=2	3323.8	2966	3326.7	3810.5	3033.4	3388.4	4468.5	3673.5	4	7
Q99JY8	Plpp3	Phospholipid phosphatase 3 OS=Mus musculus OX=10090 GN=Plpp3 PE=1 SV=1	3321.9	3096.3	3532	4133.2	3474.6	3595.9	4823.5	3790.7	3	8
Q9ERK4	Cse1l	Exportin-2 OS=Mus musculus OX=10090 GN=Cse1l PE=1 SV=1	3316.6	3831.2	3793.3	3778.9	3849.9	2536.1	5886.8	3207.6	12	19
P39054	Dnm2	Dynamin-2 OS=Mus musculus OX=10090 GN=Dnm2 PE=1 SV=2	3314.9	3117.4	3181.5	3725.9	3715.6	2929.7	5285.6	3893.1	22	42
Q8K4G1	Ltbp4	Latent-transforming growth factor beta-binding protein 4 OS=Mus musculus OX=10090 GN=Ltbp4 PE=1 SV=2	3309.2	3029.4	2811.4	3257.2	2904.9	2780.6	3886.3	3310.5	4	8
Q9WTQ5	Akap12	A-kinase anchor protein 12 OS=Mus musculus OX=10090 GN=Akap12 PE=1 SV=1	3306.9	2985.1	4984.7	3674.3	3214.6	2473.9	4699.3	2972	6	9
Q9D8S5	Srsf5	MCG7614, isoform CRA_c OS=Mus musculus OX=10090 GN=Srsf5 PE=1 SV=1	3306.9	3338	3189.1	3813.4	3389	3317.7	5397	3648.7	6	8
O35685	Nudc	Nuclear migration protein nudC OS=Mus musculus OX=10090 GN=Nudc PE=1 SV=1	3306.5	3259.3	3478.6	3502.1	3646.3	3592.3	5424.5	3482.2	6	8
Q09PK2	Asprv1	Retroviral-like aspartic protease 1 OS=Mus musculus OX=10090 GN=Asprv1 PE=1 SV=1	3301.6	2557.5	3216.3	2316.3	3851.9	1554.9	5059	2095.9	8	22
Q61151	Ppp2r5e	Serine/threonine-protein phosphatase 2A 56 kDa regulatory subunit epsilon isoform OS=Mus musculus OX=10090 GN=Ppp2r5e PE=1 SV=3	3290.4	3637.7	3230	3530.2	3714.5	3206.5	5662.1	3644.3	7	8
P01887	B2m	Beta-2-microglobulin OS=Mus musculus OX=10090 GN=B2m PE=1 SV=2	3290.3	3457.1	2847.4	3445.5	3179.6	3223.4	4732.7	3713.9	2	4
Q01339	Apoh	Beta-2-glycoprotein 1 OS=Mus musculus OX=10090 GN=Apoh PE=1 SV=1	3289.1	2821.1	2401.4	3529.3	2393.6	2860.1	5000.7	3679.4	7	10
A2AJD1	Bpifb9b	BPI fold-containing family B, member 9B OS=Mus musculus OX=10090 GN=Bpifb9b PE=2 SV=1	3289	4049.7	9228.4	3565.9	3571.4	3116.4	5530	7275.4	8	14
Q03734	Serpina3m	Serine protease inhibitor A3M OS=Mus musculus OX=10090 GN=Serpina3m PE=1 SV=2	3277	2663.2	2827.3	3922.3	2997.3	2981.3	6492.2	4690.9	13	58
H3BK65	Eps15	Epidermal growth factor receptor substrate 15 OS=Mus musculus OX=10090 GN=Eps15 PE=1 SV=1	3276.6	3157.8	2532.7	3344.9	3245.6	2964.7	4993.2	3241	14	15
Q8BL97	Srsf7	Serine/arginine-rich splicing factor 7 OS=Mus musculus OX=10090 GN=Srsf7 PE=1 SV=1	3272.8	3142	3150.9	3702.4	3438.7	3323.6	5111.9	3759.1	5	11
Q9D1E6	Tbcb	Tubulin-folding cofactor B OS=Mus musculus OX=10090 GN=Tbcb PE=1 SV=2	3272.1	2917.7	2991.9	3435.1	3372.3	3129.9	5152.3	3612.6	4	5
Q9DBL1	Acadsb	Short/branched chain specific acyl-CoA dehydrogenase, mitochondrial OS=Mus musculus OX=10090 GN=Acadsb PE=1 SV=1	3269.3	3136.4	3037.4	3419.5	3279.6	3176.4	4679.4	3256.5	7	14
Q6PDG5	Smarcc2	SWI/SNF complex subunit SMARCC2 OS=Mus musculus OX=10090 GN=Smarcc2 PE=1 SV=2	3269.2	2953.1	3340.9	3738.1	3003.8	3091.1	4320.3	3472.4	9	12
Q9JJV0	Cryba4	Beta-crystallin A4 OS=Mus musculus OX=10090 GN=Cryba4 PE=2 SV=3	3268.2	2800.1	2939	3273	10823.5	2750.6	5483.7	11906.3	4	18
A0A1B0GSX7	Nup98	Nuclear pore complex protein Nup98-Nup96 OS=Mus musculus OX=10090 GN=Nup98 PE=1 SV=1	3267.4	3025.7	3436.9	3569	3268.9	3025.1	4422	3322.6	8	10
Q9Z2X1	Hnrnpf	Heterogeneous nuclear ribonucleoprotein F OS=Mus musculus OX=10090 GN=Hnrnpf PE=1 SV=3	3265.7	2973.1	3114.4	3386.4	3239.9	3189.9	5135.6	3746.7	6	18
P24270	Cat	Catalase OS=Mus musculus OX=10090 GN=Cat PE=1 SV=4	3263.6	3274.2	4138.1	3704.8	3689.1	3083.5	4924.7	4601.8	6	7
P08556	Nras	GTPase NRas OS=Mus musculus OX=10090 GN=Nras PE=1 SV=1	3254.9	3134.7	2982.8	3537.7	3554.5	3335.1	5301.9	3673.9	5	11
Q9Z2K1	Krt16	Keratin, type I cytoskeletal 16 OS=Mus musculus OX=10090 GN=Krt16 PE=1 SV=3	3248.9	3244.3	7422.5	3930.3	3490.4	2498.7	4097.7	3683.9	12	49
Q9JMH6	Txnrd1	Thioredoxin reductase 1, cytoplasmic OS=Mus musculus OX=10090 GN=Txnrd1 PE=1 SV=3	3241.8	3122.8	2667.2	3347.6	3292.5	3123.1	5280	3428.2	4	7
Q8BMD8	Slc25a24	Calcium-binding mitochondrial carrier protein SCaMC-1 OS=Mus musculus OX=10090 GN=Slc25a24 PE=1 SV=1	3240.6	3183.4	3218.8	3353.2	3506.8	2718.1	4575.9	3648.6	7	12
P52760	Rida	2-iminobutanoate/2-iminopropanoate deaminase OS=Mus musculus OX=10090 GN=Rida PE=1 SV=3	3236.8	3488.3	3194.5	3267.3	4127	2633.7	5931.7	3145.4	7	19
A2AUD5	Tpd52l2	Tumor protein D54 OS=Mus musculus OX=10090 GN=Tpd52l2 PE=1 SV=1	3231.4	2962.9	2676.4	3364.8	3291	3527.3	5105.1	3527.9	5	10
H9H9R5	Klkb1	Plasma kallikrein OS=Mus musculus OX=10090 GN=Klkb1 PE=1 SV=2	3226.9	3185.6	2477.2	3005.6	3047.9	3827.3	4278.2	4136.6	4	10
Q9D666	Sun1	SUN domain-containing protein 1 OS=Mus musculus OX=10090 GN=Sun1 PE=1 SV=2	3226.4	3029.1	3260.5	3555.7	3432.9	2845.1	4647.1	3298.1	9	11
Q9CZW5	Tomm70	Mitochondrial import receptor subunit TOM70 OS=Mus musculus OX=10090 GN=Tomm70 PE=1 SV=2	3219.2	3614.2	3307.7	3980.8	3718.4	3196.4	5873.5	3904.6	8	10
Q8K297	Colgalt1	Procollagen galactosyltransferase 1 OS=Mus musculus OX=10090 GN=Colgalt1 PE=1 SV=2	3216.9	2858.8	2898.9	3611.4	3426.4	3026.6	5266.4	3611.7	7	15
P21279	Gnaq	Guanine nucleotide-binding protein G(q) subunit alpha OS=Mus musculus OX=10090 GN=Gnaq PE=1 SV=4	3216.1	3423.4	3205.3	3987.7	3661.3	3802.6	5809.3	3749.5	9	20
A0A0R4J2B2	Kctd12	BTB/POZ domain-containing protein KCTD12 OS=Mus musculus OX=10090 GN=Kctd12 PE=1 SV=1	3203.7	2975	2729.2	3497.6	3412.9	3270.4	5541.8	3458.9	6	15
P97930	Dtymk	Thymidylate kinase OS=Mus musculus OX=10090 GN=Dtymk PE=1 SV=2	3202.2	3298.7	3016	3438.4	4032.2	2958.6	5624.8	3502.5	5	10
Q9CQM9	Glrx3	Glutaredoxin-3 OS=Mus musculus OX=10090 GN=Glrx3 PE=1 SV=1	3202	2575.1	2769.1	2871.4	3280.2	2860.3	5414.4	3727	12	17
Q9DBG7	Srpra	Signal recognition particle receptor subunit alpha OS=Mus musculus OX=10090 GN=Srpra PE=1 SV=1	3195.2	3150.6	3187.9	3551.4	3509.2	3272.6	4929.1	3578.3	9	14
Q9D1G1	Rab1b	Ras-related protein Rab-1B OS=Mus musculus OX=10090 GN=Rab1b PE=1 SV=1	3189.7	3083.6	3171.2	3530.4	3211.2	3243.9	4895.8	3770.6	13	44
P39876	Timp3	Metalloproteinase inhibitor 3 OS=Mus musculus OX=10090 GN=Timp3 PE=1 SV=1	3187.8	3559.4	4573.5	4812.5	3168.3	3064.5	5006.6	4876	3	8
Q6PGH2	Jpt2	Jupiter microtubule associated homolog 2 OS=Mus musculus OX=10090 GN=Jpt2 PE=1 SV=1	3184.4	3320.6	2832.4	3110.4	3333.2	2771.6	4385.6	3055.2	3	6
Q9D2G2	Dlst	Dihydrolipoyllysine-residue succinyltransferase component of 2-oxoglutarate dehydrogenase complex, mitochondrial OS=Mus musculus OX=10090 GN=Dlst PE=1 SV=1	3183.5	2965.3	3653.9	3497.8	3740.4	4896.4	5915.1	3599.4	5	11
Q9CQ65	Mtap	S-methyl-5'-thioadenosine phosphorylase OS=Mus musculus OX=10090 GN=Mtap PE=1 SV=1	3180.6	2731.1	2683.1	3360.9	3311.5	3008.5	5619.3	3745.9	8	16
Q99JR1	Sfxn1	Sideroflexin-1 OS=Mus musculus OX=10090 GN=Sfxn1 PE=1 SV=3	3178.9	3133.7	2993.6	3383.6	3168.8	2762.3	4858.8	3293.5	7	11
Q8VCE0	Atp1a3	Sodium/potassium-transporting ATPase subunit alpha OS=Mus musculus OX=10090 GN=Atp1a3 PE=1 SV=1	3178.7	3205.3	3005.5	3113.7	3481.8	2850.9	8806	3536	24	79
Q9EPE9	Atp13a1	Manganese-transporting ATPase 13A1 OS=Mus musculus OX=10090 GN=Atp13a1 PE=1 SV=2	3176	3112	3467.6	3640.7	3262.4	3028.6	4673.4	3556.9	11	16
Q61576	Fkbp10	Peptidyl-prolyl cis-trans isomerase FKBP10 OS=Mus musculus OX=10090 GN=Fkbp10 PE=1 SV=2	3176	2796.2	2748.8	3527.4	3087.9	3175.4	4846.9	3522.2	5	10
Q9CR57	Rpl14	60S ribosomal protein L14 OS=Mus musculus OX=10090 GN=Rpl14 PE=1 SV=3	3164.8	3120.7	2996.8	3626.9	3084.2	3358.8	4699.9	3683.5	2	10
P54227	Stmn1	Stathmin OS=Mus musculus OX=10090 GN=Stmn1 PE=1 SV=2	3162.5	2795.9	2751.2	3121.9	3523.5	3633.7	7039.2	3425.7	4	7
Q6IQX7	Chpf	Chondroitin sulfate synthase 2 OS=Mus musculus OX=10090 GN=Chpf PE=1 SV=1	3158.3	3192.8	3220.7	3516.3	3333.2	2816.6	4789.9	3423.4	12	16
Q3ULW8	Parp3	Poly [ADP-ribose] polymerase OS=Mus musculus OX=10090 GN=Parp3 PE=1 SV=1	3157.8	3013.9	2965	3379.7	3446.3	3240.1	5158.5	3930.1	6	12
P16332	Mut	Methylmalonyl-CoA mutase, mitochondrial OS=Mus musculus OX=10090 GN=Mut PE=1 SV=2	3155.3	2625.9	2802.8	3190.4	2890.4	2549.1	4402.4	3011.4	7	11
Q9D1R9	Rpl34	60S ribosomal protein L34 OS=Mus musculus OX=10090 GN=Rpl34 PE=1 SV=2	3154.5	3205.2	4105	3487.2	4550.4	3506.9	5486.1	3923.1	3	4
Q9WTX5	Skp1	S-phase kinase-associated protein 1 OS=Mus musculus OX=10090 GN=Skp1 PE=1 SV=3	3149.8	2802.7	2690.6	3369.9	3285.7	2787.8	5100	3446.6	5	14
P57716	Ncstn	Nicastrin OS=Mus musculus OX=10090 GN=Ncstn PE=1 SV=3	3147.9	2939	3177.5	3471.3	3141.6	2881	4512.5	3228.8	6	9
P97333	Nrp1	Neuropilin-1 OS=Mus musculus OX=10090 GN=Nrp1 PE=1 SV=2	3143.5	2625.8	2788.8	3107.2	3022.5	2597.3	4531	3148.7	9	11
Q91YR7	Prpf6	Pre-mRNA-processing factor 6 OS=Mus musculus OX=10090 GN=Prpf6 PE=1 SV=1	3138.6	3084.3	3296.8	3700.6	3345.3	2979.4	5153.9	3587	8	11
Q9R1T2	Sae1	SUMO-activating enzyme subunit 1 OS=Mus musculus OX=10090 GN=Sae1 PE=1 SV=1	3137.4	2685	2607	3351.5	2731.8	3073.8	4446	3293.9	7	9
E9Q1Z0	Krt90	Keratin 90 OS=Mus musculus OX=10090 GN=Krt90 PE=1 SV=1	3134.4	3414.8	4451.2	2989.3	2577.6	1861.5	3337.3	3121.5	15	63
Q9CQ62	Decr1	2,4-dienoyl-CoA reductase, mitochondrial OS=Mus musculus OX=10090 GN=Decr1 PE=1 SV=1	3117.9	2868.5	3254.3	3594.4	3336.3	2508.2	5010.4	3275.5	8	17
Q19LI2	A1bg	Alpha-1B-glycoprotein OS=Mus musculus OX=10090 GN=A1bg PE=1 SV=1	3116.5	3054.6	9278.1	16189.9	3352.6	3414.6	17646.2	15415.5	10	16
P27601	Gna13	Guanine nucleotide-binding protein subunit alpha-13 OS=Mus musculus OX=10090 GN=Gna13 PE=1 SV=1	3116	2790.1	2833.6	3113.1	3145.5	2995.7	4737.7	3333	9	20
Q08652	Rbp2	Retinol-binding protein 2 OS=Mus musculus OX=10090 GN=Rbp2 PE=2 SV=2	3113.7	2701.4	2520.4	3096.5	2372.4	3165	5191.1	3651.1	2	4
Q9Z2I8	Suclg2	Succinate--CoA ligase [GDP-forming] subunit beta, mitochondrial OS=Mus musculus OX=10090 GN=Suclg2 PE=1 SV=3	3113.2	3359.1	3333.4	3179.4	4414.8	2902.1	6013.8	3944.8	10	12
A0A0A0MQA5	Tuba4a	Tubulin alpha chain (Fragment) OS=Mus musculus OX=10090 GN=Tuba4a PE=1 SV=1	3104.1	2152.2	9417.9	3389	3514.6	2836.6	9131.7	3442.4	18	98
Q8BJY1	Psmd5	26S proteasome non-ATPase regulatory subunit 5 OS=Mus musculus OX=10090 GN=Psmd5 PE=1 SV=4	3101.9	3102.7	2895.4	3223.8	3301.5	2897.6	4817.1	3254.3	8	8
P30412	Ppic	Peptidyl-prolyl cis-trans isomerase C OS=Mus musculus OX=10090 GN=Ppic PE=1 SV=1	3100.8	2974.8	2514.2	3498.1	3538.3	3428.5	5643.1	3596.3	4	14
Q9WTP6	Ak2	Adenylate kinase 2, mitochondrial OS=Mus musculus OX=10090 GN=Ak2 PE=1 SV=5	3096	2863.8	3173.1	3043.9	3505.2	2536.6	5180.3	3182.9	5	16
Q8R4V4	Cpz	Carboxypeptidase Z OS=Mus musculus OX=10090 GN=Cpz PE=2 SV=2	3092.5	3147.4	3902.9	3789.2	3093.3	2740	4499.2	3883.6	6	16
Q80X50	Ubap2l	Ubiquitin-associated protein 2-like OS=Mus musculus OX=10090 GN=Ubap2l PE=1 SV=1	3090.7	3088.7	2555.1	3647.9	2844.2	4018.7	3727	3481	6	11
Q3TIX6	Fubp3	Far upstream element (FUSE)-binding protein 3 OS=Mus musculus OX=10090 GN=Fubp3 PE=1 SV=1	3089.7	2823.9	3192.1	3456.5	3302.4	3002.5	4592.6	3306.2	9	14
Q80U72	Scrib	Protein scribble homolog OS=Mus musculus OX=10090 GN=Scrib PE=1 SV=2	3089.5	2670	2696.8	3146.2	2690.4	2790.4	3819.9	2825.6	12	16
Q4VAA2	Cdv3	Protein CDV3 OS=Mus musculus OX=10090 GN=Cdv3 PE=1 SV=2	3086.9	2563.5	2574.8	3042.8	2467.3	2759.1	4201.4	2901	2	2
E9QB02	Mars	Methionine--tRNA ligase, cytoplasmic OS=Mus musculus OX=10090 GN=Mars PE=1 SV=1	3079.4	3060.2	3032.8	3315.9	3101.1	2837.9	4405.8	3155.1	7	7
C0HKD9	Mfap1a	Microfibrillar-associated protein 1B OS=Mus musculus OX=10090 GN=Mfap1b PE=1 SV=1	3077	2840.1	3416.1	3543.3	2582.8	3211.4	3565.1	3261.2	2	3
Q8BWY3	Etf1	Eukaryotic peptide chain release factor subunit 1 OS=Mus musculus OX=10090 GN=Etf1 PE=1 SV=4	3076.9	2939.6	2827.3	3283.8	3372.5	2555.2	5140.2	3403.1	8	15
Q9D8L3	Ssr4	Signal sequence receptor, delta OS=Mus musculus OX=10090 GN=Ssr4 PE=1 SV=1	3074.7	3384.8	3145.3	3865.7	3636.5	3382.1	5344.5	3639.6	2	8
J3QNK8	Abi1	Abl interactor 1 OS=Mus musculus OX=10090 GN=Abi1 PE=1 SV=1	3070.1	3047.2	2811.5	3261.6	3399.1	3150.6	4951.6	3441.8	5	8
E9Q0B5	Fcgbp	Fc fragment of IgG-binding protein OS=Mus musculus OX=10090 GN=Fcgbp PE=1 SV=1	3065.3	2762	3215.8	3502.3	3564.4	3164.8	4637.6	3332.2	8	10
Q91V61	Sfxn3	Sideroflexin-3 OS=Mus musculus OX=10090 GN=Sfxn3 PE=1 SV=1	3064.6	3259.7	2875.6	3381.7	3259.6	2712.7	4855.8	3298.7	6	11
Q8CG76	Akr7a2	Aflatoxin B1 aldehyde reductase member 2 OS=Mus musculus OX=10090 GN=Akr7a2 PE=1 SV=3	3058.1	2892.4	2517.3	2875	3908.9	2574.5	5466.3	3315.9	4	7
P58389	Ptpa	Serine/threonine-protein phosphatase 2A activator OS=Mus musculus OX=10090 GN=Ptpa PE=1 SV=1	3048.1	2365.8	2455.2	3140.9	2989.3	3279	5829.8	3612.3	7	12
Q9DBJ1	Pgam1	Phosphoglycerate mutase 1 OS=Mus musculus OX=10090 GN=Pgam1 PE=1 SV=3	3045.8	2365.8	2351.7	3070	3008.5	2625.1	5872.9	3644.7	4	19
Q07456	Ambp	Protein AMBP OS=Mus musculus OX=10090 GN=Ambp PE=1 SV=2	3042.1	2682.8	1875.4	2229.6	2778.6	2475.6	3680.9	2993.6	3	7
Q8BP48	Metap1	Methionine aminopeptidase 1 OS=Mus musculus OX=10090 GN=Metap1 PE=1 SV=1	3041.6	2798.3	3088.5	3378.8	2936.7	2576.1	4143.3	3087	4	6
Q9D554	Sf3a3	Splicing factor 3A subunit 3 OS=Mus musculus OX=10090 GN=Sf3a3 PE=1 SV=2	3040.8	2932	2970.5	3317.9	1299.6	2779.4	3645.6	3535.6	6	7
Q6DFZ1	Gbf1	Golgi-specific brefeldin A-resistance factor 1 OS=Mus musculus OX=10090 GN=Gbf1 PE=1 SV=1	3038.9	2963.6	2791.2	3254.6	2964.6	2457.1	4488.1	3175.8	9	16
P23198	Cbx3	Chromobox protein homolog 3 OS=Mus musculus OX=10090 GN=Cbx3 PE=1 SV=2	3038.6	2510.7	2715.9	3371.4	3110.1	2920.2	5093.9	3163	4	13
Q9EQP2	Ehd4	EH domain-containing protein 4 OS=Mus musculus OX=10090 GN=Ehd4 PE=1 SV=1	3038.5	2874.1	3150.3	3409.8	3711.9	2814.6	5034.4	3776.9	13	32
A2AJN7	Slc4a11	Sodium bicarbonate transporter-like protein 11 OS=Mus musculus OX=10090 GN=Slc4a11 PE=2 SV=1	3037.7	3223.5	4435.5	4870.4	2775.7	3686.3	3154.8	4099.3	11	14
Q3UPH1	Prrc1	Protein PRRC1 OS=Mus musculus OX=10090 GN=Prrc1 PE=1 SV=1	3036.3	3171	2483	3259.4	3156.4	3077.8	5266.2	3174	6	14
Q2UY11	Col28a1	Collagen alpha-1(XXVIII) chain OS=Mus musculus OX=10090 GN=Col28a1 PE=2 SV=1	3032.3	2753.6	2540	2764.7	3729.7	2243.6	5249	3090.1	7	11
P00920	Ca2	Carbonic anhydrase 2 OS=Mus musculus OX=10090 GN=Ca2 PE=1 SV=4	3028.8	2649.1	3184.4	2818.5	4659.4	3293.1	15061.9	8712.3	6	14
Q99L04	Dhrs1	Dehydrogenase/reductase SDR family member 1 OS=Mus musculus OX=10090 GN=Dhrs1 PE=1 SV=1	3024	3164.3	3249.6	3626.1	3233.6	2912.9	4687.4	3876.8	4	4
P62334	Psmc6	26S proteasome regulatory subunit 10B OS=Mus musculus OX=10090 GN=Psmc6 PE=1 SV=1	3017.6	2787.3	2786.2	3284.8	3261.4	3077.3	5160.5	3318	6	9
Q9EPU0	Upf1	Regulator of nonsense transcripts 1 OS=Mus musculus OX=10090 GN=Upf1 PE=1 SV=2	3009.5	2761.7	2762.8	3297.5	3055.1	2713.4	4720.9	3276	11	14
Q9D8W5	Psmd12	26S proteasome non-ATPase regulatory subunit 12 OS=Mus musculus OX=10090 GN=Psmd12 PE=1 SV=4	3001.1	2819	2574.2	3177.7	3255.1	3092.4	5021.2	3254.2	11	14
P20108	Prdx3	Thioredoxin-dependent peroxide reductase, mitochondrial OS=Mus musculus OX=10090 GN=Prdx3 PE=1 SV=1	2998.6	2648.5	3058.6	3438.1	3333	4639.2	5706	4156.5	5	15
P51410	Rpl9	60S ribosomal protein L9 OS=Mus musculus OX=10090 GN=Rpl9 PE=2 SV=2	2991.1	2935.3	2918.9	3449.6	3437.8	2937.3	5274.9	3878.1	5	11
Q6PE01	Snrnp40	U5 small nuclear ribonucleoprotein 40 kDa protein OS=Mus musculus OX=10090 GN=Snrnp40 PE=1 SV=1	2989.6	2774.3	3136.3	3487.3	3049.2	2918.7	4212	3369.1	5	8
Q8C854	Myef2	Myelin expression factor 2 OS=Mus musculus OX=10090 GN=Myef2 PE=1 SV=1	2986.3	3114.8	3326.5	3761.7	3126.6	3143.5	4644.4	3513.4	5	12
P62264	Rps14	40S ribosomal protein S14 OS=Mus musculus OX=10090 GN=Rps14 PE=1 SV=3	2974.9	2830	2993	3288.9	3272.7	2790.6	5212.7	3457.3	4	8
Q80U93	Nup214	Nuclear pore complex protein Nup214 OS=Mus musculus OX=10090 GN=Nup214 PE=1 SV=2	2973.2	2692.9	3644.8	3291.6	3007.8	2773.4	4149.9	3148.9	7	9
Q9Z0N1	Eif2s3x	Eukaryotic translation initiation factor 2 subunit 3, X-linked OS=Mus musculus OX=10090 GN=Eif2s3x PE=1 SV=2	2961.8	2648.3	2937.7	3019.2	2767.7	2403.9	4163.3	2835	6	8
D3Z3N4	Hnrnph3	Heterogeneous nuclear ribonucleoprotein H3 OS=Mus musculus OX=10090 GN=Hnrnph3 PE=1 SV=1	2960.5	2550.4	2825.4	3379.7	2776.1	2931.4	4032.4	3111.5	4	7
Q03958	Pfdn6	Prefoldin subunit 6 OS=Mus musculus OX=10090 GN=Pfdn6 PE=1 SV=1	2955.7	2879.1	2866.8	3074.5	3197.6	3294.4	4877	3161.3	5	10
Q9D7S9	Chmp5	Charged multivesicular body protein 5 OS=Mus musculus OX=10090 GN=Chmp5 PE=1 SV=1	2955.3	2513.3	2394.6	3745.8	2838.3	3705.2	5755.5	4219.7	4	11
Q8VHE0	Sec63	Translocation protein SEC63 homolog OS=Mus musculus OX=10090 GN=Sec63 PE=1 SV=4	2941.5	2765.5	2982.4	3435.2	3049.2	2821.8	4313	3190.6	6	8
Q60737	Csnk2a1	Casein kinase II subunit alpha OS=Mus musculus OX=10090 GN=Csnk2a1 PE=1 SV=2	2932.9	2637.2	3391.3	3252.4	3470.3	2475.5	4897.1	3997.5	8	11
P25976	Ubtf	Nucleolar transcription factor 1 OS=Mus musculus OX=10090 GN=Ubtf PE=1 SV=1	2932.1	2802.8	2824.3	3278.2	2976.8	2719.5	4041.5	3155.7	8	9
Q9QZ88	Vps29	Vacuolar protein sorting-associated protein 29 OS=Mus musculus OX=10090 GN=Vps29 PE=1 SV=1	2930.9	2522.1	2616.3	3187.8	2789.3	2916.9	5093.6	3423.6	4	6
P84104	Srsf3	Serine/arginine-rich splicing factor 3 OS=Mus musculus OX=10090 GN=Srsf3 PE=1 SV=1	2930	3167.7	2827.4	3442.3	3384.2	3261.2	4863.1	3805.2	5	10
P18052	Ptpra	Receptor-type tyrosine-protein phosphatase alpha OS=Mus musculus OX=10090 GN=Ptpra PE=1 SV=3	2929.6	2615.7	2491.2	3092.8	2863.4	3063.9	4236.5	3239.4	7	14
E9PV38	Ces2g	Carboxylic ester hydrolase OS=Mus musculus OX=10090 GN=Ces2g PE=1 SV=1	2929.5	2215.4	2499.1	3081.8	2882.7	2582.7	5310.9	3147.7	7	11
Q8C483	Sars	Serine--tRNA ligase, cytoplasmic OS=Mus musculus OX=10090 GN=Sars PE=1 SV=1	2927.3	2616.4	2299.5	3095.2	2977.9	3121.1	5355.1	3570.9	6	13
Q62418	Dbnl	Drebrin-like protein OS=Mus musculus OX=10090 GN=Dbnl PE=1 SV=2	2925	2720	2698.8	3004.9	2901.1	2987.3	4059.1	3566.9	6	10
Q9WUM3	Coro1b	Coronin-1B OS=Mus musculus OX=10090 GN=Coro1b PE=1 SV=1	2924.7	2388.1	2424.3	3140.6	2990.2	3148.4	5065.6	3662.3	3	6
P24668	M6pr	Cation-dependent mannose-6-phosphate receptor OS=Mus musculus OX=10090 GN=M6pr PE=1 SV=1	2922.3	2845.3	2743.8	3059.9	3016.8	2498.8	3990.8	2851.1	4	4
A0A0R4J0T8	Arfgap3	ADP-ribosylation factor GTPase-activating protein 3 OS=Mus musculus OX=10090 GN=Arfgap3 PE=1 SV=1	2908.4	2851.7	2698.1	3164.8	3010.7	2726.4	4549.9	3078.9	6	11
D3YUP5	Exoc3l2	Exocyst complex component 3-like 2 OS=Mus musculus OX=10090 GN=Exoc3l2 PE=1 SV=2	2908	2862.6	2775.7	3141.9	2921.4	2650.3	4409.1	2841.8	11	18
Q61823	Pdcd4	Programmed cell death protein 4 OS=Mus musculus OX=10090 GN=Pdcd4 PE=1 SV=1	2904.8	3129.4	2789.5	3168	3167.8	2749	4522.6	3231.6	6	7
Q8K449	Abca9	ATP-binding cassette sub-family A member 9 OS=Mus musculus OX=10090 GN=Abca9 PE=1 SV=2	2904.4	2794.7	2470.3	3147.7	2956.9	2629	4544.5	2906.2	10	19
P42227	Stat3	Signal transducer and activator of transcription 3 OS=Mus musculus OX=10090 GN=Stat3 PE=1 SV=2	2904.1	2706.8	2603.4	3038.8	2967.2	2366	4629.2	3025.3	9	9
Q8CH18	Ccar1	Cell division cycle and apoptosis regulator protein 1 OS=Mus musculus OX=10090 GN=Ccar1 PE=1 SV=1	2902.5	2693.9	2377.6	2918	2814.8	2211.7	3684.7	2304.2	7	11
Q3UQ28	Pxdn	Peroxidasin homolog OS=Mus musculus OX=10090 GN=Pxdn PE=1 SV=2	2894.9	2859.6	2649.4	2512.2	2729	2457.6	3174	2987.6	10	12
Q9DBV4	Mxra8	Matrix remodeling-associated protein 8 OS=Mus musculus OX=10090 GN=Mxra8 PE=1 SV=1	2891.4	2694	3110.9	3329.3	2987	2619.5	4016.1	2892.8	6	6
G3X8R0	Reep5	Receptor expression-enhancing protein OS=Mus musculus OX=10090 GN=Reep5 PE=1 SV=1	2886.9	3514	3383.3	3191.8	3803.2	3277.3	5350.8	4319.3	4	4
Q9CQ80	Vps25	Vacuolar protein-sorting-associated protein 25 OS=Mus musculus OX=10090 GN=Vps25 PE=1 SV=1	2881.6	2885.6	3041	3315.8	3214.4	2458.2	5308.6	3519	7	8
Q9Z127	Slc7a5	Large neutral amino acids transporter small subunit 1 OS=Mus musculus OX=10090 GN=Slc7a5 PE=1 SV=2	2880.3	2686.2	3957.3	4054	2564.2	3729.2	3192.3	3525.2	3	5
Q80W22	Thnsl2	Threonine synthase-like 2 OS=Mus musculus OX=10090 GN=Thnsl2 PE=1 SV=1	2877.6	2459.4	2356.9	2714.4	2370.1	2715.7	3982.2	3072.8	6	7
Q8BMF4	Dlat	Dihydrolipoyllysine-residue acetyltransferase component of pyruvate dehydrogenase complex, mitochondrial OS=Mus musculus OX=10090 GN=Dlat PE=1 SV=2	2877.1	2733.2	4225.8	3143.2	3197.6	4209.3	4976.3	3118.3	9	17
Q9EP71	Rai14	Ankycorbin OS=Mus musculus OX=10090 GN=Rai14 PE=1 SV=1	2875	2756.1	3266.8	3630.1	2995.4	2787.6	4080.2	3201.3	7	11
Q3V117	Acly	ATP-citrate synthase OS=Mus musculus OX=10090 GN=Acly PE=1 SV=1	2872.5	2573.7	3562.8	3128.2	3207	3117.5	4545.5	3017.6	16	24
E9QN99	Abhd14b	Protein ABHD14B OS=Mus musculus OX=10090 GN=Abhd14b PE=1 SV=1	2868.8	2418	2143.7	3239.9	2658.6	3358.1	5637.4	3334.3	5	7
O88544	Cops4	COP9 signalosome complex subunit 4 OS=Mus musculus OX=10090 GN=Cops4 PE=1 SV=1	2866	2852.3	2662.9	3228.7	2995.8	3293.1	4674	3220.2	8	10
E9Q512	Trip11	Thyroid hormone receptor interactor 11 OS=Mus musculus OX=10090 GN=Trip11 PE=1 SV=1	2863.7	2980.4	2784.9	3056.4	3184.9	2766	4831.9	3109.7	6	7
E9Q4X2	Uggt2	UDP-glucose glycoprotein glucosyltransferase 2 OS=Mus musculus OX=10090 GN=Uggt2 PE=1 SV=1	2862.1	2771.2	3083.7	3298.3	2997	2632.3	4194.4	3074.5	10	13
Q80W54	Zmpste24	CAAX prenyl protease 1 homolog OS=Mus musculus OX=10090 GN=Zmpste24 PE=1 SV=2	2860.5	2870.7	3040.4	3312	2936.7	2807.3	4321.3	3070.7	7	15
A0A0R4J083	Acadl	Long-chain-specific acyl-CoA dehydrogenase, mitochondrial OS=Mus musculus OX=10090 GN=Acadl PE=1 SV=1	2858.5	2726.6	2496.2	3075.8	3803.5	4269.7	5642.9	3671.8	5	8
Q99JI4	Psmd6	26S proteasome non-ATPase regulatory subunit 6 OS=Mus musculus OX=10090 GN=Psmd6 PE=1 SV=1	2847.8	2774.7	2561.7	3033.3	2934.3	3314.1	4328.6	3116.1	5	8
P62814	Atp6v1b2	V-type proton ATPase subunit B, brain isoform OS=Mus musculus OX=10090 GN=Atp6v1b2 PE=1 SV=1	2842.5	2666.1	3343.2	3112	2932.1	2805	4255.8	3135	7	8
E9PZ16	Hspg2	Basement membrane-specific heparan sulfate proteoglycan core protein OS=Mus musculus OX=10090 GN=Hspg2 PE=1 SV=1	2840	2632.9	2889	2997.5	2654.6	2039.3	3951.7	2837.2	113	1562
P29351	Ptpn6	Tyrosine-protein phosphatase non-receptor type 6 OS=Mus musculus OX=10090 GN=Ptpn6 PE=1 SV=2	2835.9	2451.5	2933.6	2951.1	2851.6	2298.9	4305.1	3450.5	7	8
Q07563	Col17a1	Collagen alpha-1(XVII) chain OS=Mus musculus OX=10090 GN=Col17a1 PE=1 SV=3	2822.6	2945.2	3019.2	3132.9	3042.8	3112.9	3962.7	2889.3	5	11
Q9CQJ6	Denr	Density-regulated protein OS=Mus musculus OX=10090 GN=Denr PE=1 SV=1	2821.8	2470.7	2707.6	2972	2746.3	2602.4	4042.3	3092.2	3	5
B1B1A8	Mylk	Myosin light chain kinase, smooth muscle OS=Mus musculus OX=10090 GN=Mylk PE=1 SV=1	2819.3	2747.1	2615.8	3059	4406.8	2472.4	5972.6	3731.3	7	12
Q62093	Srsf2	Serine/arginine-rich splicing factor 2 OS=Mus musculus OX=10090 GN=Srsf2 PE=1 SV=4	2793.4	2641.4	2592.2	3095.3	2707.5	2697.7	4163.8	3043.5	3	7
P31324	Prkar2b	cAMP-dependent protein kinase type II-beta regulatory subunit OS=Mus musculus OX=10090 GN=Prkar2b PE=1 SV=3	2791	2810.1	2801.8	3088	2876.4	2842.2	4294.9	2934.8	9	12
Q99KR7	Ppif	Peptidyl-prolyl cis-trans isomerase F, mitochondrial OS=Mus musculus OX=10090 GN=Ppif PE=1 SV=1	2783.5	2578.2	2794.3	2813.7	2727.8	2294.7	4487.7	3076.2	3	4
Q9QZD9	Eif3i	Eukaryotic translation initiation factor 3 subunit I OS=Mus musculus OX=10090 GN=Eif3i PE=1 SV=1	2783.4	2609.2	2610.5	2724.4	2645.9	3127.2	3655.3	2851	7	10
Q64674	Srm	Spermidine synthase OS=Mus musculus OX=10090 GN=Srm PE=1 SV=1	2777.4	2841.3	2417.5	3383.3	2995.2	3098	5625.1	3415.6	8	16
Q8R1Q8	Dync1li1	Cytoplasmic dynein 1 light intermediate chain 1 OS=Mus musculus OX=10090 GN=Dync1li1 PE=1 SV=1	2771.2	2759.3	2511.3	2900.9	3008.3	2531.8	4541.3	2961.3	8	12
D3Z383	Mest	Mesoderm specific transcript, isoform CRA_a OS=Mus musculus OX=10090 GN=Mest PE=1 SV=2	2760.1	2661.5	3041.6	3166.2	2565.7	2203	3771	3133.7	4	9
Q99LJ6	Gpx7	Glutathione peroxidase 7 OS=Mus musculus OX=10090 GN=Gpx7 PE=1 SV=1	2755.5	2878.7	2717.7	2938.9	2971.3	2549.3	4638	3084.3	5	8
A2AMT1	Bfsp1	Filensin OS=Mus musculus OX=10090 GN=Bfsp1 PE=1 SV=1	2755	1570.4	2048.1	1725.8	3113.9	1529	2711	3242	4	4
Q78PG9	Ccdc25	Coiled-coil domain-containing protein 25 OS=Mus musculus OX=10090 GN=Ccdc25 PE=1 SV=1	2752.7	2522	2749.8	2615.5	3037.4	2390.5	4312.9	2978.2	4	5
Q62376	Snrnp70	U1 small nuclear ribonucleoprotein 70 kDa OS=Mus musculus OX=10090 GN=Snrnp70 PE=1 SV=2	2750.5	2498	2466.5	3002.8	2612.6	2483.3	3961.9	2553.7	5	7
P97390	Vps45	Vacuolar protein sorting-associated protein 45 OS=Mus musculus OX=10090 GN=Vps45 PE=1 SV=1	2743.3	2614.5	2763.7	3158.9	2668.9	2320.1	4137.7	2831.3	8	13
Q8R050	Gspt1	Eukaryotic peptide chain release factor GTP-binding subunit ERF3A OS=Mus musculus OX=10090 GN=Gspt1 PE=1 SV=2	2741.9	2611.5	2495.5	2845.1	3004.1	2520.3	4807.2	3207.9	7	10
Q9Z2U1	Psma5	Proteasome subunit alpha type-5 OS=Mus musculus OX=10090 GN=Psma5 PE=1 SV=1	2739.7	2516.4	2623	3193	3005.5	3145.3	4842.9	3223	8	16
A0A075B5Y4	Ighv1-81	Immunoglobulin heavy variable 1-81 (Fragment) OS=Mus musculus OX=10090 GN=Ighv1-81 PE=4 SV=1	2736.8	2747.9	2371.4	3188	2381.4	3541.6	6607	4996	3	6
O55226	Chad	Chondroadherin OS=Mus musculus OX=10090 GN=Chad PE=2 SV=1	2734.5	2805.4	3126.8	3049.2	2832.2	2555.5	4007.2	3559.3	4	6
Q9JKY7	Cyp2d22	Cytochrome P450 CYP2D22 OS=Mus musculus OX=10090 GN=Cyp2d22 PE=1 SV=1	2734.4	2727.8	2580.6	2966.2	2756.9	2622.4	4080.7	2718.9	8	15
Q91VH6	Memo1	Protein MEMO1 OS=Mus musculus OX=10090 GN=Memo1 PE=1 SV=1	2732.2	2752.7	2634.5	2445.2	3510	2121.1	4514.3	2955.5	5	15
Q9R1P4	Psma1	Proteasome subunit alpha type-1 OS=Mus musculus OX=10090 GN=Psma1 PE=1 SV=1	2731.8	2401.7	2668.2	2914.6	2880.1	2574.3	4370.7	3040.4	6	8
Q4VWZ5	Dbi	Acyl-CoA-binding protein OS=Mus musculus OX=10090 GN=Dbi PE=1 SV=1	2729.1	2862.7	3045.3	4631.9	2769.6	2690.9	7024.2	2103.2	3	7
Q9D1J1	Necap2	Adaptin ear-binding coat-associated protein 2 OS=Mus musculus OX=10090 GN=Necap2 PE=1 SV=1	2726.7	2494.1	2364.7	2792.4	2742.9	2474.7	4075.3	2754	5	8
Q9R1K9	Cetn2	Centrin-2 OS=Mus musculus OX=10090 GN=Cetn2 PE=1 SV=1	2722.1	2298.1	2706	3057.3	2388.5	2648.1	3497.7	2526.2	4	4
Q9D8X2	Ccdc124	Coiled-coil domain-containing protein 124 OS=Mus musculus OX=10090 GN=Ccdc124 PE=1 SV=1	2719.6	2804.6	2738.4	2883.2	2747.7	2746.5	3836.4	2966.8	3	5
E0CYV0	Pcmt1	Protein-L-isoaspartate O-methyltransferase OS=Mus musculus OX=10090 GN=Pcmt1 PE=1 SV=1	2717.6	2446.6	2456.7	3009	2688.5	3083.3	4338.7	3093.5	6	10
Q8R1X1	Acsl6	Acyl-CoA synthetase long-chain family member 6 OS=Mus musculus OX=10090 GN=Acsl6 PE=1 SV=2	2716.7	2821.1	2660.4	3009.6	3100.1	2638.3	4437.7	2801.4	9	14
Q61810	Ltbp3	Latent-transforming growth factor beta-binding protein 3 OS=Mus musculus OX=10090 GN=Ltbp3 PE=1 SV=3	2711.3	2295	2386	2919.3	1959.8	1867.8	3263.8	2520.9	3	8
Q9CWS0	Ddah1	N(G),N(G)-dimethylarginine dimethylaminohydrolase 1 OS=Mus musculus OX=10090 GN=Ddah1 PE=1 SV=3	2710.5	1930.9	1953.4	2415	2359.5	2679.4	4658.2	2761	4	11
A0A0A0MQC3	Urah	5-hydroxyisourate hydrolase OS=Mus musculus OX=10090 GN=Urah PE=1 SV=1	2706	2880.2	4014.2	2778.9	3239.5	2307.3	5400.8	4449.4	3	5
Q7TT37	Elp1	Elongator complex protein 1 OS=Mus musculus OX=10090 GN=Elp1 PE=1 SV=2	2693.9	2614.6	2489.9	2826.5	2752.5	2526.5	3967.2	2704.3	9	15
A0A1B0GRP7	Plpbp	Pyridoxal phosphate homeostasis protein (Fragment) OS=Mus musculus OX=10090 GN=Plpbp PE=1 SV=1	2674.6	2789	2536.2	2772.1	3024.1	2540.7	4451.1	2778.1	6	14
Q9JM76	Arpc3	Actin-related protein 2/3 complex subunit 3 OS=Mus musculus OX=10090 GN=Arpc3 PE=1 SV=3	2672.3	2648.3	2885.8	3027.6	3380.7	3336.3	5210.4	4052.5	4	12
Q80WJ7	Mtdh	Protein LYRIC OS=Mus musculus OX=10090 GN=Mtdh PE=1 SV=1	2670.2	2643.5	2697.1	3122.6	2712.7	2690.2	3613.6	2601.8	7	11
Q9Z1A1	Tfg	TFG protein OS=Mus musculus OX=10090 GN=Tfg PE=1 SV=1	2668.2	2568	2210.9	2790.7	2616.1	2186.8	3775.1	2585	5	11
F7DCH5	Clasp2	CLIP-associating protein 2 OS=Mus musculus OX=10090 GN=Clasp2 PE=1 SV=1	2666.5	2446.1	3060.6	3112.3	2634.8	2393.6	3847.9	2786.2	6	8
A2A432	Cul4b	Cullin-4B OS=Mus musculus OX=10090 GN=Cul4b PE=1 SV=1	2665.6	2716	2458.8	2769.4	2754.3	2540	4035.7	2852.6	9	12
Q9DC11	Plxdc2	Plexin domain-containing protein 2 OS=Mus musculus OX=10090 GN=Plxdc2 PE=1 SV=1	2662.4	2589.7	2705.8	2836.2	2441.5	2277.3	3568.4	2569.8	3	11
Q3TZZ7	Esyt2	Extended synaptotagmin-2 OS=Mus musculus OX=10090 GN=Esyt2 PE=1 SV=1	2661.2	2612.3	2721.9	3011.7	2881.5	2518	4223.5	2950.6	9	16
Q9WUR2	Eci2	Enoyl-CoA delta isomerase 2, mitochondrial OS=Mus musculus OX=10090 GN=Eci2 PE=1 SV=2	2660.2	2853	2742.9	3015	2919.9	2410.9	4325.1	2693.6	7	11
E9Q8Z8	Ctnnd1	Catenin delta-1 OS=Mus musculus OX=10090 GN=Ctnnd1 PE=1 SV=1	2654.6	2475.6	2969.7	3103.2	2813.1	2805.2	3701.3	3193.8	11	22
A0A1Y7VMN0	Rock2	Rho-associated protein kinase 2 (Fragment) OS=Mus musculus OX=10090 GN=Rock2 PE=1 SV=1	2654.3	2432.2	2708.9	2925.5	2830.1	2631.5	4057.9	2984.5	9	10
P18572	Bsg	Basigin OS=Mus musculus OX=10090 GN=Bsg PE=1 SV=2	2653	2620.5	3648.4	3907	2636.2	3550.2	4046.7	3437.6	4	5
P01644		Ig kappa chain V-V region HP R16.7 OS=Mus musculus OX=10090 PE=1 SV=1	2652.1	2402.3	2108.1	2724.8	2269	3201.5	5584.3	4380.4	3	8
O89051	Itm2b	Integral membrane protein 2B OS=Mus musculus OX=10090 GN=Itm2b PE=1 SV=1	2649.2	3139.2	3841.2	4024.1	3008.8	3027.6	4259.5	2798.3	5	13
Q9D1H9	Mfap4	Microfibril-associated glycoprotein 4 OS=Mus musculus OX=10090 GN=Mfap4 PE=1 SV=1	2648.6	3698.1	2803.2	3629.6	4796.2	3893.2	7279.1	4286.1	2	5
Q9CQ60	Pgls	6-phosphogluconolactonase OS=Mus musculus OX=10090 GN=Pgls PE=1 SV=1	2647.8	1983.2	2428	2759.9	2483.6	3457.6	4780.8	3693.1	5	10
P62137	Ppp1ca	Serine/threonine-protein phosphatase PP1-alpha catalytic subunit OS=Mus musculus OX=10090 GN=Ppp1ca PE=1 SV=1	2646.1	2507	2879.6	3106.6	2983	2944.6	4721.3	3427	5	10
Q9CRB9	Chchd3	MICOS complex subunit Mic19 OS=Mus musculus OX=10090 GN=Chchd3 PE=1 SV=1	2636.7	2856.7	2810.8	2925.3	2878.4	3606.4	3764.9	2998.7	4	6
Q9D711	Pir	Pirin OS=Mus musculus OX=10090 GN=Pir PE=1 SV=1	2636.6	2737.9	2334.4	2259.5	4267.1	1924.5	5591.1	4153.8	4	11
Q99MR8	Mccc1	Methylcrotonoyl-CoA carboxylase subunit alpha, mitochondrial OS=Mus musculus OX=10090 GN=Mccc1 PE=1 SV=2	2630.9	2397.5	2297	2834.2	2609	2577.3	3729	2632	5	7
D3YVW2	Golim4	Golgi integral membrane protein 4 OS=Mus musculus OX=10090 GN=Golim4 PE=1 SV=1	2630.1	2696.7	2668.4	2958	2749.4	2283.8	3887.2	2666.6	6	8
A0A1W2P7N3	Lama2	Laminin subunit alpha-2 (Fragment) OS=Mus musculus OX=10090 GN=Lama2 PE=1 SV=1	2624.4	2548.7	3020.5	3160.3	2507.4	1811.8	3634.6	2718.7	42	214
Q9QXW9	Slc7a8	Large neutral amino acids transporter small subunit 2 OS=Mus musculus OX=10090 GN=Slc7a8 PE=1 SV=1	2623.4	2799.1	3791.7	4178.6	2411.5	3621.5	2825.8	3863.6	3	4
P99026	Psmb4	Proteasome subunit beta type-4 OS=Mus musculus OX=10090 GN=Psmb4 PE=1 SV=1	2622.1	2455.8	2445.4	2830.7	2848.7	2772.6	3993.7	2848.8	6	11
Q9D0J8	Ptms	Parathymosin OS=Mus musculus OX=10090 GN=Ptms PE=1 SV=3	2613.5	2030	2395.9	1280.8	7170.9	2234.1	3185.7	2689.1	2	3
Q9R1Z8	Sorbs3	Vinexin OS=Mus musculus OX=10090 GN=Sorbs3 PE=1 SV=1	2607.8	2529.5	2584.7	2703.5	2679.9	2205.7	3554.1	2846.9	5	10
Q99K28	Arfgap2	ADP-ribosylation factor GTPase-activating protein 2 OS=Mus musculus OX=10090 GN=Arfgap2 PE=1 SV=1	2605	2496	2628.5	2989.1	2660.4	2590.1	3950.8	2988.8	6	8
Q8K0J2	B3gnt7	UDP-GlcNAc:betaGal beta-1,3-N-acetylglucosaminyltransferase 7 OS=Mus musculus OX=10090 GN=B3gnt7 PE=2 SV=2	2591.6	2588.5	2417.3	3068.9	2546.6	2741	3997.5	2720.3	6	8
Q80T21	Adamtsl4	ADAMTS-like protein 4 OS=Mus musculus OX=10090 GN=Adamtsl4 PE=2 SV=1	2584.9	2549.3	2621.5	2679.7	2273.5	2162.5	3311.4	2778.5	2	5
P47941	Crkl	Crk-like protein OS=Mus musculus OX=10090 GN=Crkl PE=1 SV=2	2584.1	2415.9	2439.6	2730.8	2944	2065.5	4208.8	3098.9	7	13
P35374	Agtr2	Type-2 angiotensin II receptor OS=Mus musculus OX=10090 GN=Agtr2 PE=1 SV=1	2580.1	2259.9	1996.7	2295.6	2412.4	2146.4	3370.7	2278.9	2	3
Q6IRU5	Cltb	Clathrin light chain B OS=Mus musculus OX=10090 GN=Cltb PE=1 SV=1	2575.8	2468.6	2066	2460.6	2460.3	2125.6	4107.8	2280.2	3	4
P27612	Plaa	Phospholipase A-2-activating protein OS=Mus musculus OX=10090 GN=Plaa PE=1 SV=4	2575.5	2548.6	2324.1	2778	2783.9	2382.3	4274.8	2833.6	5	5
Q8C8U0	Ppfibp1	Liprin-beta-1 OS=Mus musculus OX=10090 GN=Ppfibp1 PE=1 SV=3	2571.4	2336.8	2374	2597.5	2629.2	2415.2	3587.8	2777.6	7	8
A0A0A0MQ97	Nccrp1	F-box only protein 50 OS=Mus musculus OX=10090 GN=Nccrp1 PE=1 SV=1	2565.2	2165	3589.2	1877.5	3247	1306.7	3811.4	4213.5	7	10
F8WIA1	Clip1	CAP-Gly domain-containing linker protein 1 OS=Mus musculus OX=10090 GN=Clip1 PE=1 SV=1	2563.8	2336.2	2317.1	2599.1	2380.5	2354	3573.5	2489	5	6
Q8BFY9	Tnpo1	Transportin-1 OS=Mus musculus OX=10090 GN=Tnpo1 PE=1 SV=2	2562.3	2641.8	2532.1	2645.2	2769	2074.5	4054.9	2622.2	7	11
G3X9C8	Lix1l	LIX1-like protein OS=Mus musculus OX=10090 GN=Lix1l PE=1 SV=1	2559.3	2671.4	2461.3	2738.9	2684.4	2544.4	3769.5	2762.6	4	4
P51125	Cast	Calpastatin OS=Mus musculus OX=10090 GN=Cast PE=1 SV=2	2551.8	2349.5	2066.2	2425.1	2397.7	2689.8	3079.2	2409.3	9	12
Q64314	Cd34	Hematopoietic progenitor cell antigen CD34 OS=Mus musculus OX=10090 GN=Cd34 PE=1 SV=1	2543.8	2275.4	2542.4	3411.9	2690.6	2897.8	4213.3	2662.5	2	4
P27808	Mgat1	Alpha-1,3-mannosyl-glycoprotein 2-beta-N-acetylglucosaminyltransferase OS=Mus musculus OX=10090 GN=Mgat1 PE=1 SV=1	2540.9	2536.5	2659.3	2912.6	2397.5	2118.4	3546.9	2613.9	5	5
Q3TW96	Uap1l1	UDP-N-acetylhexosamine pyrophosphorylase-like protein 1 OS=Mus musculus OX=10090 GN=Uap1l1 PE=1 SV=1	2539.6	2372.8	2015.1	2681.5	2673.4	2714.5	4952	3078.5	8	12
Q9D952	Evpl	Envoplakin OS=Mus musculus OX=10090 GN=Evpl PE=1 SV=3	2532.9	2686.6	3092.3	2899.6	2856.7	3538.3	3532.5	2733.6	11	11
Q3V3R1	Mthfd1l	Monofunctional C1-tetrahydrofolate synthase, mitochondrial OS=Mus musculus OX=10090 GN=Mthfd1l PE=1 SV=2	2530.8	2545.7	2329.4	2785.5	2889.3	2232.3	4122.7	2693.9	10	13
O89053	Coro1a	Coronin-1A OS=Mus musculus OX=10090 GN=Coro1a PE=1 SV=5	2527.7	2314.3	2314.1	3106.9	3383.5	2710	5319.1	4401.2	6	10
Q9DC50	Crot	Peroxisomal carnitine O-octanoyltransferase OS=Mus musculus OX=10090 GN=Crot PE=1 SV=1	2527.6	2035.2	2179.4	2130	2845.8	1919	3950.3	2514.3	7	11
P00493	Hprt1	Hypoxanthine-guanine phosphoribosyltransferase OS=Mus musculus OX=10090 GN=Hprt1 PE=1 SV=3	2522.3	1979.9	2170.3	2738.1	2851.5	2540.9	5327.7	3154.3	5	7
Q3UHX2	Pdap1	28 kDa heat- and acid-stable phosphoprotein OS=Mus musculus OX=10090 GN=Pdap1 PE=1 SV=1	2521.6	2306.1	2175.9	2596.4	2734.2	2596.1	3915.5	2854.5	3	8
P97314	Csrp2	Cysteine and glycine-rich protein 2 OS=Mus musculus OX=10090 GN=Csrp2 PE=1 SV=3	2521.5	2133.3	2958.9	2954.3	2430	2153.2	3680	4123.3	3	4
Q62426	Cstb	Cystatin-B OS=Mus musculus OX=10090 GN=Cstb PE=1 SV=1	2519.1	2258.7	1934.4	2602.5	1791.4	2671.9	4318.2	3244.1	3	3
E9QP73	Tmem132c	Transmembrane protein 132C OS=Mus musculus OX=10090 GN=Tmem132c PE=4 SV=1	2518.1	2601.3	2568.7	2818.5	2838.2	2706.3	3862.8	2559.1	11	26
Q99JB8	Pacsin3	Protein kinase C and casein kinase II substrate protein 3 OS=Mus musculus OX=10090 GN=Pacsin3 PE=1 SV=1	2516.1	2518.9	2190.8	2801.8	2467.4	2527.8	3504.3	2459	3	5
Q9QUR7	Pin1	Peptidyl-prolyl cis-trans isomerase NIMA-interacting 1 OS=Mus musculus OX=10090 GN=Pin1 PE=1 SV=1	2513.7	2505.3	2300.2	2493.6	2564.2	2013	3977.1	2748.4	3	5
Q8BYC6	Taok3	Serine/threonine-protein kinase TAO3 OS=Mus musculus OX=10090 GN=Taok3 PE=1 SV=2	2511.7	2525.1	4249	2906.5	2561.4	1788	3143.4	2635.7	5	9
O09061	Psmb1	Proteasome subunit beta type-1 OS=Mus musculus OX=10090 GN=Psmb1 PE=1 SV=1	2508.5	2309.9	2918.1	2836.2	2563.2	2562.2	4202.1	2926.1	5	10
Q8BH43	Wasf2	Wiskott-Aldrich syndrome protein family member 2 OS=Mus musculus OX=10090 GN=Wasf2 PE=1 SV=1	2506	2418.6	2261.4	2627.7	2387.9	2415.3	3730.4	2616.5	4	4
P40630	Tfam	Transcription factor A, mitochondrial OS=Mus musculus OX=10090 GN=Tfam PE=1 SV=2	2504.8	2748.7	3315.9	3189.1	3332.3	2566.5	4365.5	3213.8	2	3
Q922B1	Macrod1	O-acetyl-ADP-ribose deacetylase MACROD1 OS=Mus musculus OX=10090 GN=Macrod1 PE=1 SV=2	2497.8	2444.8	2303.5	2516.3	2574.4	2230.2	3632.1	2510.9	3	4
P47811	Mapk14	Mitogen-activated protein kinase 14 OS=Mus musculus OX=10090 GN=Mapk14 PE=1 SV=3	2489.5	2218.2	2288.4	2513.6	2590.5	2286	4282.6	3060.5	7	9
P04202	Tgfb1	Transforming growth factor beta-1 proprotein OS=Mus musculus OX=10090 GN=Tgfb1 PE=1 SV=1	2488.9	2403.5	2457.3	2681.5	2463	2151	3216.2	2550.3	4	12
O35226	Psmd4	26S proteasome non-ATPase regulatory subunit 4 OS=Mus musculus OX=10090 GN=Psmd4 PE=1 SV=1	2486.9	2313	2015.7	2642.2	2562.9	2655.3	4201	2705	7	9
Q99LB2	Dhrs4	Dehydrogenase/reductase SDR family member 4 OS=Mus musculus OX=10090 GN=Dhrs4 PE=1 SV=3	2485.7	2440.2	2878	3027.3	2759.5	2126.8	4088.7	2699.2	6	8
P0C0S6	H2afz	Histone H2A.Z OS=Mus musculus OX=10090 GN=H2afz PE=1 SV=2	2485.2	2647.8	3945.1	3715.1	3157.6	2357.3	4756	3585	5	39
Q9DCL9	Paics	Multifunctional protein ADE2 OS=Mus musculus OX=10090 GN=Paics PE=1 SV=4	2484.5	2559.8	2300.6	2644.6	3215.3	2489.3	4625.9	2812.5	8	13
Q9DB34	Chmp2a	Charged multivesicular body protein 2a OS=Mus musculus OX=10090 GN=Chmp2a PE=1 SV=1	2480.5	2327.5	2913.2	2695.3	2856.6	1892.3	4288.9	3152	5	5
P10833	Rras	Ras-related protein R-Ras OS=Mus musculus OX=10090 GN=Rras PE=1 SV=1	2478	2271.7	2523	2767.1	2687.9	2545	4100.8	2759.5	5	11
A2A8U2	Tmem201	Transmembrane protein 201 OS=Mus musculus OX=10090 GN=Tmem201 PE=1 SV=1	2477.3	2533.1	3404.9	3645.9	2267.2	2638.8	3095.5	2841.7	4	4
E9PWB2	Csnk1a1	Casein kinase I isoform alpha OS=Mus musculus OX=10090 GN=Csnk1a1 PE=1 SV=1	2470.9	2340.6	2946.3	2674.7	2787.5	2252.2	3788.2	3116.3	6	8
P31001	Des	Desmin OS=Mus musculus OX=10090 GN=Des PE=1 SV=3	2470.5	2849.8	2499.7	2816.6	2562.7	9549.3	3506.9	2742.1	16	32
Q6ZWQ7	Spcs3	Signal peptidase complex subunit 3 OS=Mus musculus OX=10090 GN=Spcs3 PE=1 SV=1	2470.1	2216.8	2437.6	2658.7	2498.7	2116.2	3753.6	2488.9	3	6
P62715	Ppp2cb	Serine/threonine-protein phosphatase 2A catalytic subunit beta isoform OS=Mus musculus OX=10090 GN=Ppp2cb PE=1 SV=1	2467.7	2585.8	2880.2	2781.1	2869	2744.8	4596.9	3205.5	4	8
Q6GU68	Islr	Immunoglobulin superfamily containing leucine-rich repeat protein OS=Mus musculus OX=10090 GN=Islr PE=1 SV=1	2461.9	2524.5	2723	2852	2723.3	2425.3	3957.7	2797.4	6	7
A0A0R4IZY0	Thop1	Thimet oligopeptidase OS=Mus musculus OX=10090 GN=Thop1 PE=1 SV=1	2461.1	1996.5	2147.3	2582.6	2558.9	2299.7	4433.3	2796.7	6	8
Q3U125	Fam213a	Redox-regulatory protein FAM213A OS=Mus musculus OX=10090 GN=Fam213a PE=1 SV=1	2459	2432.5	3018.8	2932.6	2706.3	2389.4	4356.5	3158.9	6	8
Q8K1M6	Dnm1l	Dynamin-1-like protein OS=Mus musculus OX=10090 GN=Dnm1l PE=1 SV=2	2453.7	2570	2457.4	2817.8	2936.9	2310.4	4560.9	2722.6	9	18
A6PW84	P3h1	Prolyl 3-hydroxylase 1 OS=Mus musculus OX=10090 GN=P3h1 PE=1 SV=1	2452.7	2061.8	2278.8	2684.7	2261	2474.7	3388.9	2634.8	5	6
Q9D024	Ccdc47	Coiled-coil domain-containing protein 47 OS=Mus musculus OX=10090 GN=Ccdc47 PE=1 SV=2	2443.6	2390.6	2589.2	2812.8	2418.3	2357.9	3372.9	2761.2	5	5
Q9CZL5	Pcbd2	Pterin-4-alpha-carbinolamine dehydratase 2 OS=Mus musculus OX=10090 GN=Pcbd2 PE=1 SV=2	2443.6	2187	2917.5	2542.2	2656.9	1784.9	3823.1	2339.4	2	3
P70333	Hnrnph2	Heterogeneous nuclear ribonucleoprotein H2 OS=Mus musculus OX=10090 GN=Hnrnph2 PE=1 SV=1	2439.5	2269	2333	2783.9	2398.9	2277.3	3627.7	2647.3	6	26
D3Z0M9	Ddx23	DEAD (Asp-Glu-Ala-Asp) box polypeptide 23 OS=Mus musculus OX=10090 GN=Ddx23 PE=1 SV=1	2433.1	2186.2	2296.1	2541.7	2421.7	2172.1	3416.5	2601	6	8
F6Y616	Paip1	Polyadenylate-binding protein-interacting protein 1 OS=Mus musculus OX=10090 GN=Paip1 PE=1 SV=2	2432.3	2272	1964.7	2628.9	2508.9	2401.5	4279.5	2593.3	4	4
Q61655	Ddx19a	ATP-dependent RNA helicase DDX19A OS=Mus musculus OX=10090 GN=Ddx19a PE=1 SV=2	2431	2197.9	2221.5	2312.1	2378.8	2152	3357.8	2720.4	4	6
P29416	Hexa	Beta-hexosaminidase subunit alpha OS=Mus musculus OX=10090 GN=Hexa PE=1 SV=2	2429.9	2446.4	2568.7	2895.5	2777.9	2447.4	4328.8	3044.4	6	9
A0A0B4J1F0	Itga11	Integrin alpha-11 OS=Mus musculus OX=10090 GN=Itga11 PE=1 SV=1	2428.6	2374.5	2264	2561.2	2476.5	2395.1	3426.8	2454.8	9	11
Q99JZ4	Sar1a	GTP-binding protein SAR1a OS=Mus musculus OX=10090 GN=Sar1a PE=1 SV=1	2425.7	2352.1	2194	2815.6	2702.1	2630.6	4779.2	2855.7	5	12
E9QAX2	Myo18a	Unconventional myosin-XVIIIa OS=Mus musculus OX=10090 GN=Myo18a PE=1 SV=1	2423.8	2336.5	2200.2	2602.1	2583	2335.1	3762.1	2571.6	10	13
Q9CWZ3	Rbm8a	RNA-binding protein 8A OS=Mus musculus OX=10090 GN=Rbm8a PE=1 SV=4	2421.6	2454.1	2607.6	2655.8	2842.2	2519	3704.5	3133.6	5	8
P08030	Aprt	Adenine phosphoribosyltransferase OS=Mus musculus OX=10090 GN=Aprt PE=1 SV=2	2419.9	1899.5	2628.2	3122	2434	2603	5904.3	4018.2	7	14
P63013	Prrx1	Paired mesoderm homeobox protein 1 OS=Mus musculus OX=10090 GN=Prrx1 PE=1 SV=1	2419.9	2161.4	2082.2	2557.4	2171.9	2254	2924.6	2472.5	3	4
Q9DBD0	Ica	Inhibitor of carbonic anhydrase OS=Mus musculus OX=10090 GN=Ica PE=1 SV=1	2419.5	2044.6	1551.6	2122.1	2987.3	2616	4246.6	2706.7	5	16
Q922U1	Prpf3	U4/U6 small nuclear ribonucleoprotein Prp3 OS=Mus musculus OX=10090 GN=Prpf3 PE=1 SV=1	2418.1	2234.2	2395.3	2714.3	2403.7	2191.6	3306.4	2427.4	5	5
Q9WVA3	Bub3	Mitotic checkpoint protein BUB3 OS=Mus musculus OX=10090 GN=Bub3 PE=1 SV=2	2414.9	2220.4	2314	2710	2202.3	2282.8	3062.3	2527.4	5	7
Q64213	Sf1	Splicing factor 1 OS=Mus musculus OX=10090 GN=Sf1 PE=1 SV=6	2413.4	2108.4	2137.5	2442.1	1982.2	1985.4	2753	2155.5	6	12
Q8VDP4	Ccar2	Cell cycle and apoptosis regulator protein 2 OS=Mus musculus OX=10090 GN=Ccar2 PE=1 SV=2	2410.1	2466.2	2297.5	2629.5	2539.5	2081.6	3760.8	2440.2	10	13
Q9CX34	Sugt1	Protein SGT1 homolog OS=Mus musculus OX=10090 GN=Sugt1 PE=1 SV=3	2407.8	2003.8	1963.4	2355.5	2311.9	2254.5	3630.8	2529.9	5	5
Q9D832	Dnajb4	DnaJ homolog subfamily B member 4 OS=Mus musculus OX=10090 GN=Dnajb4 PE=1 SV=1	2407.6	2415.8	2513.6	2628.7	2610.3	2294.3	3688.1	2397.9	7	9
Q9R0X4	Acot9	Acyl-coenzyme A thioesterase 9, mitochondrial OS=Mus musculus OX=10090 GN=Acot9 PE=1 SV=1	2403.4	2300.4	2259.1	2451.7	2797.3	2136.9	4044.6	2630.3	8	10
P17439	Gba	Glucosylceramidase OS=Mus musculus OX=10090 GN=Gba PE=1 SV=1	2402.7	2443.2	2711.8	2807	2327.2	2214.5	3457.4	2700.9	7	12
Q61176	Arg1	Arginase-1 OS=Mus musculus OX=10090 GN=Arg1 PE=1 SV=1	2401.7	2619.1	2808.4	2093.4	3275.1	1836.7	4718.7	4584.2	7	11
Q8VDQ1	Ptgr2	Prostaglandin reductase 2 OS=Mus musculus OX=10090 GN=Ptgr2 PE=1 SV=2	2400.3	2170.8	1859.4	2492.8	2177.1	2426.8	4219.5	2686	8	14
P97855	G3bp1	Ras GTPase-activating protein-binding protein 1 OS=Mus musculus OX=10090 GN=G3bp1 PE=1 SV=1	2397.5	2121	2245.7	2677.1	2564.1	2230	3772.4	2524.3	5	12
P62889	Rpl30	60S ribosomal protein L30 OS=Mus musculus OX=10090 GN=Rpl30 PE=1 SV=2	2396.8	2319.5	2905.4	2794.2	2682.9	2258.1	4189.4	3089	3	9
E9Q5D9	Igfbp7	Insulin-like growth factor-binding protein 7 OS=Mus musculus OX=10090 GN=Igfbp7 PE=1 SV=1	2396.1	2220.9	2741	2250.8	1962.4	1530.9	2332.9	2440.1	2	7
Q9WV92	Epb41l3	Band 4.1-like protein 3 OS=Mus musculus OX=10090 GN=Epb41l3 PE=1 SV=1	2395.5	2329.1	2160.6	2464.7	2750.9	2232.5	4579.7	2496.1	9	12
Q8C7X2	Emc1	ER membrane protein complex subunit 1 OS=Mus musculus OX=10090 GN=Emc1 PE=1 SV=1	2390	2250.5	2279.8	2681.9	2436.3	2222.8	3494.7	2542.7	13	21
Q9JIX8	Acin1	Apoptotic chromatin condensation inducer in the nucleus OS=Mus musculus OX=10090 GN=Acin1 PE=1 SV=3	2388.7	2251.1	2489.9	2772.6	2190.3	2009.5	3109.7	2417.8	6	9
O35114	Scarb2	Lysosome membrane protein 2 OS=Mus musculus OX=10090 GN=Scarb2 PE=1 SV=3	2387.1	2591.3	2703.1	2840.4	2669.4	2199.1	3886.1	2662.6	3	5
P58281	Opa1	Dynamin-like 120 kDa protein, mitochondrial OS=Mus musculus OX=10090 GN=Opa1 PE=1 SV=1	2383.2	2415.8	2336.5	2653.1	2651.2	2337.3	3770.4	2523.1	10	11
P59325	Eif5	Eukaryotic translation initiation factor 5 OS=Mus musculus OX=10090 GN=Eif5 PE=1 SV=1	2382.3	2301.6	2113.7	2508.8	2591.1	2085.2	3962.4	2485.7	5	10
Q9CX56	Psmd8	26S proteasome non-ATPase regulatory subunit 8 OS=Mus musculus OX=10090 GN=Psmd8 PE=1 SV=2	2381.6	2322.7	2225.9	2584.5	2503.7	2449.4	3850.7	2676.8	3	6
A2BFF9	Dync1i2	Cytoplasmic dynein 1 intermediate chain 2 OS=Mus musculus OX=10090 GN=Dync1i2 PE=1 SV=1	2376.5	2710	2158.7	2506.5	2406	2770.7	3542.2	2649.7	4	7
B1AQD4	Rab34	Ras-related protein Rab-34 (Fragment) OS=Mus musculus OX=10090 GN=Rab34 PE=1 SV=1	2376.4	2322.2	2100	2715.8	2551.2	2618.4	4112.8	2930.5	2	3
Q3TLH4	Prrc2c	Protein PRRC2C OS=Mus musculus OX=10090 GN=Prrc2c PE=1 SV=3	2369.3	2150.7	2131.1	2572.3	2115.7	2268.6	3008	2470.3	6	7
P22727	Wnt6	Protein Wnt-6 OS=Mus musculus OX=10090 GN=Wnt6 PE=1 SV=2	2369.1	2291.7	3255.6	2971.6	1530.4	1742.4	2277.4	2777	3	3
Q6PB93	Galnt2	Polypeptide N-acetylgalactosaminyltransferase 2 OS=Mus musculus OX=10090 GN=Galnt2 PE=1 SV=1	2368.6	2634.2	2390	2669.3	2640.8	2243.9	4046.7	2519.4	9	16
A0A2I3BPG9	Rpl36a-ps1	MCG113838 OS=Mus musculus OX=10090 GN=Rpl36a-ps1 PE=3 SV=1	2364.8	1900.5	2081.9	2014.9	1958.5	1946	2807.7	2212.9	3	5
Q8BIW1	Prune1	Exopolyphosphatase PRUNE1 OS=Mus musculus OX=10090 GN=Prune1 PE=1 SV=1	2359.7	2078.4	2170.8	2461.8	2421.6	2188.6	3731.8	2618.3	7	9
A0A0R4J0K1	Selenof	Selenoprotein F OS=Mus musculus OX=10090 GN=Selenof PE=1 SV=1	2359.6	2190	2296.4	2648	2387.8	2243.8	3799.7	2481.4	3	9
Q8VCW8	Acsf2	Acyl-CoA synthetase family member 2, mitochondrial OS=Mus musculus OX=10090 GN=Acsf2 PE=1 SV=1	2359.2	2044.2	2036.7	2381.8	2288.1	2224	3317.8	2565.3	6	9
P01675		Ig kappa chain V-VI region XRPC 44 OS=Mus musculus OX=10090 PE=1 SV=1	2354	2446.1	2650.8	2065.5	2132.6	3046.9	4217.2	3194	3	6
P61211	Arl1	ADP-ribosylation factor-like protein 1 OS=Mus musculus OX=10090 GN=Arl1 PE=1 SV=1	2353	2310.1	2070.4	2571.4	2586.3	2306.1	4540.1	2536.1	4	10
O08599	Stxbp1	Syntaxin-binding protein 1 OS=Mus musculus OX=10090 GN=Stxbp1 PE=1 SV=2	2350.6	2320.4	2155.7	2553.8	2647.8	2353.1	4364.9	2620	7	11
Q8CJG0	Ago2	Protein argonaute-2 OS=Mus musculus OX=10090 GN=Ago2 PE=1 SV=3	2349.8	2370.8	2093.3	2581.8	2297.2	2187.3	3252.2	2239.6	6	7
Q9CPW4	Arpc5	Actin-related protein 2/3 complex subunit 5 OS=Mus musculus OX=10090 GN=Arpc5 PE=1 SV=3	2349.6	1889.7	2039.7	2396.5	2252.4	2094.7	3221.2	2560.4	6	7
Q9CX86	Hnrnpa0	Heterogeneous nuclear ribonucleoprotein A0 OS=Mus musculus OX=10090 GN=Hnrnpa0 PE=1 SV=1	2348	2241.3	2690	2716.9	2878.3	2402.4	3630.6	3120.2	5	17
Q9QUI0	Rhoa	Transforming protein RhoA OS=Mus musculus OX=10090 GN=Rhoa PE=1 SV=1	2343.9	2153.8	2200	2562.6	2328.5	2262.9	3722.7	2377.2	4	7
A0A0N4SVL0	Eif4g3	Eukaryotic translation initiation factor 4 gamma 3 OS=Mus musculus OX=10090 GN=Eif4g3 PE=1 SV=1	2342.3	2347.6	2197.7	2509.2	2303.3	2092	3262.4	2342.1	9	14
O35988	Sdc4	Syndecan-4 OS=Mus musculus OX=10090 GN=Sdc4 PE=1 SV=1	2339.9	2199.2	2839	2855.4	2486.3	2933.5	3118.3	3090.8	2	4
Q9ER00	Stx12	Syntaxin-12 OS=Mus musculus OX=10090 GN=Stx12 PE=1 SV=1	2338	2074.6	2112.3	2570.3	2426.6	2603.4	3706.6	2773.1	4	9
A0A2I3BQV5	Xpo7	Exportin-7 OS=Mus musculus OX=10090 GN=Xpo7 PE=1 SV=1	2335.1	2520.9	2458.9	2781.8	2451.6	1849.6	3464.4	2146.7	8	10
Q3TVK3	Dnpep	Aspartyl aminopeptidase OS=Mus musculus OX=10090 GN=Dnpep PE=1 SV=1	2331.3	2028.9	2093.5	2399.6	2423.6	2124.7	3948.9	2545.7	7	13
P97372	Psme2	Proteasome activator complex subunit 2 OS=Mus musculus OX=10090 GN=Psme2 PE=1 SV=4	2330.5	2112.7	2090.5	2583.3	2340.3	2428.1	3865.6	2958.8	5	7
Q9CQM5	Txndc17	Thioredoxin domain-containing protein 17 OS=Mus musculus OX=10090 GN=Txndc17 PE=1 SV=1	2322.3	1555.8	1823.5	2827.7	1787.7	2777.2	4493.5	3143.8	2	7
Q6DVA0	Lemd2	LEM domain-containing protein 2 OS=Mus musculus OX=10090 GN=Lemd2 PE=1 SV=1	2318.2	2090.3	2308.8	2473.4	2489.6	2107.1	3318.6	2395.4	5	6
P70349	Hint1	Histidine triad nucleotide-binding protein 1 OS=Mus musculus OX=10090 GN=Hint1 PE=1 SV=3	2315.3	1582.9	1608.5	2503.9	1720.3	3156.9	4215.2	2557	2	3
Q91XH5	Spr	Sepiapterin reductase OS=Mus musculus OX=10090 GN=Spr PE=1 SV=1	2313.8	1932.6	2173	2560.9	2264.1	2362.5	4229.5	2775.4	6	13
Q64310	Surf4	Surfeit locus protein 4 OS=Mus musculus OX=10090 GN=Surf4 PE=1 SV=1	2306	2359.7	3011.9	2799.1	2795.7	2156.1	3759.9	2373.9	3	7
E9PUH7	Nfix	Nuclear factor 1 OS=Mus musculus OX=10090 GN=Nfix PE=1 SV=1	2305.8	2168.3	2140.8	2607.7	2459.2	2349.9	3451.5	2470.9	6	8
Q8JZN5	Acad9	Acyl-CoA dehydrogenase family member 9, mitochondrial OS=Mus musculus OX=10090 GN=Acad9 PE=1 SV=2	2302.1	2203.4	2233.4	2549.9	2507	2394.4	3753.9	2495.3	6	8
Q921J2	Rheb	GTP-binding protein Rheb OS=Mus musculus OX=10090 GN=Rheb PE=1 SV=1	2301.8	2231.7	2018.1	2382.8	2619.8	2215.4	4603	2741	4	5
P61222	Abce1	ATP-binding cassette sub-family E member 1 OS=Mus musculus OX=10090 GN=Abce1 PE=1 SV=1	2297.2	2584.6	2672.7	2792.1	2728.1	2245.7	4260.1	3153.4	7	7
E9Q555	Rnf213	E3 ubiquitin-protein ligase RNF213 OS=Mus musculus OX=10090 GN=Rnf213 PE=1 SV=2	2296.4	2274.6	2289.1	2511.8	2424.1	2306	3501.9	2524.3	17	20
Q9Z2M7	Pmm2	Phosphomannomutase 2 OS=Mus musculus OX=10090 GN=Pmm2 PE=1 SV=1	2289.9	1827.7	1864.9	2384	2358.9	2434.4	4531.2	2892.2	5	6
D3Z325	Tnfaip8	Tumor necrosis factor alpha-induced protein 8 OS=Mus musculus OX=10090 GN=Tnfaip8 PE=1 SV=1	2289.6	2596.4	2336.9	2657.9	2527.5	1817.7	4049.5	2664.8	5	7
Q8K411	Pitrm1	Presequence protease, mitochondrial OS=Mus musculus OX=10090 GN=Pitrm1 PE=1 SV=1	2286.9	2060.8	2018.3	2301.4	2424.2	2077.5	3434.1	2547.5	8	9
P12804	Fgl2	Fibroleukin OS=Mus musculus OX=10090 GN=Fgl2 PE=1 SV=1	2284.3	2050.2	2153	2347.1	2680.1	2372.4	3768.2	2738.2	2	2
G3X914	Cul5	Cullin-5 OS=Mus musculus OX=10090 GN=Cul5 PE=1 SV=1	2281.7	2300.3	2095	2440.1	2629	2210.2	3810.7	2394.6	12	17
Q9DBF1	Aldh7a1	Alpha-aminoadipic semialdehyde dehydrogenase OS=Mus musculus OX=10090 GN=Aldh7a1 PE=1 SV=4	2279.2	1939.5	2952.6	2298.2	2514.6	2157	4132.1	2600	6	11
Q78IS1	Tmed3	Transmembrane emp24 domain-containing protein 3 OS=Mus musculus OX=10090 GN=Tmed3 PE=1 SV=1	2278	2579.7	2007.3	2525.8	1953.2	2300.1	2990	2633.6	2	2
Q8CGK3	Lonp1	Lon protease homolog, mitochondrial OS=Mus musculus OX=10090 GN=Lonp1 PE=1 SV=2	2277.7	2068	2017	2451.8	2521.4	2725.5	3766.4	2819.6	10	11
Q5SUA5	Myo1g	Unconventional myosin-Ig OS=Mus musculus OX=10090 GN=Myo1g PE=1 SV=1	2277.3	1625.3	1785.8	1810.7	1460.7	1290.5	2441	2013.3	3	3
Q5SVR0	Tbc1d9b	TBC1 domain family member 9B OS=Mus musculus OX=10090 GN=Tbc1d9b PE=1 SV=1	2275.9	2370.6	2456.1	2462.3	2588	1917.6	3621.2	2252.6	8	9
P40336	Vps26a	Vacuolar protein sorting-associated protein 26A OS=Mus musculus OX=10090 GN=Vps26a PE=1 SV=1	2275.4	2315.3	2290.3	2433.3	2319.7	2196.1	3290.1	2261.2	6	10
Q3UJB0	Sf3b2	Splicing factor 3b, subunit 2 OS=Mus musculus OX=10090 GN=Sf3b2 PE=1 SV=1	2274.9	2297.8	2487.9	2857.6	2556.3	2562.8	3619.1	3235.6	11	11
Q60872	Eif1a	Eukaryotic translation initiation factor 1A OS=Mus musculus OX=10090 GN=Eif1a PE=2 SV=3	2273.4	2084.5	2150.1	2236	2649.5	2420.6	3258.9	2753.4	5	11
O35593	Psmd14	26S proteasome non-ATPase regulatory subunit 14 OS=Mus musculus OX=10090 GN=Psmd14 PE=1 SV=2	2271.3	2087.1	2064.4	2227.2	2280.4	2441.1	3766.6	2547.9	5	10
Q80V53	Chst14	Carbohydrate sulfotransferase 14 OS=Mus musculus OX=10090 GN=Chst14 PE=2 SV=2	2264.3	2075.2	2424.3	2497.7	1966.9	1917.1	2981.1	2302.3	6	10
O35459	Ech1	Delta(3,5)-Delta(2,4)-dienoyl-CoA isomerase, mitochondrial OS=Mus musculus OX=10090 GN=Ech1 PE=1 SV=1	2260.1	2377.6	2412.6	2651.2	2482.2	2388	3541.4	2530.9	7	11
Q8BKG3	Ptk7	Inactive tyrosine-protein kinase 7 OS=Mus musculus OX=10090 GN=Ptk7 PE=1 SV=1	2258.2	2190.6	1947.6	2441.2	2514.1	2403.7	3450.5	2469	9	11
Q03963	Eif2ak2	Interferon-induced, double-stranded RNA-activated protein kinase OS=Mus musculus OX=10090 GN=Eif2ak2 PE=1 SV=2	2255.9	1813.8	1713.3	2076.8	2051.3	1708	3023.7	1935.8	2	3
Q9CSH3	Dis3	Exosome complex exonuclease RRP44 OS=Mus musculus OX=10090 GN=Dis3 PE=1 SV=4	2254.9	2079.1	2189.1	2343.7	2226.3	1985.9	3296.9	2386.6	6	6
Q8CD91	Smoc2	SPARC-related modular calcium-binding protein 2 OS=Mus musculus OX=10090 GN=Smoc2 PE=1 SV=1	2249.6	2272.3	2357	2490.5	2069	2005.4	3241.1	2513.2	6	8
A0A0A0MQ83	Megf6	Multiple epidermal growth factor-like domains protein 6 OS=Mus musculus OX=10090 GN=Megf6 PE=1 SV=1	2247.2	2135.5	2124.4	2075.6	1928.3	1969	2637.1	2892	3	3
Q9JHI5	Ivd	Isovaleryl-CoA dehydrogenase, mitochondrial OS=Mus musculus OX=10090 GN=Ivd PE=1 SV=1	2244.4	2055.5	2945.3	2478.8	2301.4	2564.6	3419.3	2481.1	6	8
Q8BT60	Cpne3	Copine-3 OS=Mus musculus OX=10090 GN=Cpne3 PE=1 SV=2	2242.4	2243.3	2401.7	2749.5	2344.4	2494.2	3375.9	2771.6	6	11
A2AFF6	Stag2	Cohesin subunit SA-2 OS=Mus musculus OX=10090 GN=Stag2 PE=1 SV=1	2233.1	2120.6	2259.7	2640.8	2403.3	2293	3245.2	2392.3	7	10
Q9QUN9	Dkk3	Dickkopf-related protein 3 OS=Mus musculus OX=10090 GN=Dkk3 PE=2 SV=1	2229.5	2280.2	1727.7	2247	1966.2	1966.5	2869.5	2003	4	10
P31938	Map2k1	Dual specificity mitogen-activated protein kinase kinase 1 OS=Mus musculus OX=10090 GN=Map2k1 PE=1 SV=2	2227.8	1990.3	1801.1	2266.6	2550.6	2106.6	4344.6	2502.4	7	8
P47791	Gsr	Glutathione reductase, mitochondrial OS=Mus musculus OX=10090 GN=Gsr PE=1 SV=3	2226.9	2009.9	2013.8	2096	3147.9	1844.7	3827.3	2585.3	5	7
P52430	Pon1	Serum paraoxonase/arylesterase 1 OS=Mus musculus OX=10090 GN=Pon1 PE=1 SV=2	2226.6	2069.7	2188.1	2438.9	2460.2	2462.9	3917	4989.5	5	12
O55142	Rpl35a	60S ribosomal protein L35a OS=Mus musculus OX=10090 GN=Rpl35a PE=1 SV=2	2225.5	2352.1	2372.8	2555.2	2658.8	2541.5	3777.6	3033.8	3	6
Q9D1D6	Cthrc1	Collagen triple helix repeat-containing protein 1 OS=Mus musculus OX=10090 GN=Cthrc1 PE=2 SV=2	2224.9	2045.6	2266.4	2522.5	2179.5	1928.1	3207.4	2461.7	2	8
Q9CRD0	Ociad1	OCIA domain-containing protein 1 OS=Mus musculus OX=10090 GN=Ociad1 PE=1 SV=1	2224.6	2278.3	1852.4	2561.4	2146.4	2085.7	3251.3	1981.6	5	6
Q9DBX3	Susd2	Sushi domain-containing protein 2 OS=Mus musculus OX=10090 GN=Susd2 PE=1 SV=1	2224	1751.1	1764.2	1982.5	2027.1	1741.4	2676.2	1938.4	7	10
P22725	Wnt5a	Protein Wnt-5a OS=Mus musculus OX=10090 GN=Wnt5a PE=1 SV=2	2222.8	2336.5	2657.7	2594.6	2104.2	2232.2	3101	2564.9	4	9
O88531	Ppt1	Palmitoyl-protein thioesterase 1 OS=Mus musculus OX=10090 GN=Ppt1 PE=1 SV=2	2222.6	2243.8	2287.9	2435.8	2481.9	2058.3	3837	2671.2	4	7
Q9Z175	Loxl3	Lysyl oxidase homolog 3 OS=Mus musculus OX=10090 GN=Loxl3 PE=1 SV=2	2220.6	1997.8	2221.6	2307.3	2134.5	1766.3	2938.1	2649	5	9
Q8C570	Rae1	mRNA export factor OS=Mus musculus OX=10090 GN=Rae1 PE=1 SV=1	2220	2076.6	2188.6	2461	2230.7	2203.5	3183.8	2272.1	4	7
P68404	Prkcb	Protein kinase C beta type OS=Mus musculus OX=10090 GN=Prkcb PE=1 SV=4	2219.2	2179.2	1963.6	2401	2232.6	2055.6	3344.8	2452.5	5	8
Q9DB05	Napa	Alpha-soluble NSF attachment protein OS=Mus musculus OX=10090 GN=Napa PE=1 SV=1	2218.5	2145.3	2261.9	2716.3	2400.1	2319.4	3741.1	2747.2	7	11
A0A140T8Q1	Igkv12-41	Protein Igkv12-41 (Fragment) OS=Mus musculus OX=10090 GN=Igkv12-41 PE=1 SV=2	2212.6	1948.3	1966.6	2509.5	2034.6	2864.6	3823.7	4001.9	3	8
J3QMG3	Vdac3	Voltage-dependent anion-selective channel protein 3 OS=Mus musculus OX=10090 GN=Vdac3 PE=1 SV=1	2209.9	2174.8	2024.6	2417	2423	2237.7	3772.3	2343.7	6	24
P07091	S100a4	Protein S100-A4 OS=Mus musculus OX=10090 GN=S100a4 PE=1 SV=1	2205.1	2354.2	2723.1	2668.5	3810.4	2112.5	5448.5	2780.1	2	4
Q8CI43	Myl6b	Myosin light chain 6B OS=Mus musculus OX=10090 GN=Myl6b PE=1 SV=1	2203.4	2651.9	1913.6	2278.5	1995.9	3869.8	3516.6	2864.8	5	8
K3W4T3	Atp6v0a1	V-type proton ATPase subunit a OS=Mus musculus OX=10090 GN=Atp6v0a1 PE=1 SV=1	2203.2	2176.7	2387.6	2457.9	2451.7	1976.1	3551.6	2370.1	10	15
Q9WV55	Vapa	Vesicle-associated membrane protein-associated protein A OS=Mus musculus OX=10090 GN=Vapa PE=1 SV=2	2200	1997.8	2158.1	2426.2	2131.9	2122.6	3390.7	2296.1	5	10
O08583	Alyref	THO complex subunit 4 OS=Mus musculus OX=10090 GN=Alyref PE=1 SV=3	2199.9	2008.9	2255.3	2570	2182.5	2085.4	3107.7	2329.1	5	10
Q9CRB1	Lgals7	Galectin OS=Mus musculus OX=10090 GN=Lgals7 PE=1 SV=1	2198.3	1972.7	3345.9	2634.5	2376.4	2278.5	5099.6	3591.8	4	6
Q8BX02	Kank2	KN motif and ankyrin repeat domain-containing protein 2 OS=Mus musculus OX=10090 GN=Kank2 PE=1 SV=1	2194.2	1999.5	1965.4	2344	2261	1941.4	3177.3	2235.7	7	10
Q0GNC1	Inf2	Inverted formin-2 OS=Mus musculus OX=10090 GN=Inf2 PE=1 SV=1	2193.2	2161.8	2203.1	2212.9	2399.8	1965.9	3412.9	2257.7	7	8
P60122	Ruvbl1	RuvB-like 1 OS=Mus musculus OX=10090 GN=Ruvbl1 PE=1 SV=1	2190.7	2015.6	2116.5	2516.4	2262.7	2256.3	3455.5	2388.2	8	13
P56389	Cda	Cytidine deaminase OS=Mus musculus OX=10090 GN=Cda PE=1 SV=2	2190.2	2256.2	2259.2	2145.4	2246.8	2049.6	3182.1	2326.2	3	6
A0A023T778	Magohb	Mago nashi protein OS=Mus musculus OX=10090 GN=Magohb PE=1 SV=1	2188.8	1928	2013.7	2453	2232.3	2040.9	3458.1	2387.6	4	6
Q8R3B1	Plcd1	1-phosphatidylinositol 4,5-bisphosphate phosphodiesterase delta-1 OS=Mus musculus OX=10090 GN=Plcd1 PE=1 SV=2	2188.7	1990.3	2856	2351.1	2301.8	1758	3161.2	2229.3	8	13
Q9CQA3	Sdhb	Succinate dehydrogenase [ubiquinone] iron-sulfur subunit, mitochondrial OS=Mus musculus OX=10090 GN=Sdhb PE=1 SV=1	2186.1	2434.6	2074.4	2486.7	2458.6	3725.8	3750.2	2642.5	5	7
Q921W4	Cryzl1	Quinone oxidoreductase-like protein 1 OS=Mus musculus OX=10090 GN=Cryzl1 PE=1 SV=1	2183.2	1992.4	1913	2335.3	2199	2028.6	3368.4	2374.1	4	7
P51910	Apod	Apolipoprotein D OS=Mus musculus OX=10090 GN=Apod PE=1 SV=1	2177	2051.6	2105.5	2217.1	1956	2327.8	3184.1	3132.8	3	5
O08919	Numbl	Numb-like protein OS=Mus musculus OX=10090 GN=Numbl PE=1 SV=3	2176.6	2289.2	2490.7	2545.5	2422.6	2364	3142.1	2459.8	3	5
O70400	Pdlim1	PDZ and LIM domain protein 1 OS=Mus musculus OX=10090 GN=Pdlim1 PE=1 SV=4	2176.4	1754.6	1995.2	2088.6	2129.7	2203.9	2912.4	2260	6	10
Q9JM96	Cdc42ep4	Cdc42 effector protein 4 OS=Mus musculus OX=10090 GN=Cdc42ep4 PE=1 SV=1	2174.5	2198.3	1892.8	2184.2	2259.5	2423.3	3041	2175.8	4	7
H3BJW3	Cpsf6	Cleavage and polyadenylation-specificity factor subunit 6 OS=Mus musculus OX=10090 GN=Cpsf6 PE=1 SV=1	2173.9	1938.1	2208.4	2321.2	2001.2	2141.5	2879.2	2208.4	5	6
Q91YJ3	Thyn1	Thymocyte nuclear protein 1 OS=Mus musculus OX=10090 GN=Thyn1 PE=1 SV=1	2169.7	2183.9	2568.5	2545.5	2272.3	1885	2880	2797.1	3	3
Q9CPW7	Zmat2	Zinc finger matrin-type protein 2 OS=Mus musculus OX=10090 GN=Zmat2 PE=2 SV=1	2168.1	1955.6	2276.7	2200	2114.3	1964.7	2727.4	2575	3	3
Q91V41	Rab14	Ras-related protein Rab-14 OS=Mus musculus OX=10090 GN=Rab14 PE=1 SV=3	2167.7	2101.9	2021.1	2385	2305.7	2345.7	3457.7	2481.8	7	18
Q80UM7	Mogs	Mannosyl-oligosaccharide glucosidase OS=Mus musculus OX=10090 GN=Mogs PE=1 SV=1	2162.8	2175.8	2222.4	2525.5	2414.2	2053.7	3435.2	2376.1	9	15
P55065	Pltp	Phospholipid transfer protein OS=Mus musculus OX=10090 GN=Pltp PE=1 SV=1	2161.9	2109.6	1936.8	2320.9	2240.4	2380.7	3293	3065.8	6	9
Q4VBE4	Egflam	Pikachurin OS=Mus musculus OX=10090 GN=Egflam PE=1 SV=1	2160.5	2246.1	2353.1	2582.5	2074.7	2083.5	2900.9	2460.1	6	7
F8VPM7	Erc1	ELKS/Rab6-interacting/CAST family member 1 OS=Mus musculus OX=10090 GN=Erc1 PE=1 SV=1	2160.5	1865.1	2076.4	2318.9	2146.3	2083.8	2952.2	2354.6	10	11
P70362	Ufd1	Ubiquitin recognition factor in ER-associated degradation protein 1 OS=Mus musculus OX=10090 GN=Ufd1 PE=1 SV=2	2160.5	1979.6	1934.3	2235.5	2217.9	1905	3320.6	2259.9	4	6
Q6ZQ08	Cnot1	CCR4-NOT transcription complex subunit 1 OS=Mus musculus OX=10090 GN=Cnot1 PE=1 SV=2	2158.8	1828.6	1593	1875.4	1859.6	1709.5	2930.5	2147.7	11	13
Q9WUL7	Arl3	ADP-ribosylation factor-like protein 3 OS=Mus musculus OX=10090 GN=Arl3 PE=1 SV=1	2156.9	1795.9	1744.9	2281.3	2222.3	2093.2	4289.7	2678	5	8
P63276	Rps17	40S ribosomal protein S17 OS=Mus musculus OX=10090 GN=Rps17 PE=1 SV=2	2155.2	2213.9	2228.5	2528	2703.9	2140.1	4102.8	2849.1	4	12
Q9R059	Fhl3	Four and a half LIM domains protein 3 OS=Mus musculus OX=10090 GN=Fhl3 PE=1 SV=2	2154.3	2065.7	1622.4	2041.1	1840.8	2061.8	2385.3	1935.6	3	3
Q9D154	Serpinb1a	Leukocyte elastase inhibitor A OS=Mus musculus OX=10090 GN=Serpinb1a PE=1 SV=1	2153.1	1977.7	1935.6	2263.8	2307.8	2110.3	5012.1	2675.1	5	10
P14106	C1qb	Complement C1q subcomponent subunit B OS=Mus musculus OX=10090 GN=C1qb PE=1 SV=2	2150.8	2044.5	1386.7	1543.5	1989.7	1365.1	2067.6	1810	4	9
Q60963	Pla2g7	Platelet-activating factor acetylhydrolase OS=Mus musculus OX=10090 GN=Pla2g7 PE=2 SV=2	2150.5	1984.1	2038.2	2429.7	2084	1955.2	3036	2347.3	4	6
Q9JI91	Actn2	Alpha-actinin-2 OS=Mus musculus OX=10090 GN=Actn2 PE=1 SV=2	2150	3179	1946.9	2537.7	2195.1	16950.7	3243.1	3054.5	21	38
P49138	Mapkapk2	MAP kinase-activated protein kinase 2 OS=Mus musculus OX=10090 GN=Mapkapk2 PE=1 SV=2	2148.6	2054.7	2188.9	2240.3	2913.2	2167	3898.9	2924.9	3	5
E9PYH2	Acot7	Cytosolic acyl coenzyme A thioester hydrolase OS=Mus musculus OX=10090 GN=Acot7 PE=1 SV=1	2145.2	2045.1	2020.4	2320.1	2563.5	1965.9	4837.8	2528.9	5	9
Q99JX4	Eif3m	Eukaryotic translation initiation factor 3 subunit M OS=Mus musculus OX=10090 GN=Eif3m PE=1 SV=1	2144.7	2068.8	1926.5	2314.5	2438.2	2019.1	3825.2	2265.7	6	12
Q3UE92	Xpnpep1	X-prolyl aminopeptidase (Aminopeptidase P) 1, soluble, isoform CRA_b OS=Mus musculus OX=10090 GN=Xpnpep1 PE=1 SV=1	2141.8	1755	1937.8	2308.1	2233.4	2080.7	3664.2	2536.8	6	7
Q8R2Z0	C1qtnf12	Adipolin OS=Mus musculus OX=10090 GN=C1qtnf12 PE=1 SV=2	2140.6	2054.4	2312	2665	1858.8	1712.9	2913.7	2411.2	4	9
Q9DCT8	Crip2	Cysteine-rich protein 2 OS=Mus musculus OX=10090 GN=Crip2 PE=1 SV=1	2140.1	2459.4	2177.2	2405.6	2846.3	2003.9	4809.8	3095.9	3	5
Q9D7B7	Gpx8	Probable glutathione peroxidase 8 OS=Mus musculus OX=10090 GN=Gpx8 PE=1 SV=1	2138.9	2119.6	2169.1	2389.4	2164.2	1956.8	3070	2332.8	3	4
A0A1B0GS91	Svil	Supervillin OS=Mus musculus OX=10090 GN=Svil PE=1 SV=1	2138.8	2051.8	2319.9	2479.6	2482.6	1948.8	3339.4	2516.1	9	11
Q9DAR7	Dcps	m7GpppX diphosphatase OS=Mus musculus OX=10090 GN=Dcps PE=1 SV=1	2137.1	1739.4	1898.5	2268.4	1950.7	2163.9	3811.1	2398.9	6	11
Q52KI8	Srrm1	Serine/arginine repetitive matrix protein 1 OS=Mus musculus OX=10090 GN=Srrm1 PE=1 SV=2	2136.4	2260.3	2017.7	2254.3	2110.6	2057.4	2965.7	2038.2	3	5
Q8R3Q6	Ccdc58	Coiled-coil domain-containing protein 58 OS=Mus musculus OX=10090 GN=Ccdc58 PE=1 SV=1	2135	2191.7	2292.7	1854.9	2358.1	1537.3	3153.7	2222.7	4	6
P49586	Pcyt1a	Choline-phosphate cytidylyltransferase A OS=Mus musculus OX=10090 GN=Pcyt1a PE=1 SV=1	2133.7	2058.9	2291.6	2285.2	2327.4	1919.5	3380.9	2212.7	5	8
Q62059	Vcan	Versican core protein OS=Mus musculus OX=10090 GN=Vcan PE=1 SV=2	2129.5	1941	1997.5	2212.9	2293.6	1937.7	3322.5	2515.9	3	6
Q9R0Q3	Tmed2	Transmembrane emp24 domain-containing protein 2 OS=Mus musculus OX=10090 GN=Tmed2 PE=1 SV=1	2126.2	2144.1	1836	2431.6	2232.7	1889	3589.8	2037.8	4	17
Q8C788	Snx18	Sorting nexin OS=Mus musculus OX=10090 GN=Snx18 PE=1 SV=1	2125.4	1850.8	2039.9	2107.8	2102.3	1758.3	3068.6	2393.7	5	7
Q61739	Itga6	Integrin alpha-6 OS=Mus musculus OX=10090 GN=Itga6 PE=1 SV=3	2125.3	2017.7	1954.5	2455.4	2358.5	2105.3	3192.3	2182.5	8	10
Q61133	Gstt2	Glutathione S-transferase theta-2 OS=Mus musculus OX=10090 GN=Gstt2 PE=1 SV=4	2121.1	2025.1	1775.8	2170.7	2360.9	2164	4002.5	2416.7	4	8
Q8QZR4	Oaf	Out at first protein homolog OS=Mus musculus OX=10090 GN=Oaf PE=2 SV=1	2120.8	2055.3	1935.3	2405.1	2258.3	2069.6	3120.6	2224.9	7	10
E9PUF7	Arhgef1	Rho guanine nucleotide exchange factor 1 OS=Mus musculus OX=10090 GN=Arhgef1 PE=1 SV=1	2119.5	2025.1	1979.6	2176.9	2058.7	1776	3038.4	2121.8	6	9
Q8CCJ3	Ufl1	E3 UFM1-protein ligase 1 OS=Mus musculus OX=10090 GN=Ufl1 PE=1 SV=2	2115.6	2084.9	2278	2555.4	2252.4	1972.5	3130.1	2339.5	9	10
Q9CQW2	Arl8b	ADP-ribosylation factor-like protein 8B OS=Mus musculus OX=10090 GN=Arl8b PE=1 SV=1	2115.4	2334.3	2207.7	2327.6	2368.9	1989.3	3877.6	2652.2	6	12
P31750	Akt1	RAC-alpha serine/threonine-protein kinase OS=Mus musculus OX=10090 GN=Akt1 PE=1 SV=2	2112.7	2022.1	1903	2145.3	2351.6	1857.9	3790.6	2621.2	4	4
Q99JX3	Gorasp2	Golgi reassembly-stacking protein 2 OS=Mus musculus OX=10090 GN=Gorasp2 PE=1 SV=3	2112.4	1621.6	1608.2	2054	1602	1969.2	3006.8	2088	5	8
Q9CQW1	Ykt6	Synaptobrevin homolog YKT6 OS=Mus musculus OX=10090 GN=Ykt6 PE=1 SV=1	2110.6	1862.2	1689.9	2273	1990.9	2306.4	3714.6	2477	4	5
A2BGI8	Ppih	Peptidyl-prolyl cis-trans isomerase (Fragment) OS=Mus musculus OX=10090 GN=Ppih PE=1 SV=1	2109.5	2037	2031.3	2260.2	2246.7	1856.4	3181.2	2257	4	8
Q9Z2B9	Rps6ka4	Ribosomal protein S6 kinase alpha-4 OS=Mus musculus OX=10090 GN=Rps6ka4 PE=1 SV=2	2105.8	2260.7	2070.5	2477.9	2389.3	2212.9	3431.1	2350.7	4	6
Q8BLV3	Slc9a7	Sodium/hydrogen exchanger 7 OS=Mus musculus OX=10090 GN=Slc9a7 PE=1 SV=1	2105.8	2347.9	1964.5	2354.1	2251.7	2241.6	3295.1	2323.3	4	4
P70699	Gaa	Lysosomal alpha-glucosidase OS=Mus musculus OX=10090 GN=Gaa PE=1 SV=2	2103.6	2158.4	1992.2	2377.1	1959.6	2059.3	2837.6	2046.5	9	9
Q8C2Q3	Rbm14	RNA-binding protein 14 OS=Mus musculus OX=10090 GN=Rbm14 PE=1 SV=1	2103	2069.9	2161.8	2456.1	1870.9	1937.2	2534.6	2137.7	3	3
Q3U9G9	Lbr	Lamin-B receptor OS=Mus musculus OX=10090 GN=Lbr PE=1 SV=2	2100.2	2000.8	2091.1	2146.1	2290.1	2035.6	2849.5	2358.8	5	5
Q61584	Fxr1	Fragile X mental retardation syndrome-related protein 1 OS=Mus musculus OX=10090 GN=Fxr1 PE=1 SV=2	2099.8	1899.3	1788.4	2248.1	1800.6	1897	2779.8	2064.6	4	6
A0A0R4J242	Chid1	Chitinase domain-containing protein 1 OS=Mus musculus OX=10090 GN=Chid1 PE=1 SV=1	2092.7	2038.2	2342.7	2355.1	2130.6	1674.6	3023.1	2151.1	8	12
Q63850	Nup62	Nuclear pore glycoprotein p62 OS=Mus musculus OX=10090 GN=Nup62 PE=1 SV=2	2089.6	1966.5	1842	2107.2	1942.7	1939.8	2875.9	1918.7	2	4
Q9EQH2	Erap1	Endoplasmic reticulum aminopeptidase 1 OS=Mus musculus OX=10090 GN=Erap1 PE=1 SV=2	2089.1	2077.1	2071.2	2449	2113.4	2139.5	3301.7	2367	9	12
Q9ET01	Pygl	Glycogen phosphorylase, liver form OS=Mus musculus OX=10090 GN=Pygl PE=1 SV=4	2088.9	2069	2063.3	2344	2578.5	2087	3173.2	2214.4	17	22
B0V2N1	Ptprs	Receptor-type tyrosine-protein phosphatase S OS=Mus musculus OX=10090 GN=Ptprs PE=1 SV=1	2087.7	2008.4	2267.4	2271.3	2026.1	1802.8	2948.4	2129.6	8	12
Q8K268	Abcf3	ATP-binding cassette sub-family F member 3 OS=Mus musculus OX=10090 GN=Abcf3 PE=1 SV=1	2086.2	2079.7	2436	2380.5	2205.4	1701.9	2844.1	1899.2	4	4
P61082	Ube2m	NEDD8-conjugating enzyme Ubc12 OS=Mus musculus OX=10090 GN=Ube2m PE=1 SV=1	2086	2083	1884.3	2146.5	2227.8	2141.5	3518	2484.7	3	3
Q9DBG9	Tax1bp3	Tax1-binding protein 3 OS=Mus musculus OX=10090 GN=Tax1bp3 PE=1 SV=1	2085.3	1898.8	1972.3	1964.1	2074.3	1911.5	2782.1	2143.8	4	10
Q3TJD7	Pdlim7	PDZ and LIM domain protein 7 OS=Mus musculus OX=10090 GN=Pdlim7 PE=1 SV=1	2083.9	1775.4	2091.6	2145.7	2110.7	2600.5	2808.3	2311.4	4	5
Q8K4Q8	Colec12	Collectin-12 OS=Mus musculus OX=10090 GN=Colec12 PE=1 SV=1	2074.8	1940.1	2140.4	2278	2246.6	1987	3025.5	2156.1	6	7
Q9R0Q6	Arpc1a	Actin-related protein 2/3 complex subunit 1A OS=Mus musculus OX=10090 GN=Arpc1a PE=1 SV=1	2072.1	1870.2	2136.6	2241.3	2103	2146.6	3397.4	2281	3	3
G3V001	C1qtnf2	Complement C1q tumor necrosis factor-related protein 2 OS=Mus musculus OX=10090 GN=C1qtnf2 PE=1 SV=1	2068.5	1786.8	1703.8	2000.3	2013.2	1713	2858.3	2129.7	2	5
Q8VHL1	Setd7	Histone-lysine N-methyltransferase SETD7 OS=Mus musculus OX=10090 GN=Setd7 PE=1 SV=2	2067.5	2054.2	1751.5	2193.6	2164.7	1934	3452.7	2254.7	3	8
Q9JHE4	Gal3st1	Galactosylceramide sulfotransferase OS=Mus musculus OX=10090 GN=Gal3st1 PE=2 SV=2	2067.1	2126.3	2456.2	2635.6	1901.3	1808.3	2890.8	2576.5	4	11
Q7TNV0	Dek	Protein DEK OS=Mus musculus OX=10090 GN=Dek PE=1 SV=1	2066.2	1836.4	1874.2	1929.3	2262.3	1699	2934.2	2275.4	5	5
Q8BVI4	Qdpr	Dihydropteridine reductase OS=Mus musculus OX=10090 GN=Qdpr PE=1 SV=2	2063.6	1920.4	1635.2	1833.6	2326.1	1625.3	3551.6	1857.7	4	8
Q9WUR9	Ak4	Adenylate kinase 4, mitochondrial OS=Mus musculus OX=10090 GN=Ak4 PE=1 SV=1	2061.1	2558	1911	2439.9	2357.8	1981.6	3702.5	2879.9	2	2
P38060	Hmgcl	Hydroxymethylglutaryl-CoA lyase, mitochondrial OS=Mus musculus OX=10090 GN=Hmgcl PE=1 SV=2	2059.8	1786.5	1600.2	1928.9	2104.2	1763.7	3027	2240.6	3	3
O70325	Gpx4	Phospholipid hydroperoxide glutathione peroxidase OS=Mus musculus OX=10090 GN=Gpx4 PE=1 SV=4	2059	2054.5	2270.5	1908.6	2183.7	1633.4	3044.9	2300.5	5	9
Q8BU30	Iars	Isoleucine--tRNA ligase, cytoplasmic OS=Mus musculus OX=10090 GN=Iars PE=1 SV=2	2058.9	2014.8	1921.7	2219.5	2141.2	1881.5	3047	2167.2	6	8
P55288	Cdh11	Cadherin-11 OS=Mus musculus OX=10090 GN=Cdh11 PE=1 SV=1	2055.7	1995.4	1826.4	2257.2	2235.9	1931	3214.5	2287.4	9	10
P46660	Ina	Alpha-internexin OS=Mus musculus OX=10090 GN=Ina PE=1 SV=3	2055.6	1981.5	1909.8	1957.2	2165.6	1878	13030.9	2010.6	11	22
Q9D2R0	Aacs	Acetoacetyl-CoA synthetase OS=Mus musculus OX=10090 GN=Aacs PE=1 SV=1	2055.4	1825.1	1847.4	2062.1	2468.2	1795.5	3586.3	2388.9	5	6
Q6A028	Swap70	Switch-associated protein 70 OS=Mus musculus OX=10090 GN=Swap70 PE=1 SV=2	2052.5	1882.2	1862.2	2106.9	1968	1529.7	3035.8	2201	7	8
E9QJR0	Lvrn	Aminopeptidase OS=Mus musculus OX=10090 GN=Lvrn PE=1 SV=1	2050.4	1908.9	1840.9	2147.5	2193	1851.5	3138.1	2142.5	8	14
Q80SW1	Ahcyl1	S-adenosylhomocysteine hydrolase-like protein 1 OS=Mus musculus OX=10090 GN=Ahcyl1 PE=1 SV=1	2046.1	1812.5	2089.9	2380.3	2122.4	2642.2	3122.7	2858.7	6	12
P61961	Ufm1	Ubiquitin-fold modifier 1 OS=Mus musculus OX=10090 GN=Ufm1 PE=1 SV=1	2044.1	2086.7	1987	2054.4	2196.1	1678.4	3432.6	2074.5	4	12
Q8BH79	Ano10	Anoctamin-10 OS=Mus musculus OX=10090 GN=Ano10 PE=1 SV=1	2043	2087.4	2057.2	2335.7	2093.3	2043.3	3170.4	2396.4	5	7
Q8R2P8	Kars	Lysine--tRNA ligase OS=Mus musculus OX=10090 GN=Kars PE=1 SV=1	2042.2	2067.8	1941.1	2566.8	2244.7	2070.1	3842.7	2432.9	8	10
E9QKC6	Trim2	Tripartite motif-containing protein 2 OS=Mus musculus OX=10090 GN=Trim2 PE=1 SV=1	2035.9	1760.8	2014.1	2020.6	2139.4	1673.6	3069.5	2031.2	6	8
O89079	Cope	Coatomer subunit epsilon OS=Mus musculus OX=10090 GN=Cope PE=1 SV=3	2034.9	2580.4	2035.4	2561.7	2538	2413	4199.6	2275.7	4	8
Q80UU9	Pgrmc2	Membrane-associated progesterone receptor component 2 OS=Mus musculus OX=10090 GN=Pgrmc2 PE=1 SV=2	2032.2	1940.1	2031.9	2339.4	2114.8	1864.6	3043.5	2215.5	4	6
Q8VDP6	Cdipt	CDP-diacylglycerol--inositol 3-phosphatidyltransferase OS=Mus musculus OX=10090 GN=Cdipt PE=1 SV=1	2031.3	2125.4	2327.5	2635	2139.1	2029	3003.7	2125.4	4	8
Q8VE70	Pdcd10	Programmed cell death protein 10 OS=Mus musculus OX=10090 GN=Pdcd10 PE=1 SV=1	2027.9	2006.4	1977.7	2131.3	2195	1741.1	3429.2	2341.9	4	6
G3UW94	U2af1	MCG14259, isoform CRA_b OS=Mus musculus OX=10090 GN=U2af1 PE=1 SV=1	2027.3	1851.8	2148.9	2420.4	1851.9	1999	2710.2	2214.7	2	2
Q3UL36	Arglu1	Arginine and glutamate-rich protein 1 OS=Mus musculus OX=10090 GN=Arglu1 PE=1 SV=2	2025.7	1674.2	1908	2206.6	1697.2	1851.9	2411.3	1867.5	4	6
A3KGU5	Sptan1	Spectrin alpha chain, non-erythrocytic 1 OS=Mus musculus OX=10090 GN=Sptan1 PE=1 SV=1	2021.7	2081.7	1934.7	2556.5	2342.1	2600.6	4375.5	2606.3	122	327
Q8BJF9	Chmp2b	Charged multivesicular body protein 2b OS=Mus musculus OX=10090 GN=Chmp2b PE=1 SV=1	2021.2	1845.8	1578.5	1899.9	1800.1	1761.5	2596.4	2157.3	2	3
Q3TLQ0	Map2	Microtubule-associated protein OS=Mus musculus OX=10090 GN=Map2 PE=1 SV=1	2020	1912.9	2284.9	2466.2	1873.2	1735.7	2615.2	2004.3	5	8
Q9DC69	Ndufa9	NADH dehydrogenase [ubiquinone] 1 alpha subcomplex subunit 9, mitochondrial OS=Mus musculus OX=10090 GN=Ndufa9 PE=1 SV=2	2019.9	2332.3	2329.6	2583.9	2640.2	3422.4	4233.7	3059.1	7	11
Q4KMM3	Oxr1	Oxidation resistance protein 1 OS=Mus musculus OX=10090 GN=Oxr1 PE=1 SV=3	2019.1	1613.6	1825.8	1954.2	1898.5	2124.6	2847.1	2019.7	9	13
Q99JX7	Nxf1	Nuclear RNA export factor 1 OS=Mus musculus OX=10090 GN=Nxf1 PE=1 SV=3	2018.7	1918.6	2151.2	2349.1	2101.7	1913.5	2922.1	2227.8	6	10
Q9Z0U1	Tjp2	Tight junction protein ZO-2 OS=Mus musculus OX=10090 GN=Tjp2 PE=1 SV=2	2011.8	1863.1	1861.6	1955.9	1783	1729.8	2924	2595.9	5	6
Q99LR1	Abhd12	Monoacylglycerol lipase ABHD12 OS=Mus musculus OX=10090 GN=Abhd12 PE=1 SV=2	2011.6	2057.4	2026.3	2440.2	2191.8	1938.8	3103.5	1936.2	5	9
P61264	Stx1b	Syntaxin-1B OS=Mus musculus OX=10090 GN=Stx1b PE=1 SV=1	2007.2	1908.4	2118.5	2118.7	2124.7	1954.1	3118.4	2059	4	4
A0A087WQ31	Clasp1	CLIP-associating protein 1 OS=Mus musculus OX=10090 GN=Clasp1 PE=1 SV=1	2004.1	1852.4	1997.4	2133.2	2124.1	1728	3091.6	2036.4	7	10
P54823	Ddx6	Probable ATP-dependent RNA helicase DDX6 OS=Mus musculus OX=10090 GN=Ddx6 PE=1 SV=1	2001.5	1946.5	1940.1	2215.9	2185.6	1724.5	3277.9	2263.3	5	7
A0A1D5RMB0	Adh6b	Alcohol dehydrogenase 6B (class V) OS=Mus musculus OX=10090 GN=Adh6b PE=3 SV=1	2001.2	2079.9	2050.7	1797.2	2901	1343.6	3040	1780	4	5
G5E8V9	Arfip1	ADP-ribosylation factor-interacting protein 1 OS=Mus musculus OX=10090 GN=Arfip1 PE=1 SV=1	1999.5	2214	1874.4	2292.6	2576.7	2054	3715	2354.9	5	6
Q6P5D8	Smchd1	Structural maintenance of chromosomes flexible hinge domain-containing protein 1 OS=Mus musculus OX=10090 GN=Smchd1 PE=1 SV=2	1999.2	1835.8	2172.8	2325.9	2120	1888.9	3037	2218.6	10	11
P35585	Ap1m1	AP-1 complex subunit mu-1 OS=Mus musculus OX=10090 GN=Ap1m1 PE=1 SV=3	1997.3	1691.8	2189	1917.9	1918.4	1889.5	3116.9	2163.4	7	8
Q9WTM5	Ruvbl2	RuvB-like 2 OS=Mus musculus OX=10090 GN=Ruvbl2 PE=1 SV=3	1996.9	1787.6	1843.2	2155.6	1915.7	1988.2	2998.7	2184	6	8
K3W4M4	Naxd	ATP-dependent (S)-NAD(P)H-hydrate dehydratase OS=Mus musculus OX=10090 GN=Naxd PE=1 SV=1	1994.8	1825.5	1827.9	1902.6	2101.7	1617.4	3069.6	2026.1	7	11
P62320	Snrpd3	Small nuclear ribonucleoprotein Sm D3 OS=Mus musculus OX=10090 GN=Snrpd3 PE=1 SV=1	1991.9	1962.3	2125.8	2383.9	2223.1	1813.1	3320.9	2434	2	9
Q6PDL0	Dync1li2	Cytoplasmic dynein 1 light intermediate chain 2 OS=Mus musculus OX=10090 GN=Dync1li2 PE=1 SV=2	1988.7	1975.2	1665.8	2121.7	2166.8	1860.2	3434.3	2153.2	5	7
Q6A0A9	FAM120A	Constitutive coactivator of PPAR-gamma-like protein 1 OS=Mus musculus OX=10090 GN=FAM120A PE=1 SV=2	1985.6	1905.9	1758.1	2276.8	1895.5	1967.5	2792.3	1975.5	8	8
A2BHR2	Lcn11	Lipocalin 11 OS=Mus musculus OX=10090 GN=Lcn11 PE=3 SV=1	1981.5	1283.5	1669.9	1230.2	1426.9	990.4	2198.3	1552.2	2	4
Q9Z1R2	Bag6	Large proline-rich protein BAG6 OS=Mus musculus OX=10090 GN=Bag6 PE=1 SV=1	1979.7	2023.2	2097.7	2199.4	2192	1759.9	3136.6	2065.1	5	9
P28828	Ptprm	Receptor-type tyrosine-protein phosphatase mu OS=Mus musculus OX=10090 GN=Ptprm PE=1 SV=2	1979.6	2316.5	1881.7	2383.9	1956.7	2043.2	2875.5	2091.8	8	8
Q9D0A3	Arpin	Arpin OS=Mus musculus OX=10090 GN=Arpin PE=1 SV=1	1978.1	1718.5	1640.1	2112.2	2057.7	2150	3452.1	2228.2	3	4
Q61508	Ecm1	Extracellular matrix protein 1 OS=Mus musculus OX=10090 GN=Ecm1 PE=1 SV=2	1975.7	1747	1799	1808.7	1512.5	2138.5	2231.5	2805	10	29
P97315	Csrp1	Cysteine and glycine-rich protein 1 OS=Mus musculus OX=10090 GN=Csrp1 PE=1 SV=3	1975.3	2046.9	2438.5	2466.7	2553.4	1965.5	4333.6	2904.1	3	7
A0A140T8M2	Igkv12-44	Immunoglobulin kappa variable 12-44 (Fragment) OS=Mus musculus OX=10090 GN=Igkv12-44 PE=4 SV=2	1974.3	1641.8	1810.5	2367	1721	2721.9	2796.1	3176	3	5
Q3TMX7	Qsox2	Sulfhydryl oxidase 2 OS=Mus musculus OX=10090 GN=Qsox2 PE=1 SV=1	1974	2087.3	2289.9	2376	1586.8	1689	2470.9	2134.6	6	6
Q9CQE7	Ergic3	Endoplasmic reticulum-Golgi intermediate compartment protein 3 OS=Mus musculus OX=10090 GN=Ergic3 PE=1 SV=1	1973.5	1710.3	2121.3	1925.2	1758.6	1512.3	2330.9	1781.4	3	3
Q91YU7	Tgfb3	Transforming growth factor beta-3 OS=Mus musculus OX=10090 GN=Tgfb3 PE=1 SV=1	1973.1	1863.1	2149.9	2054.7	1931.7	1603.6	2678.1	2284.3	3	5
P70280	Vamp7	Vesicle-associated membrane protein 7 OS=Mus musculus OX=10090 GN=Vamp7 PE=1 SV=1	1967.1	1941	2169.2	2368.8	2127.2	2012	3399.5	2528.8	3	4
Q9JJK2	Lancl2	LanC-like protein 2 OS=Mus musculus OX=10090 GN=Lancl2 PE=1 SV=1	1964	1728.5	1729.8	1990.8	1956.7	1564.3	2904.9	2024.9	7	9
P35762	Cd81	CD81 antigen OS=Mus musculus OX=10090 GN=Cd81 PE=1 SV=2	1962.1	1910.6	1973.8	2040.8	1952.4	1841.1	2919.3	2210.6	2	8
Q8CJ53	Trip10	Cdc42-interacting protein 4 OS=Mus musculus OX=10090 GN=Trip10 PE=1 SV=2	1954.9	1651.1	1769.9	1995	2042.8	1677.7	2962.2	2116	5	5
O35215	Ddt	D-dopachrome decarboxylase OS=Mus musculus OX=10090 GN=Ddt PE=1 SV=3	1952.8	1304.7	1450	1916.7	1618.2	2223.7	3446.6	2146.8	3	7
B1AU74	Mospd2	Motile sperm domain-containing protein 2 OS=Mus musculus OX=10090 GN=Mospd2 PE=1 SV=1	1951.6	1953.9	2464.6	2632.3	1995.1	1994.2	2659.8	2469.5	5	7
Q3UEB3	Puf60	Poly(U)-binding-splicing factor PUF60 OS=Mus musculus OX=10090 GN=Puf60 PE=1 SV=2	1949.1	1717	1739	2122.7	1987.1	1826.5	2965.4	2056	5	11
Q60967	Papss1	Bifunctional 3'-phosphoadenosine 5'-phosphosulfate synthase 1 OS=Mus musculus OX=10090 GN=Papss1 PE=1 SV=1	1948.2	1897.5	1789.2	2075.7	2101.5	2078.6	3420.5	2286.5	7	10
A3KFM7	Chd6	Chromodomain-helicase-DNA-binding protein 6 OS=Mus musculus OX=10090 GN=Chd6 PE=1 SV=1	1945.9	1563.6	2008.1	1870.8	1398.5	1446.2	2044.1	2009.4	2	2
P63087	Ppp1cc	Serine/threonine-protein phosphatase PP1-gamma catalytic subunit OS=Mus musculus OX=10090 GN=Ppp1cc PE=1 SV=1	1945.7	1896.8	1886.1	2312.2	2025.2	2118.4	3304	2347.8	5	11
D3YZD8	Aamdc	Mth938 domain-containing protein OS=Mus musculus OX=10090 GN=Aamdc PE=1 SV=1	1945.2	1802.6	1662.9	1672	1788.8	1822.1	2467	1966.9	2	2
P21550	Eno3	Beta-enolase OS=Mus musculus OX=10090 GN=Eno3 PE=1 SV=3	1944.6	2763.9	2653.3	3393.5	3331.4	2682.7	3650.2	2023.1	9	15
Q8K274	Fn3krp	Ketosamine-3-kinase OS=Mus musculus OX=10090 GN=Fn3krp PE=1 SV=2	1943.3	2012.9	1894.2	2086.8	2530.8	1747.4	3735.3	2383.6	3	5
Q8BH24	Tm9sf4	Transmembrane 9 superfamily member 4 OS=Mus musculus OX=10090 GN=Tm9sf4 PE=1 SV=1	1942.9	1882.7	1874.2	2000.1	1973.1	1560.7	2825.8	1864.1	6	8
A0A0R4J079	Acbd3	Acyl-Coenzyme A binding domain containing 3, isoform CRA_b OS=Mus musculus OX=10090 GN=Acbd3 PE=1 SV=1	1942.3	2062.4	1814.4	2034.3	2176.5	2063.4	3585.3	2200.7	5	5
Q9R099	Tbl2	Transducin beta-like protein 2 OS=Mus musculus OX=10090 GN=Tbl2 PE=1 SV=2	1941.6	1855.8	1920.5	2115.4	2116.8	1811.3	3180.4	2221.3	6	9
O35143	ATP5IF1	ATPase inhibitor, mitochondrial OS=Mus musculus OX=10090 GN=ATP5IF1 PE=1 SV=2	1934.1	1815.5	3159.5	1789.8	2288.4	1545.2	3081.8	1995.2	2	2
Q9D3L3	Snap23	Synaptosomal-associated protein OS=Mus musculus OX=10090 GN=Snap23 PE=1 SV=1	1932.7	1683.6	1642.8	1942.6	1592.6	2211.9	2286.3	1985.6	2	2
Q91YS8	Camk1	Calcium/calmodulin-dependent protein kinase type 1 OS=Mus musculus OX=10090 GN=Camk1 PE=1 SV=1	1932.6	1999.8	1756.3	1956.1	2169.8	1512.5	3667.5	2244.7	3	4
Q91W50	Csde1	Cold shock domain-containing protein E1 OS=Mus musculus OX=10090 GN=Csde1 PE=1 SV=1	1931.5	1817.5	1650.6	2014.6	1914.4	1883.9	3155.3	2028.5	5	5
Q99MR6	Srrt	Serrate RNA effector molecule homolog OS=Mus musculus OX=10090 GN=Srrt PE=1 SV=1	1929.6	1822.3	1765.6	2049.4	1989.2	1801.4	2880.6	1960.3	8	12
O55126	Nipsnap2	Protein NipSnap homolog 2 OS=Mus musculus OX=10090 GN=Nipsnap2 PE=1 SV=1	1928.7	2162.8	1739.3	1952.3	2470.5	4070.4	2061.4	2310.4	3	4
Q8K409	Polb	DNA polymerase beta OS=Mus musculus OX=10090 GN=Polb PE=1 SV=3	1927.1	1741.6	2133.4	2316.9	2052.1	1741.5	2753.9	2164.2	3	3
Q99MR3	Slc12a9	Solute carrier family 12 member 9 OS=Mus musculus OX=10090 GN=Slc12a9 PE=1 SV=2	1922.8	1894	1947	2136.6	2021.2	1756.7	2875.7	1941.2	7	11
J3QPW1	Pitpna	Phosphatidylinositol transfer protein alpha isoform OS=Mus musculus OX=10090 GN=Pitpna PE=1 SV=1	1921.6	1803.6	1667.3	2059	2016.5	2154.1	3691.2	2411.5	6	7
Q91YT0	Ndufv1	NADH dehydrogenase [ubiquinone] flavoprotein 1, mitochondrial OS=Mus musculus OX=10090 GN=Ndufv1 PE=1 SV=1	1921.3	2104.5	2117.7	2478.1	2379.5	3149	3873	2614.4	8	9
O08832	Galnt4	Polypeptide N-acetylgalactosaminyltransferase 4 OS=Mus musculus OX=10090 GN=Galnt4 PE=2 SV=1	1919.7	1911.9	2169	2225.5	1978.4	1727.7	2959.5	2054.7	7	10
O35295	Purb	Transcriptional activator protein Pur-beta OS=Mus musculus OX=10090 GN=Purb PE=1 SV=3	1919.4	1636.9	1732.4	1989.8	2060.4	1743.6	3062.6	2072.9	4	14
Q9EQC5	Scyl1	N-terminal kinase-like protein OS=Mus musculus OX=10090 GN=Scyl1 PE=1 SV=1	1909.4	1853.8	1794.6	2124.5	1919.3	1706.3	2762.5	2107.5	5	6
Q9JHW2	Nit2	Omega-amidase NIT2 OS=Mus musculus OX=10090 GN=Nit2 PE=1 SV=1	1908.8	1681.8	1730.7	2145.4	2026.9	1916.4	3205.2	2037.1	6	6
Q6P1Y9	Exoc1	Exocyst complex component 1 OS=Mus musculus OX=10090 GN=Exoc1 PE=1 SV=1	1908.1	1839.1	1982.7	2120	1982.3	1744.5	2771.9	2142.8	5	5
Q9JIG8	Praf2	PRA1 family protein 2 OS=Mus musculus OX=10090 GN=Praf2 PE=1 SV=1	1904.2	2010.8	1969.2	2031.6	2014.1	1787.5	2894.2	2184	4	8
P70671	Irf3	Interferon regulatory factor 3 OS=Mus musculus OX=10090 GN=Irf3 PE=1 SV=1	1903.9	1791	1727.2	1823.2	1827.7	1567.4	2749.8	2240.1	3	3
Q61699	Hsph1	Heat shock protein 105 kDa OS=Mus musculus OX=10090 GN=Hsph1 PE=1 SV=2	1903.4	1744.6	1574.1	2090.4	1858.8	1760.2	3072.2	1970	6	10
O35161	Celsr1	Cadherin EGF LAG seven-pass G-type receptor 1 OS=Mus musculus OX=10090 GN=Celsr1 PE=1 SV=3	1902.1	1953.5	1843.8	2173	1409	1538.2	1934.4	1899.6	2	2
Q62348	Tsn	Translin OS=Mus musculus OX=10090 GN=Tsn PE=1 SV=1	1901	1740.6	1527.9	2067.8	2167.2	2231.5	3617.3	2337.4	4	4
Q9ERU3	Znf22	Zinc finger protein 22 OS=Mus musculus OX=10090 GN=Znf22 PE=1 SV=2	1898.6	1536.4	1833.2	1959.2	2087.7	2205.4	2632.1	2482.8	2	2
P53986	Slc16a1	Monocarboxylate transporter 1 OS=Mus musculus OX=10090 GN=Slc16a1 PE=1 SV=1	1898.2	1929.1	2050.1	2350.3	2193.7	2303.6	3788.8	2706.9	3	4
G5E8T9	Hagh	Hydroxyacyl glutathione hydrolase OS=Mus musculus OX=10090 GN=Hagh PE=1 SV=1	1897.1	1654.6	1619.7	1775.1	1706.8	1400.7	2449.3	1656.7	4	7
P43275	Hist1h1a	Histone H1.1 OS=Mus musculus OX=10090 GN=Hist1h1a PE=1 SV=2	1895.8	2181.2	2827.2	2547.4	2737.7	2335.7	3269.4	2978.7	6	19
E9Q827	Arpp19	cAMP-regulated phosphoprotein 19 OS=Mus musculus OX=10090 GN=Arpp19 PE=1 SV=1	1895.5	2022.1	1509.9	1853.5	1871	1371.7	2793.1	1660.7	2	2
E9Q450	Tpm1	Tropomyosin alpha-1 chain OS=Mus musculus OX=10090 GN=Tpm1 PE=1 SV=1	1895	1552.1	1689.6	1850	1892.8	4613.9	2579.5	1853.7	14	35
Q9R190	Mta2	Metastasis-associated protein MTA2 OS=Mus musculus OX=10090 GN=Mta2 PE=1 SV=1	1891.7	1708.9	2021.6	2190.2	1839.7	2301.8	2251.4	2269.6	4	5
D3YZZ5	Tmed7	Transmembrane p24-trafficking protein 7 OS=Mus musculus OX=10090 GN=Tmed7 PE=1 SV=1	1890.3	2373.1	1914	2400.9	2192.7	1950.5	3446.3	2344.4	3	5
Q791V5	Mtch2	Mitochondrial carrier homolog 2 OS=Mus musculus OX=10090 GN=Mtch2 PE=1 SV=1	1889.1	2051.4	2060.9	2374	2342.9	2225.2	3522.4	2324.5	5	5
Q9Z0X1	Aifm1	Apoptosis-inducing factor 1, mitochondrial OS=Mus musculus OX=10090 GN=Aifm1 PE=1 SV=1	1888.6	2000.7	1948.5	2188.8	2236	1842.3	3140.6	2192.2	5	6
A2APV2	Fmnl2	Formin-like protein 2 OS=Mus musculus OX=10090 GN=Fmnl2 PE=1 SV=2	1884.7	1674.2	1934.2	2044.4	1784.7	1561	2758.5	1899.6	6	7
Q8CG70	P3h3	Prolyl 3-hydroxylase 3 OS=Mus musculus OX=10090 GN=P3h3 PE=1 SV=1	1874.5	1676.4	1886.7	2101	1953	1807.2	3327.4	2194	5	11
Q08943	Ssrp1	FACT complex subunit SSRP1 OS=Mus musculus OX=10090 GN=Ssrp1 PE=1 SV=2	1874.1	1539.3	1776.9	1910.7	1912.8	1702.2	2737.8	2009.7	5	6
A2AQR0	Gpd2	Glycerol-3-phosphate dehydrogenase OS=Mus musculus OX=10090 GN=Gpd2 PE=1 SV=1	1873.5	1987.9	2059.3	2333.1	2021	2003	3177.5	2166.6	10	11
P60766	Cdc42	Cell division control protein 42 homolog OS=Mus musculus OX=10090 GN=Cdc42 PE=1 SV=2	1872.4	1582.3	1615.1	2091.9	1774.1	1761.4	3578	2077.2	4	32
Q8BI84	Mia3	Transport and Golgi organization protein 1 homolog OS=Mus musculus OX=10090 GN=Mia3 PE=1 SV=2	1872.3	1792.4	1956.5	2062	1928	1718.5	2640.3	1936.4	12	13
Q9EST5	Anp32b	Acidic leucine-rich nuclear phosphoprotein 32 family member B OS=Mus musculus OX=10090 GN=Anp32b PE=1 SV=1	1869.9	1872.9	1948.3	1625.6	1978.7	1713.9	2796.6	1950.9	4	13
P08228	Sod1	Superoxide dismutase [Cu-Zn] OS=Mus musculus OX=10090 GN=Sod1 PE=1 SV=2	1868.4	1583.1	1999	1894.2	1674.6	1797.4	2433.4	1993.7	2	3
Q9CQR4	Acot13	Acyl-coenzyme A thioesterase 13 OS=Mus musculus OX=10090 GN=Acot13 PE=1 SV=1	1867.7	1987.6	2011.7	1894.3	2285.4	1973.9	3348.9	2068.4	3	7
Q8VI16	B3gnt9	UDP-GlcNAc:betaGal beta-1,3-N-acetylglucosaminyltransferase 9 OS=Mus musculus OX=10090 GN=B3gnt9 PE=2 SV=1	1865.3	1920.8	1754	2046.9	1941.1	1807.7	2690.3	1808.5	4	4
G5E898	Ppl	Periplakin OS=Mus musculus OX=10090 GN=Ppl PE=1 SV=1	1862.9	1799.4	2029.1	2006.2	2051.5	1907	2620	1949.4	13	16
D3YU50	Mybpc1	Myosin-binding protein C, slow-type OS=Mus musculus OX=10090 GN=Mybpc1 PE=1 SV=1	1857.9	2744.7	1695.4	2085.7	1972.2	9671.3	2922.2	2364.6	11	14
Q8BK64	Ahsa1	Activator of 90 kDa heat shock protein ATPase homolog 1 OS=Mus musculus OX=10090 GN=Ahsa1 PE=1 SV=2	1848.6	1549.5	1546.3	1956.4	1691.4	1550.9	3092	1965.7	6	9
P61021	Rab5b	Ras-related protein Rab-5B OS=Mus musculus OX=10090 GN=Rab5b PE=1 SV=1	1837.1	1688.7	1645.8	1898.1	1804.4	1584.2	2654.9	1799.4	6	17
A0A0A6YVS4	Ighv5-9-1	Immunoglobulin heavy variable 5-9-1 (Fragment) OS=Mus musculus OX=10090 GN=Ighv5-9-1 PE=1 SV=1	1836	1608.8	1830.9	2060.4	1866.1	1816.6	2775.3	2098.1	3	21
P58021	Tm9sf2	Transmembrane 9 superfamily member 2 OS=Mus musculus OX=10090 GN=Tm9sf2 PE=1 SV=1	1833.8	1923.5	1745.5	2057.6	1888.8	1574.7	2914.4	1803.3	2	3
Q91WS0	Cisd1	CDGSH iron-sulfur domain-containing protein 1 OS=Mus musculus OX=10090 GN=Cisd1 PE=1 SV=1	1830.8	1908.4	1822.9	2147	1820.4	2177.5	3196.2	2206.7	2	3
P13541	Myh3	Myosin-3 OS=Mus musculus OX=10090 GN=Myh3 PE=2 SV=2	1829.1	5984.8	1857.9	2347.1	1933.4	2564.2	4665.9	1955.9	47	119
Q9CX00	Ist1	IST1 homolog OS=Mus musculus OX=10090 GN=Ist1 PE=1 SV=1	1828.7	1852.2	1853.8	2116.2	1845.7	1604.7	3007.2	2167.8	4	8
P62869	Elob	Elongin-B OS=Mus musculus OX=10090 GN=Elob PE=1 SV=1	1822.5	1692.2	1714.8	2209.7	1976.1	2129.6	3269.3	2085.7	3	5
Q921F4	Hnrnpll	Heterogeneous nuclear ribonucleoprotein L-like OS=Mus musculus OX=10090 GN=Hnrnpll PE=1 SV=3	1820.7	1638.5	1629.5	2105.7	1836.4	1790.2	2877.9	2092.4	5	9
Q9CR86	Carhsp1	Calcium-regulated heat stable protein 1 OS=Mus musculus OX=10090 GN=Carhsp1 PE=1 SV=1	1820.1	1756.3	2164.9	1696.7	2646.7	1545.4	3500.9	3113.3	2	4
P15105	Glul	Glutamine synthetase OS=Mus musculus OX=10090 GN=Glul PE=1 SV=6	1818.2	1936.8	2091.5	1992.8	2444	1698.6	4344.6	2280.7	3	7
Q8CGC6	Rbm28	RNA-binding protein 28 OS=Mus musculus OX=10090 GN=Rbm28 PE=1 SV=4	1817.8	1777.9	1469.4	2057.8	1750.4	1795.9	3340.5	1958.6	3	4
P70180	Npr3	Atrial natriuretic peptide receptor 3 OS=Mus musculus OX=10090 GN=Npr3 PE=1 SV=3	1817.3	1772.3	2002.9	2394.3	1557.9	1864.4	2254.4	2149.2	5	5
A2AN08	Ubr4	E3 ubiquitin-protein ligase UBR4 OS=Mus musculus OX=10090 GN=Ubr4 PE=1 SV=1	1817.3	1973.9	1894.1	2067.3	2136.8	1713	3057.6	1870	16	18
P61922	Abat	4-aminobutyrate aminotransferase, mitochondrial OS=Mus musculus OX=10090 GN=Abat PE=1 SV=1	1815.6	1580.8	1550.7	1965.4	1831.7	1848.1	3118.5	1991	6	9
Q3V3R4	Itga1	Integrin alpha-1 OS=Mus musculus OX=10090 GN=Itga1 PE=1 SV=2	1810.4	1561.1	1828.7	1941.4	1743.7	1825.1	2315.2	1828.2	4	6
Q8R2U0	Seh1l	Nucleoporin SEH1 OS=Mus musculus OX=10090 GN=Seh1l PE=2 SV=1	1807.8	1666.5	1586.7	1923.8	1872.5	1651.2	2621.7	1927.1	3	5
A0A0B4J1E2	Snw1	SNW domain-containing protein 1 OS=Mus musculus OX=10090 GN=Snw1 PE=1 SV=1	1806.1	1664.1	1752.8	1919.5	1967.3	1672.9	2634.9	1825.9	5	9
Q02819	Nucb1	Nucleobindin-1 OS=Mus musculus OX=10090 GN=Nucb1 PE=1 SV=2	1805.2	1750.2	1594.1	2018.6	1780.2	1652	2843.2	1851.5	7	9
Q91VW3	Sh3bgrl3	SH3 domain-binding glutamic acid-rich-like protein 3 OS=Mus musculus OX=10090 GN=Sh3bgrl3 PE=1 SV=1	1803.5	1581.1	1627.4	1979.8	1599.7	1933.1	2712.7	2142.5	3	5
P70227	Itpr3	Inositol 1,4,5-trisphosphate receptor type 3 OS=Mus musculus OX=10090 GN=Itpr3 PE=1 SV=3	1802.4	1723.4	1915.5	2042.6	1776.8	1581.3	2392.9	1820.6	18	24
Q3KQQ2	Mup3	MCG15829, isoform CRA_a OS=Mus musculus OX=10090 GN=Mup3 PE=1 SV=1	1799	1068.8	5111.7	1643.4	1883.3	1705.6	1520.1	1312.9	4	7
A0A1B0GRV0	Bpnt1	3'(2'),5'-bisphosphate nucleotidase 1 OS=Mus musculus OX=10090 GN=Bpnt1 PE=1 SV=1	1794.6	1426.4	1388.9	1898.8	1649.7	1938.7	3279.6	2035.9	3	4
Q8CG72	Adprhl2	Poly(ADP-ribose) glycohydrolase ARH3 OS=Mus musculus OX=10090 GN=Adprhl2 PE=1 SV=1	1792.2	1542.8	2165.5	1840	1751.5	1473.6	2753.1	1876.9	2	3
Q99KV1	Dnajb11	DnaJ homolog subfamily B member 11 OS=Mus musculus OX=10090 GN=Dnajb11 PE=1 SV=1	1791.6	1656.7	1658.1	1949.7	1955	1644.3	2697.7	1867.7	5	7
O54988	Slk	STE20-like serine/threonine-protein kinase OS=Mus musculus OX=10090 GN=Slk PE=1 SV=2	1791.4	1697.2	1812.7	2109.4	1790.2	1624.3	2557	1950.5	5	6
Q6PFA2	Clta	Clathrin light chain OS=Mus musculus OX=10090 GN=Clta PE=1 SV=1	1790.7	1761	1596.3	1842.5	1898.4	1572.9	3020.9	1743.1	5	7
Q61550	Rad21	Double-strand-break repair protein rad21 homolog OS=Mus musculus OX=10090 GN=Rad21 PE=1 SV=3	1790.6	1716.8	1862.1	2233.6	1868.6	1994.8	2692.1	2046.4	6	8
Q91VA7	Idh3b	Isocitrate dehydrogenase [NAD] subunit, mitochondrial OS=Mus musculus OX=10090 GN=Idh3b PE=1 SV=1	1784.4	1705.2	1686.1	1782.3	2307	2547.7	3254.7	2080.4	6	9
P56135	Atp5mf	ATP synthase subunit f, mitochondrial OS=Mus musculus OX=10090 GN=Atp5mf PE=1 SV=3	1783.8	2002.1	1987.3	2204.1	2042.1	2030.8	3194.6	2047.3	2	16
P58774	Tpm2	Tropomyosin beta chain OS=Mus musculus OX=10090 GN=Tpm2 PE=1 SV=1	1783.8	2069.4	1519.5	1943.8	1962	11235.6	1931.9	2341.4	10	17
A0A0R4J1E4	Smoc1	SPARC-related modular calcium-binding protein 1 OS=Mus musculus OX=10090 GN=Smoc1 PE=1 SV=1	1782.4	1832.9	2267.9	1915.7	1662.3	1620.8	2310.1	2080.8	4	6
Q61553	Fscn1	Fascin OS=Mus musculus OX=10090 GN=Fscn1 PE=1 SV=4	1780.7	1764.4	1741.9	1940.2	3253.9	1892	4940.3	2904.8	5	8
A0A0R4J094	Fahd2a	Fumarylacetoacetate hydrolase domain-containing 2A OS=Mus musculus OX=10090 GN=Fahd2a PE=1 SV=1	1769.5	1683.1	2020.3	2082.7	1856.5	1275.6	3045.5	1747	6	6
Q64133	Maoa	Amine oxidase [flavin-containing] A OS=Mus musculus OX=10090 GN=Maoa PE=1 SV=3	1763.8	1809	1883.5	2067.3	1933.5	1575.7	2926.5	2023.1	7	8
G3UXL2	Prps1l3	Phosphoribosyl pyrophosphate synthetase 1-like 3 OS=Mus musculus OX=10090 GN=Prps1l3 PE=3 SV=1	1763.6	1662.9	1587.8	1804.7	1885.4	1806.9	2983.7	2022.7	5	5
Q9Z1Q2	Abhd16a	Protein ABHD16A OS=Mus musculus OX=10090 GN=Abhd16a PE=1 SV=3	1761.3	1708.3	1614.1	1892.3	1853.4	1696.2	2577.1	1777.9	6	6
Q9QZN4	Fbxo6	F-box only protein 6 OS=Mus musculus OX=10090 GN=Fbxo6 PE=1 SV=1	1759.9	1670.5	1842.8	1880.3	1910	1717.3	2617.2	1877.4	3	5
B7ZNL2	Nap1l4	Nap1l4 protein OS=Mus musculus OX=10090 GN=Nap1l4 PE=1 SV=1	1759.9	1700.7	1963	1775	2098.9	1737.8	2825.1	1869.9	5	10
Q99LB6	Mat2b	Methionine adenosyltransferase 2 subunit beta OS=Mus musculus OX=10090 GN=Mat2b PE=1 SV=1	1756.7	1534.1	1529.9	1818	1649.2	1467.3	2593.8	1798	6	8
F7AA26	Pakap	Paralemmin A kinase anchor protein (Fragment) OS=Mus musculus OX=10090 GN=Pakap PE=1 SV=1	1756.4	1786.7	1542.7	1944.6	2058.3	1956.6	2846.5	2051	6	6
Q9QXN3	Trip4	Activating signal cointegrator 1 OS=Mus musculus OX=10090 GN=Trip4 PE=1 SV=2	1754.2	1088.2	1790.2	1628.2	1432.9	1241	2093.3	1509.2	3	4
Q9DAK9	Phpt1	14 kDa phosphohistidine phosphatase OS=Mus musculus OX=10090 GN=Phpt1 PE=1 SV=1	1751.6	1298.2	1360.6	1848.7	1704.9	1880.9	3101.5	2042.8	3	5
O88307	Sorl1	Sortilin-related receptor OS=Mus musculus OX=10090 GN=Sorl1 PE=1 SV=3	1748.4	1602.8	1659.9	1928.8	1705.4	1450.8	2484.1	1658.2	10	11
Q9D5T0	Atad1	ATPase family AAA domain-containing protein 1 OS=Mus musculus OX=10090 GN=Atad1 PE=1 SV=1	1743.8	1863.7	1923.1	2071.7	1884.2	1798.2	2802.6	1938.6	4	7
A0A2I3BPX3	Ano6	Anoctamin OS=Mus musculus OX=10090 GN=Ano6 PE=1 SV=1	1741.4	1599.6	1617.7	1877.5	1824.6	1549.3	2624	1921.2	5	7
E9Q852	Afdn	Afadin OS=Mus musculus OX=10090 GN=Afdn PE=1 SV=2	1737.6	1575	2060	1831.3	1722.2	1528.2	2343.7	1803.1	8	8
Q99P88	Nup155	Nuclear pore complex protein Nup155 OS=Mus musculus OX=10090 GN=Nup155 PE=1 SV=1	1732.8	1709.8	1873.3	1922.8	1845	1550.8	2475.7	1906.4	7	10
E9Q4D1	Adamts17	A disintegrin-like and metallopeptidase (reprolysin type) with thrombospondin type 1 motif, 17 OS=Mus musculus OX=10090 GN=Adamts17 PE=1 SV=1	1731.4	2186.2	1826.6	1923.5	1846.7	1487.3	2409.2	1957.6	4	10
Q7TMQ7	Wdr91	WD repeat-containing protein 91 OS=Mus musculus OX=10090 GN=Wdr91 PE=1 SV=1	1728.4	1760.9	2161.1	1755.3	1683.9	1370.3	2286.3	1771.4	5	6
P97742	Cpt1a	Carnitine O-palmitoyltransferase 1, liver isoform OS=Mus musculus OX=10090 GN=Cpt1a PE=1 SV=4	1724	1764.5	1683.8	1934.2	1849.7	1660.6	2507.9	1846.4	7	7
P55292	Dsc2	Desmocollin-2 OS=Mus musculus OX=10090 GN=Dsc2 PE=1 SV=1	1723.9	1685	1963.4	1735.7	1724	1559.4	2412.5	1866.2	4	6
Q8BHG2		UPF0587 protein C1orf123 homolog OS=Mus musculus OX=10090 PE=1 SV=1	1723.4	1458.6	1361.1	1817.3	1926.7	1572.7	2985.8	1950.3	4	5
G5E896	Edc4	Enhancer of mRNA decapping 4, isoform CRA_b OS=Mus musculus OX=10090 GN=Edc4 PE=1 SV=1	1723.1	1573.3	1554.6	1833.1	1748.4	1471.5	2424.9	1879.6	9	13
Q99J77	Nans	Sialic acid synthase OS=Mus musculus OX=10090 GN=Nans PE=1 SV=1	1721.1	1473.7	1352.4	1605.8	2153.6	1567.8	3134.5	1812.3	3	7
P29391	Ftl1	Ferritin light chain 1 OS=Mus musculus OX=10090 GN=Ftl1 PE=1 SV=2	1720.7	1453.7	1387	1831.3	2335.2	2030.9	4254.8	3208.9	6	7
A0A1L1STC6	Syne1	Nesprin-1 OS=Mus musculus OX=10090 GN=Syne1 PE=1 SV=1	1719	1603.1	1605.7	2050.1	1788.1	1596.5	2642.6	1725.4	15	18
Q8BXQ2	Pigt	GPI transamidase component PIG-T OS=Mus musculus OX=10090 GN=Pigt PE=1 SV=2	1717.3	1630.8	1740	1845.1	1774.5	1530.2	2374.5	1731.2	4	5
Q9CQU3	Rer1	Protein RER1 OS=Mus musculus OX=10090 GN=Rer1 PE=1 SV=1	1717.2	1869.1	1890.3	2022.9	1986.3	1759.8	2890.8	2069.4	3	7
Q8R555	Crtac1	Cartilage acidic protein 1 OS=Mus musculus OX=10090 GN=Crtac1 PE=2 SV=1	1716.6	1746.2	1979.9	1996.1	1597	1429.6	2268.1	1922.1	4	4
A0A1W2P6J7	Sept10	Septin-10 OS=Mus musculus OX=10090 GN=Sept10 PE=1 SV=1	1716.4	1552.5	1564.9	1858.2	1628.5	1777.5	2323.3	1747.8	7	16
Q542V3	Srsf4	Serine/arginine-rich-splicing factor 4 OS=Mus musculus OX=10090 GN=Srsf4 PE=1 SV=1	1716.3	1407.3	1378.2	1826.1	1404.7	1364.2	2420.5	1925.6	5	6
Q60865	Caprin1	Caprin-1 OS=Mus musculus OX=10090 GN=Caprin1 PE=1 SV=2	1712.8	1768.4	1803.6	1832.6	1880.4	1817.5	2691.3	1920.3	5	9
Q99J99	Mpst	3-mercaptopyruvate sulfurtransferase OS=Mus musculus OX=10090 GN=Mpst PE=1 SV=4	1710.1	1517.5	1517.7	1863.8	1892	1808.8	3150.8	1987.5	7	13
Q9Z1T6	Pikfyve	1-phosphatidylinositol 3-phosphate 5-kinase OS=Mus musculus OX=10090 GN=Pikfyve PE=1 SV=3	1707.1	1417.6	1531.6	1370.8	1646.4	1304	2309.7	2214.8	2	2
Q66VB7	Gm1553	Lacrein OS=Mus musculus OX=10090 GN=Gm1553 PE=2 SV=1	1706	1931.6	2996.3	1324.9	3278.6	2176.3	3773.8	5307.8	3	7
B0QZN5	Vamp2	Vesicle-associated membrane protein 2 OS=Mus musculus OX=10090 GN=Vamp2 PE=1 SV=1	1703.3	1684.8	2185.6	2218.4	1765.4	2070.6	2435.4	1977.9	3	5
Q8VCM8	Ncln	Nicalin OS=Mus musculus OX=10090 GN=Ncln PE=1 SV=2	1702.9	1719.1	1758.2	2027.2	1861.1	1711.3	2671.4	1892.6	4	4
P97464	Ext1	Exostosin-1 OS=Mus musculus OX=10090 GN=Ext1 PE=1 SV=1	1701.4	1730.6	1805.9	1898.2	1732.9	1562.4	2428.8	1949.7	7	11
Q64737	Gart	Trifunctional purine biosynthetic protein adenosine-3 OS=Mus musculus OX=10090 GN=Gart PE=1 SV=3	1696.5	1571.1	1567.2	1772	1914.2	1647.5	2821.1	2021.6	6	10
A0A338P6K2	Myh11	Myosin-11 OS=Mus musculus OX=10090 GN=Myh11 PE=4 SV=1	1694.3	1700.8	1735	1938.6	2114.6	1767.9	2523.9	1938.7	25	55
A3KGB4	Tbc1d8b	TBC1 domain family member 8B OS=Mus musculus OX=10090 GN=Tbc1d8b PE=1 SV=1	1693.8	1654.1	1478.3	1721.6	1779.7	1520.6	3080.8	1696.9	7	8
Q60714	Slc27a1	Long-chain fatty acid transport protein 1 OS=Mus musculus OX=10090 GN=Slc27a1 PE=1 SV=1	1693.6	1588.6	1843.3	1971.1	1788.4	1605.4	2428.5	1883.5	3	6
P70670	Naca	Nascent polypeptide-associated complex subunit alpha, muscle-specific form OS=Mus musculus OX=10090 GN=Naca PE=1 SV=2	1691.9	1578.8	1593.8	1841.9	1938.1	2021.1	2850.1	2042.5	3	6
Q6DID7	Wls	Protein wntless homolog OS=Mus musculus OX=10090 GN=Wls PE=1 SV=1	1690.5	1702.5	2049.2	2004.9	1856	1514.7	2542.5	1650.9	4	6
E9QN63	Asap1	Arf-GAP with SH3 domain, ANK repeat and PH domain-containing protein 1 OS=Mus musculus OX=10090 GN=Asap1 PE=1 SV=2	1687.4	1587	1551.1	1856.8	1719.5	1582.8	2584.6	1928.6	5	8
E9Q3L2	Pi4ka	Phosphatidylinositol 4-kinase alpha OS=Mus musculus OX=10090 GN=Pi4ka PE=1 SV=2	1679.9	1598.4	1498.5	1764.4	1769.8	1474.9	2631.1	1710.3	7	9
P70460	Vasp	Vasodilator-stimulated phosphoprotein OS=Mus musculus OX=10090 GN=Vasp PE=1 SV=4	1679.9	1516.8	1750.1	1907.2	1672.1	1785	2441.5	1938.4	3	5
Q9WVQ5	Apip	Methylthioribulose-1-phosphate dehydratase OS=Mus musculus OX=10090 GN=Apip PE=1 SV=1	1677.1	1442.1	1619.3	1717.7	1830.2	1633.7	2596.1	1811.4	4	8
Q8CBR6	Tsku	Tsukushin OS=Mus musculus OX=10090 GN=Tsku PE=2 SV=2	1676.6	1683	1800.5	2014	1662.3	1437.8	2414.9	1784.7	4	11
O88325	Naglu	Alpha-N-acetylglucosaminidase OS=Mus musculus OX=10090 GN=Naglu PE=1 SV=1	1668.8	1592.8	1725.7	1863	1760.2	1552.6	2555.5	1909.5	5	8
A2A841	Epb41	Protein 4.1 OS=Mus musculus OX=10090 GN=Epb41 PE=1 SV=1	1668.4	1652.2	1991.6	1914.8	1806.2	1949.2	2571.7	2260.2	7	8
Q9CR00	Psmd9	26S proteasome non-ATPase regulatory subunit 9 OS=Mus musculus OX=10090 GN=Psmd9 PE=1 SV=1	1667.4	1356	1031	1280.3	1283.5	1204	1852.3	1311.3	2	2
Q99LJ1	Fuca1	Tissue alpha-L-fucosidase OS=Mus musculus OX=10090 GN=Fuca1 PE=1 SV=1	1667.1	1630.8	2120.5	1902	1829.2	1466	2527.4	1807.5	3	6
Q9DBC3	Cmtr1	Cap-specific mRNA (nucleoside-2'-O-)-methyltransferase 1 OS=Mus musculus OX=10090 GN=Cmtr1 PE=1 SV=1	1653.9	1564.2	1480.1	1770.7	1719.9	1520.1	2515.4	1571.3	6	9
O55135	Eif6	Eukaryotic translation initiation factor 6 OS=Mus musculus OX=10090 GN=Eif6 PE=1 SV=2	1653.2	1519.8	1422.7	1688.7	1670.2	1376.6	2546.3	1631.8	5	9
Q3THK7	Gmps	GMP synthase [glutamine-hydrolyzing] OS=Mus musculus OX=10090 GN=Gmps PE=1 SV=2	1653	1465.8	1611.9	1737.7	1874.3	1517.2	2627.7	1748.6	7	9
Q91V55	Rps5	40S ribosomal protein S5 OS=Mus musculus OX=10090 GN=Rps5 PE=1 SV=1	1645.9	1592.2	2039.6	1870.5	1501.3	1473.8	2618	1749.5	3	4
O35855	Bcat2	Branched-chain-amino-acid aminotransferase, mitochondrial OS=Mus musculus OX=10090 GN=Bcat2 PE=1 SV=2	1644.2	1410	1402.4	1730.7	2084.4	2006	3294.6	2151.3	2	2
Q3UGR5	Hdhd2	Haloacid dehalogenase-like hydrolase domain-containing protein 2 OS=Mus musculus OX=10090 GN=Hdhd2 PE=1 SV=2	1643.5	1565.1	1342.8	1784.8	1576.8	1421.6	2592.6	1808.7	4	6
Q3UPH7	Arhgef40	Rho guanine nucleotide exchange factor 40 OS=Mus musculus OX=10090 GN=Arhgef40 PE=1 SV=1	1640.2	1638.7	2335	1506	922.8	1256.8	1191.4	2112.6	3	6
E9QNQ3	Ltbp2	Latent-transforming growth factor beta-binding protein 2 OS=Mus musculus OX=10090 GN=Ltbp2 PE=1 SV=1	1639.7	1439.9	1375.1	1549.6	1876.8	1446.3	2414.9	1879.9	4	4
Q8BJW6	Eif2a	Eukaryotic translation initiation factor 2A OS=Mus musculus OX=10090 GN=Eif2a PE=1 SV=2	1639	1563.2	1840.3	1704.8	1671.5	1465.6	2194	1875.8	8	9
Q99KH8	Stk24	Serine/threonine-protein kinase 24 OS=Mus musculus OX=10090 GN=Stk24 PE=1 SV=1	1637.8	1466.9	1358.6	1599.8	1619.1	1502.2	2352.2	1662.5	3	5
P70318	Tial1	Nucleolysin TIAR OS=Mus musculus OX=10090 GN=Tial1 PE=1 SV=1	1637.5	1502.1	1659.5	1861.2	1535	1493.7	2331.9	1907.2	3	4
O55234	Psmb5	Proteasome subunit beta type-5 OS=Mus musculus OX=10090 GN=Psmb5 PE=1 SV=3	1635.7	1682.5	1510.6	1990.2	1683.6	1852.8	2561	1812.3	3	3
B1AQZ0	Sept8	Septin-8 OS=Mus musculus OX=10090 GN=Sept8 PE=1 SV=1	1633.2	1456	1316.3	1656	1655.1	1502.9	2628.2	1645.1	6	20
P08607	C4bpa	C4b-binding protein OS=Mus musculus OX=10090 GN=C4bpa PE=1 SV=3	1632	1469.6	996.2	1157.4	2001.5	2304.6	2266.4	2699.1	3	7
H3BLH0	Smarca2	Probable global transcription activator SNF2L2 OS=Mus musculus OX=10090 GN=Smarca2 PE=1 SV=1	1630.5	1643.9	1781.9	1823.2	2076.9	1733.2	2643.6	2236.9	11	14
Q8R1G6	Pdlim2	PDZ and LIM domain protein 2 OS=Mus musculus OX=10090 GN=Pdlim2 PE=1 SV=1	1628.9	1743.1	1374.4	1742	1807.1	1420.6	2459	1748.6	2	3
Q3TYS2	Cybc1	Cytochrome b-245 chaperone 1 OS=Mus musculus OX=10090 GN=Cybc1 PE=1 SV=2	1628.6	1492.3	1586	1566.7	1727	1301.3	2293.6	1649.9	3	3
Q9D6P8	Calml3	Calmodulin-like protein 3 OS=Mus musculus OX=10090 GN=Calml3 PE=2 SV=1	1627.8	1204.8	1995.1	1339.3	1867.4	969.5	1917.8	1486.5	6	17
P28867	Prkcd	Protein kinase C delta type OS=Mus musculus OX=10090 GN=Prkcd PE=1 SV=3	1625.7	1611.8	1411.4	1658.7	1917.6	1435.2	2806.6	1793.3	6	11
O70591	Pfdn2	Prefoldin subunit 2 OS=Mus musculus OX=10090 GN=Pfdn2 PE=1 SV=2	1618.1	1435.3	1312.5	1628	1629.5	1685.6	2556.4	1618.7	3	3
Q61510	Trim25	E3 ubiquitin/ISG15 ligase TRIM25 OS=Mus musculus OX=10090 GN=Trim25 PE=1 SV=2	1615.6	1470.5	1283.9	1618.3	1594.7	1337.3	2276.5	1679.5	4	5
Q07417	Acads	Short-chain specific acyl-CoA dehydrogenase, mitochondrial OS=Mus musculus OX=10090 GN=Acads PE=1 SV=2	1611.6	1372.6	1463.5	1519.9	1728.3	1374.8	2607.5	1693.2	4	6
P62858	Rps28	40S ribosomal protein S28 OS=Mus musculus OX=10090 GN=Rps28 PE=1 SV=1	1610.2	1584.8	1646	1874.4	1617.3	1775.2	2444.8	1869	2	4
Q561M1	Acp1	Acp1 protein OS=Mus musculus OX=10090 GN=Acp1 PE=1 SV=1	1608.6	1531.8	1541.5	1779.1	1529.6	1904.2	2655.1	1898.4	2	5
Q7TSV4	Pgm2	Phosphoglucomutase-2 OS=Mus musculus OX=10090 GN=Pgm2 PE=1 SV=1	1606.2	1383.6	1404.2	1838.4	1626.3	1527.1	2743.2	1851	5	5
E9Q7Q3	Tpm3	Tropomyosin alpha-3 chain OS=Mus musculus OX=10090 GN=Tpm3 PE=1 SV=1	1603.4	1287.5	1500.1	1433.8	1921.9	1650.1	2934.4	1824.6	12	32
P32233	Drg1	Developmentally-regulated GTP-binding protein 1 OS=Mus musculus OX=10090 GN=Drg1 PE=1 SV=1	1602.7	1484.5	1736.3	1742.9	1647.1	1384.9	2637.7	1772.4	6	8
P97431	Irf6	Interferon regulatory factor 6 OS=Mus musculus OX=10090 GN=Irf6 PE=1 SV=2	1598.6	1414.9	1757.9	1737.6	1774.3	1819.1	2336	1887.8	3	3
Q9JJN5	Cpn1	Carboxypeptidase N catalytic chain OS=Mus musculus OX=10090 GN=Cpn1 PE=1 SV=1	1596.7	1560.1	1919.2	1985.8	1544.7	1424.7	2374.3	2546.4	5	7
A0A0G2JEA5	Gm43738	Predicted gene 43738 OS=Mus musculus OX=10090 GN=Gm43738 PE=4 SV=1	1596.6	1295.2	1696.7	1848.2	1577.3	1976.9	2522.6	1625	4	11
Q3UWK8	Serpinb6d	MCG20280 OS=Mus musculus OX=10090 GN=Serpinb6d PE=2 SV=1	1594.6	1244.1	12319	1544.4	2123.6	1198.3	1917.3	1291.7	8	13
P61226	Rap2b	Ras-related protein Rap-2b OS=Mus musculus OX=10090 GN=Rap2b PE=1 SV=1	1591.6	1575.4	1511.3	1779.6	1887.2	1662.8	2707.1	1626.4	6	8
P81117	Nucb2	Nucleobindin-2 OS=Mus musculus OX=10090 GN=Nucb2 PE=1 SV=2	1591.4	1497.6	1545.9	1734.4	1709	1441	2483.1	1649	6	9
Q9CR09	Ufc1	Ubiquitin-fold modifier-conjugating enzyme 1 OS=Mus musculus OX=10090 GN=Ufc1 PE=1 SV=1	1591.1	1711.2	1518	1708.3	1763.3	1852.8	2483.6	1755.2	2	3
P34152	Ptk2	Focal adhesion kinase 1 OS=Mus musculus OX=10090 GN=Ptk2 PE=1 SV=3	1589.1	1450.7	1487.4	1752.6	1638.1	1357.5	2440.6	1639.2	5	6
F8WHQ1	Tpd52	Tumor protein D52 OS=Mus musculus OX=10090 GN=Tpd52 PE=1 SV=1	1588.5	1378.2	1616.5	1690.4	1714.3	1967.4	2973.3	1862.8	5	8
Q60994	Adipoq	Adiponectin OS=Mus musculus OX=10090 GN=Adipoq PE=1 SV=2	1587.7	1783.9	1684.6	2117.3	2009.5	1833	2677.2	2670.4	3	4
E9QPX3	Ndufs4	NADH dehydrogenase [ubiquinone] iron-sulfur protein 4, mitochondrial OS=Mus musculus OX=10090 GN=Ndufs4 PE=1 SV=1	1587.6	1977.2	1972.3	2200.3	1935.5	3959.4	2827.8	2265	2	4
Q6P9Q6	Fkbp15	FK506-binding protein 15 OS=Mus musculus OX=10090 GN=Fkbp15 PE=1 SV=2	1585.9	1430	1180	1491.5	1594.8	1338.7	2101.4	1345.3	4	5
Q61362	Chi3l1	Chitinase-3-like protein 1 OS=Mus musculus OX=10090 GN=Chi3l1 PE=1 SV=3	1582.4	1505.4	1449.3	1593.1	1569.3	1298	2636	2182.6	4	5
Q8VCT4	Ces1d	Carboxylesterase 1D OS=Mus musculus OX=10090 GN=Ces1d PE=1 SV=1	1582.2	1606.1	1810.7	1750.3	2205	1604.1	3034.8	1680.4	10	25
Q6P8J7	Ckmt2	Creatine kinase S-type, mitochondrial OS=Mus musculus OX=10090 GN=Ckmt2 PE=1 SV=1	1576.9	1417.8	1332.2	1586.9	1489.7	4631.3	2176.6	1703.6	6	8
Q8VI75	Ipo4	Importin-4 OS=Mus musculus OX=10090 GN=Ipo4 PE=1 SV=1	1569.7	1615.7	1616.6	1947	1701.3	1350.7	2539	1678.1	3	4
Q62383	Supt6h	Transcription elongation factor SPT6 OS=Mus musculus OX=10090 GN=Supt6h PE=1 SV=2	1568.5	1540.8	1553.6	1898.9	1665.1	1460.2	2343.1	1633.7	4	5
Q61205	Pafah1b3	Platelet-activating factor acetylhydrolase IB subunit gamma OS=Mus musculus OX=10090 GN=Pafah1b3 PE=1 SV=1	1564.6	1166.7	1437.7	1658.4	1721.5	1648.9	3206.9	1998.4	4	5
Q8C4Q6	Aida	Axin interactor, dorsalization-associated protein OS=Mus musculus OX=10090 GN=Aida PE=1 SV=1	1564.5	1459.9	1342	1542.4	1879.1	1185.7	2774.9	1831.6	4	6
G5E870	Trip12	E3 ubiquitin-protein ligase TRIP12 OS=Mus musculus OX=10090 GN=Trip12 PE=1 SV=1	1560.6	1492.6	1584.6	1723.9	1573.1	1424.6	2206.6	1633.3	10	16
Q91ZR1	Rab4b	Ras-related protein Rab-4B OS=Mus musculus OX=10090 GN=Rab4b PE=1 SV=2	1553.5	1553.9	1444.7	1766.9	1582.2	1550	2503.1	1651.1	5	14
Q8C129	Lnpep	Leucyl-cystinyl aminopeptidase OS=Mus musculus OX=10090 GN=Lnpep PE=1 SV=1	1552.5	1456.7	1418.3	1698.8	1592	1400.1	2405.6	1598.5	4	4
Q00899	Yy1	Transcriptional repressor protein YY1 OS=Mus musculus OX=10090 GN=Yy1 PE=1 SV=1	1552	1337.9	1606.4	1619.7	1401.9	1423.3	1934.2	1606	2	2
O35245	Pkd2	Polycystin-2 OS=Mus musculus OX=10090 GN=Pkd2 PE=1 SV=2	1545.8	1470.1	1582.7	1699.2	1575.8	1344.4	2207.1	1547.5	8	10
Q505B7	Zbtb8os	Protein archease OS=Mus musculus OX=10090 GN=Zbtb8os PE=1 SV=2	1543	1386.2	1242.6	1531.6	1744.2	1300.9	2596.5	1701.5	2	5
P15116	Cdh2	Cadherin-2 OS=Mus musculus OX=10090 GN=Cdh2 PE=1 SV=2	1540.1	1477.1	1976.8	2303.9	1498.9	1874.1	2172.8	2105	8	11
O88441	Mtx2	Metaxin-2 OS=Mus musculus OX=10090 GN=Mtx2 PE=1 SV=1	1537	1621.6	1599.8	1874.5	1697.6	1488.7	2289.2	1531.5	3	5
O70252	Hmox2	Heme oxygenase 2 OS=Mus musculus OX=10090 GN=Hmox2 PE=1 SV=1	1536.1	1452.6	1613.1	1846.7	1647.5	1537.6	2474.3	1658.6	5	8
Q8VEH8	Erlec1	Endoplasmic reticulum lectin 1 OS=Mus musculus OX=10090 GN=Erlec1 PE=1 SV=1	1534	1559.8	1683	1757.4	1599.5	1489.7	2191.9	1596.7	3	5
E9Q3Y4	Lrba	Lipopolysaccharide-responsive and beige-like anchor protein OS=Mus musculus OX=10090 GN=Lrba PE=1 SV=1	1533.4	1474.8	1528.3	1667.5	1494.5	1408.4	2231.5	1452.3	9	10
P17809	Slc2a1	Solute carrier family 2, facilitated glucose transporter member 1 OS=Mus musculus OX=10090 GN=Slc2a1 PE=1 SV=4	1533.4	1577.1	1597.3	1863.1	1780	1826.5	3299.3	2758.1	5	7
A2CG35	Rab12	Ras-related protein Rab-12 OS=Mus musculus OX=10090 GN=Rab12 PE=1 SV=1	1533.1	1502.3	1561.8	1535	1646	1328.5	2220.3	1503.4	4	12
P63073	Eif4e	Eukaryotic translation initiation factor 4E OS=Mus musculus OX=10090 GN=Eif4e PE=1 SV=1	1527.6	1389.7	1292.4	1627.2	1465.1	1488.9	2640.9	1756.8	2	4
Q5H8C4	Vps13a	Vacuolar protein sorting-associated protein 13A OS=Mus musculus OX=10090 GN=Vps13a PE=1 SV=1	1526.8	1547.9	1618.2	1927.7	1648.3	1540.7	2412.5	1710.4	8	9
Q9D0B0	Srsf9	Serine/arginine-rich splicing factor 9 OS=Mus musculus OX=10090 GN=Srsf9 PE=1 SV=1	1523.5	1464	1553.7	1721.4	1808.5	1546.7	2631.8	1846.1	3	8
A0A140T8V5	Pcna-ps2	Proliferating cell nuclear antigen OS=Mus musculus OX=10090 GN=Pcna-ps2 PE=3 SV=1	1518	1206.5	1300	1574.7	1625.8	1547.7	3180.2	2100.2	4	6
P61965	Wdr5	WD repeat-containing protein 5 OS=Mus musculus OX=10090 GN=Wdr5 PE=1 SV=1	1517.5	1400.5	1483.5	1614.8	1560.2	1289.3	2114.8	1669.8	4	6
P82349	Sgcb	Beta-sarcoglycan OS=Mus musculus OX=10090 GN=Sgcb PE=1 SV=1	1516.1	1431	1371.1	1636.4	1583.3	1334.2	2251.9	1642	4	8
Q9WUA2	Farsb	Phenylalanine--tRNA ligase beta subunit OS=Mus musculus OX=10090 GN=Farsb PE=1 SV=2	1510.6	1399.2	1470.3	1771.5	1590.4	1429.8	2356.2	1717.4	5	9
Q91VJ4	Stk38	Serine/threonine-protein kinase 38 OS=Mus musculus OX=10090 GN=Stk38 PE=1 SV=1	1507.1	1332.2	1300.9	1508	1652.9	1336.1	2558.3	1763.1	4	5
E9Q3E2	Synpo	Synaptopodin OS=Mus musculus OX=10090 GN=Synpo PE=1 SV=1	1504.8	1563.5	1327.7	1725.3	1605.1	1749.4	2361.5	1563.3	4	5
G3X907	Tenm3	Odd Oz/ten-m homolog 3 (Drosophila) OS=Mus musculus OX=10090 GN=Tenm3 PE=1 SV=1	1503.4	1464.6	1590.3	1780	1511.5	1359.9	2175.2	1588.4	8	10
P48428	Tbca	Tubulin-specific chaperone A OS=Mus musculus OX=10090 GN=Tbca PE=1 SV=3	1503.2	1121.4	1235.4	1395.4	1266.5	1757.1	2265.3	1354.2	5	6
P24547	Impdh2	Inosine-5'-monophosphate dehydrogenase 2 OS=Mus musculus OX=10090 GN=Impdh2 PE=1 SV=2	1500.6	1354.8	1369.6	1463.7	1566.4	1193.2	2089.7	1524.4	3	3
P63321	Rala	Ras-related protein Ral-A OS=Mus musculus OX=10090 GN=Rala PE=1 SV=1	1500.1	1646.4	1577.1	1986.3	1961.2	1619.4	3282.7	1938.5	5	5
Q9D6F9	Tubb4a	Tubulin beta-4A chain OS=Mus musculus OX=10090 GN=Tubb4a PE=1 SV=3	1498.2	1219.7	1254.7	1399.9	1485	1044.8	5219	1348.9	18	140
Q8R404	Mic13	MICOS complex subunit MIC13 OS=Mus musculus OX=10090 GN=Mic13 PE=1 SV=1	1494.8	1620.8	1576.9	1808.6	1729.5	1659.3	2755.7	1910	3	5
P28474	Adh5	Alcohol dehydrogenase class-3 OS=Mus musculus OX=10090 GN=Adh5 PE=1 SV=3	1494.2	1165.9	1259.1	1465.8	1472.4	1610.8	2919.4	1756.4	7	18
Q8BUK6	Hook3	Protein Hook homolog 3 OS=Mus musculus OX=10090 GN=Hook3 PE=1 SV=2	1493.4	1514.9	1420.7	1625.3	1608.9	1347.4	2301.2	1558.1	6	10
Q9JKB1	Uchl3	Ubiquitin carboxyl-terminal hydrolase isozyme L3 OS=Mus musculus OX=10090 GN=Uchl3 PE=1 SV=2	1492.5	1313.7	1385	1766.4	1534.4	1339.3	2531.4	1533.5	4	6
A2AH25	Arhgap1	Rho GTPase-activating protein 1 OS=Mus musculus OX=10090 GN=Arhgap1 PE=1 SV=1	1490.9	1400.4	1376	1615.3	1583.4	1489.6	2367	1635.1	6	8
O70503	Hsd17b12	Very-long-chain 3-oxoacyl-CoA reductase OS=Mus musculus OX=10090 GN=Hsd17b12 PE=1 SV=1	1486	1448.5	1578.2	1661.1	1596.8	1416.2	2358.8	1690.6	5	9
Q61990	Pcbp2	Poly(rC)-binding protein 2 OS=Mus musculus OX=10090 GN=Pcbp2 PE=1 SV=1	1485.4	1388.6	1443.7	1610.5	1421.2	1438.6	2387.1	1730.1	5	16
G5E897	Kdelc2	KDEL (Lys-Asp-Glu-Leu) containing 2, isoform CRA_b OS=Mus musculus OX=10090 GN=Kdelc2 PE=1 SV=1	1478.6	1372.7	1514.6	1533.4	1640	1243.6	2492.8	1716.1	7	18
Q3UGB5	Dazap1	DAZ associated protein 1, isoform CRA_b OS=Mus musculus OX=10090 GN=Dazap1 PE=1 SV=1	1477.8	1311.8	1413.4	1576.7	1465	1281.4	2179.3	1540.4	4	13
P57784	Snrpa1	U2 small nuclear ribonucleoprotein A' OS=Mus musculus OX=10090 GN=Snrpa1 PE=1 SV=2	1476.5	1325.1	1407.6	1674	1436.4	1260.9	2005.1	1495.7	6	8
E9PYN1	Cadm1	Cell adhesion molecule 1 OS=Mus musculus OX=10090 GN=Cadm1 PE=1 SV=1	1470	1356.4	1589.7	1665.4	1448.5	1555.5	1976.1	1591.1	3	5
P83917	Cbx1	Chromobox protein homolog 1 OS=Mus musculus OX=10090 GN=Cbx1 PE=1 SV=1	1469.3	1286.5	1365.2	1768.6	1561.3	1710.2	2508.6	1681.2	3	11
O70443	Gnaz	Guanine nucleotide-binding protein G(z) subunit alpha OS=Mus musculus OX=10090 GN=Gnaz PE=1 SV=4	1465.1	1256.7	1200.4	1299.9	1292.9	1252.4	1899.4	1250.9	6	8
Q9CS84	Nrxn1	Neurexin-1 OS=Mus musculus OX=10090 GN=Nrxn1 PE=1 SV=3	1461.9	1545	1722.9	1474.3	1391.4	1280.9	1724.1	1685.6	3	3
D3YZ61	C1qtnf3	Complement C1q tumor necrosis factor-related protein 3 OS=Mus musculus OX=10090 GN=C1qtnf3 PE=1 SV=1	1461.6	1181	915.9	1208.4	1549.6	1229.6	1934.1	1364.9	2	2
Q9D8S9	Bola1	BolA-like protein 1 OS=Mus musculus OX=10090 GN=Bola1 PE=1 SV=1	1460	1307.6	1179.8	1342.3	1160.3	1102.2	1644.8	1186.6	3	7
G5E8W8	Zfp185	Zinc finger protein 185 OS=Mus musculus OX=10090 GN=Zfp185 PE=1 SV=1	1459.6	1309.5	1299	1517.3	1470.4	1641.2	1765.7	1543	3	3
Q9CPX6	Atg3	Ubiquitin-like-conjugating enzyme ATG3 OS=Mus musculus OX=10090 GN=Atg3 PE=1 SV=1	1458.8	1578.7	1585.7	1656.3	1673.9	1604.6	2443	1795.6	5	6
Q9EPL8	Ipo7	Importin-7 OS=Mus musculus OX=10090 GN=Ipo7 PE=1 SV=2	1457.5	1886.2	1470.2	1781.5	1965.6	1883.2	2583.1	1441.8	7	10
A0A0R4J0J6	Thoc5	THO complex subunit 5 homolog OS=Mus musculus OX=10090 GN=Thoc5 PE=1 SV=1	1450.6	1274.7	1508.8	1664.6	1481.5	1345.2	2134	1683	4	4
Q6GV12	Kdsr	3-ketodihydrosphingosine reductase OS=Mus musculus OX=10090 GN=Kdsr PE=1 SV=1	1449.7	1409	1450.8	1541.1	1423.4	1389	1943	1475.7	3	4
A2AIX1	Sec16a	Protein transport protein sec16 OS=Mus musculus OX=10090 GN=Sec16a PE=1 SV=1	1448.7	1486.3	1539.4	1627.7	1646.7	1476.3	2487.9	1648.2	2	2
P12815	Pdcd6	Programmed cell death protein 6 OS=Mus musculus OX=10090 GN=Pdcd6 PE=1 SV=2	1446.5	1501.9	1594	1746.8	1791.5	1458.7	2722.5	1828.8	4	9
Q9EPK2	Rp2	Protein XRP2 OS=Mus musculus OX=10090 GN=Rp2 PE=1 SV=3	1446.4	1350.7	1510.6	1635	1447	1472.2	2093	1566.1	2	5
Q6ZWZ2	Ube2r2	Ubiquitin-conjugating enzyme E2 R2 OS=Mus musculus OX=10090 GN=Ube2r2 PE=1 SV=1	1445.1	1349.2	1196.5	1292.2	1659.4	1107.9	2221.5	1478.7	3	4
Q9Z277	Baz1b	Tyrosine-protein kinase BAZ1B OS=Mus musculus OX=10090 GN=Baz1b PE=1 SV=2	1442.8	1340.7	1541.1	1650.6	1526.3	1348.5	2122.2	1595.5	10	11
P97377	Cdk2	Cyclin-dependent kinase 2 OS=Mus musculus OX=10090 GN=Cdk2 PE=1 SV=2	1442.6	1216.2	1712.1	1400.3	1599.9	1361.2	2137.8	1631.9	4	5
Q9CWU9	Nup37	Nucleoporin Nup37 OS=Mus musculus OX=10090 GN=Nup37 PE=1 SV=2	1442.6	1261.7	1365.4	1613.4	1351.1	1437	2008.1	1547.8	5	5
Q6PGH0	Ubtd2	Ubiquitin domain-containing protein 2 OS=Mus musculus OX=10090 GN=Ubtd2 PE=2 SV=1	1442.1	1347.4	1366.3	1569.8	1529.3	1448.9	2237.1	1550.7	3	4
O54692	Zw10	Centromere/kinetochore protein zw10 homolog OS=Mus musculus OX=10090 GN=Zw10 PE=1 SV=3	1441.6	1349.4	1359.4	1612.6	1485.3	1219.2	2177.6	1435.1	4	6
Q60604	Scin	Adseverin OS=Mus musculus OX=10090 GN=Scin PE=1 SV=3	1440.8	1196.8	1467.6	1687.1	1518.4	1702.2	2030.9	1488.8	6	7
A0A0R4J0B5	BC017158	cDNA sequence BC017158 OS=Mus musculus OX=10090 GN=BC017158 PE=1 SV=1	1434.5	1389.1	1498	1604.5	1717	1329.4	2238.6	1628.1	5	7
H3BJN3	Cux1	Protein CASP OS=Mus musculus OX=10090 GN=Cux1 PE=1 SV=1	1431	1460.1	1470.2	1598.7	1600.8	1342.8	2375.8	1562	7	7
P08905	Lyz2	Lysozyme C-2 OS=Mus musculus OX=10090 GN=Lyz2 PE=1 SV=2	1430.8	1699.1	1766.5	1666.8	1482.2	1485.6	2564.1	3320.4	2	3
P61957	Sumo2	Small ubiquitin-related modifier 2 OS=Mus musculus OX=10090 GN=Sumo2 PE=1 SV=1	1427.6	1225.2	1371.3	1707.4	1282	1834.5	2032	1748.4	2	7
O09165	Casq1	Calsequestrin-1 OS=Mus musculus OX=10090 GN=Casq1 PE=1 SV=3	1424.7	2806.4	1424.3	2282.8	1706.9	46146.5	1012.9	3821.2	7	14
Q8VHY0	Cspg4	Chondroitin sulfate proteoglycan 4 OS=Mus musculus OX=10090 GN=Cspg4 PE=1 SV=3	1423.1	1270.4	1395.9	1511.7	1845.2	1259.3	2003.4	3401.3	3	5
Q8BP47	Nars	Asparagine--tRNA ligase, cytoplasmic OS=Mus musculus OX=10090 GN=Nars PE=1 SV=2	1421.4	1375.2	1378.8	1626.3	1701.4	1580.9	2769.2	1960.5	9	12
Q9D0S9	Hint2	Histidine triad nucleotide-binding protein 2, mitochondrial OS=Mus musculus OX=10090 GN=Hint2 PE=1 SV=1	1421.1	1513.8	1288.9	1164.2	2187.2	1318.8	2679.4	1933.1	2	3
Q01279	Egfr	Epidermal growth factor receptor OS=Mus musculus OX=10090 GN=Egfr PE=1 SV=1	1420.9	1118.3	899.6	1017.7	1313.4	1147.6	1738.4	1095.3	4	7
Q8K021	Scamp1	Secretory carrier-associated membrane protein 1 OS=Mus musculus OX=10090 GN=Scamp1 PE=1 SV=1	1420.8	1283.3	1242.3	1576.5	1341.4	1309.7	1864.7	1504.8	2	6
Q8CD76	Klc1	Kinesin light chain 1 OS=Mus musculus OX=10090 GN=Klc1 PE=1 SV=1	1419.2	1390.8	1197.7	1493.3	1424.7	1432.4	2199	1414.5	5	8
Q9D997	Nagk	N-acetyl-D-glucosamine kinase OS=Mus musculus OX=10090 GN=Nagk PE=1 SV=1	1419	1216	1324.5	1373.3	1411.2	1666.3	2005	1413.4	5	6
Q9WUQ2	Preb	Prolactin regulatory element-binding protein OS=Mus musculus OX=10090 GN=Preb PE=1 SV=1	1414.9	1345.8	1430.8	1653	1424.6	1255.7	2119.3	1457.9	4	4
A2ARP8	Map1a	Microtubule-associated protein 1A OS=Mus musculus OX=10090 GN=Map1a PE=1 SV=1	1414.7	1311.9	1299.8	1481.3	1415.5	1298.1	2489	1478	9	13
O35206	Col15a1	Collagen alpha-1(XV) chain OS=Mus musculus OX=10090 GN=Col15a1 PE=1 SV=2	1414	1299.9	1192.8	1576.1	2126.1	1326.1	2548.1	1870.1	5	6
P36371	Tap2	Antigen peptide transporter 2 OS=Mus musculus OX=10090 GN=Tap2 PE=1 SV=1	1413.3	1277.3	1302.8	1405.5	1428.7	1252.4	2028.3	1392.6	2	3
Q62422	Ostf1	Osteoclast-stimulating factor 1 OS=Mus musculus OX=10090 GN=Ostf1 PE=1 SV=2	1412.9	1304.4	1351.1	1372.4	1709.7	1143.4	2414.3	1682.1	4	13
D3YYT1	Glyr1	Putative oxidoreductase GLYR1 OS=Mus musculus OX=10090 GN=Glyr1 PE=1 SV=1	1407.2	1365.4	1626	1774.7	1666.7	1258.9	2331.5	1736.2	8	12
P62305	Snrpe	Small nuclear ribonucleoprotein E OS=Mus musculus OX=10090 GN=Snrpe PE=1 SV=1	1405.8	1238.3	1459.3	1507.9	1418.8	1162.9	2293.4	1506.6	2	5
Q9QXE7	Tbl1x	F-box-like/WD repeat-containing protein TBL1X OS=Mus musculus OX=10090 GN=Tbl1x PE=1 SV=2	1405.4	1244	1331.9	1410.1	1583.5	1289	2152.2	1533.4	2	2
Q9D1M0	Sec13	Protein SEC13 homolog OS=Mus musculus OX=10090 GN=Sec13 PE=1 SV=3	1402.8	1174.6	955.3	1505.7	1191.3	1281.1	1857.6	1512.9	2	3
E9PWN8	Glt8d2	Glycosyltransferase 8 domain-containing protein 2 OS=Mus musculus OX=10090 GN=Glt8d2 PE=4 SV=1	1400.6	1394.4	1314.2	1406.5	1534.6	1134.8	2150.7	1375.2	2	5
Q9Z2N8	Actl6a	Actin-like protein 6A OS=Mus musculus OX=10090 GN=Actl6a PE=1 SV=2	1399.3	1326.4	1293.1	1422.6	1357	1245.4	1744.8	1455.5	4	5
Q9JHH6	Cpb2	Carboxypeptidase B2 OS=Mus musculus OX=10090 GN=Cpb2 PE=1 SV=1	1398.2	1348.9	1264.9	1410.7	1444.7	1399.6	2147.7	1905.1	3	3
Q8R2G6	Ccdc80	Coiled-coil domain-containing protein 80 OS=Mus musculus OX=10090 GN=Ccdc80 PE=1 SV=2	1392.8	1504.9	1413	1573.5	1402.9	1264.9	2069.7	1730.7	7	11
Q9D6U8	Fam162a	Protein FAM162A OS=Mus musculus OX=10090 GN=Fam162a PE=1 SV=1	1392	1688.2	1911	1989	1666.7	1354.9	2531.7	1942.9	3	4
Q8BYA0	Tbcd	Tubulin-specific chaperone D OS=Mus musculus OX=10090 GN=Tbcd PE=1 SV=1	1391	1473.7	1307.3	1487.6	1521.7	1376.9	2209.7	1519.7	4	5
P11438	Lamp1	Lysosome-associated membrane glycoprotein 1 OS=Mus musculus OX=10090 GN=Lamp1 PE=1 SV=2	1389.8	1487.4	1405.6	1381.4	1602.9	1484.6	2215.7	1658.8	3	5
Q64726	Azgp1	Zinc-alpha-2-glycoprotein OS=Mus musculus OX=10090 GN=Azgp1 PE=1 SV=2	1385.8	1261	1087.4	1356.6	1362.1	1597	2504.9	1624.6	4	8
Q9CQF7	Pfdn1	Prefoldin 1 OS=Mus musculus OX=10090 GN=Pfdn1 PE=1 SV=1	1384.5	1298.1	1259.5	1463.4	1466.1	1471.1	2325.9	1558	3	3
E9Q912	Rap1gds1	RAP1, GTP-GDP dissociation stimulator 1 OS=Mus musculus OX=10090 GN=Rap1gds1 PE=1 SV=1	1376.4	1499.4	1482.5	1468.2	1537.1	1206.4	2544.7	1501.5	6	7
Q9CPP6	Ndufa5	NADH dehydrogenase [ubiquinone] 1 alpha subcomplex subunit 5 OS=Mus musculus OX=10090 GN=Ndufa5 PE=1 SV=3	1375.6	1487.5	1549.1	1584.1	1598.3	2458.1	2491	1779.6	2	3
A0A075B5N7	Igkv6-13	Immunoglobulin kappa variable 6-13 OS=Mus musculus OX=10090 GN=Igkv6-13 PE=1 SV=7	1374.2	1183.9	1097.3	1388.6	1105.3	1278.6	2157	1785.8	2	4
E9PV22	Lrrc47	Leucine-rich repeat-containing protein 47 OS=Mus musculus OX=10090 GN=Lrrc47 PE=1 SV=1	1372.8	1380.5	1710.7	1659.6	1461.2	1169.9	2081.1	1487.5	9	10
Q8BMS2	Spon2	Spondin-2 OS=Mus musculus OX=10090 GN=Spon2 PE=2 SV=2	1370.2	1156.5	1212.5	1343	1187.6	1214.2	1625.9	1245.3	2	3
P48759	Ptx3	Pentraxin-related protein PTX3 OS=Mus musculus OX=10090 GN=Ptx3 PE=1 SV=2	1368.4	1226.6	1516.6	1469.9	4019.5	2589.9	6458.5	8067.7	6	8
O35857	Timm44	Mitochondrial import inner membrane translocase subunit TIM44 OS=Mus musculus OX=10090 GN=Timm44 PE=1 SV=2	1368.3	1351.5	1196.5	1523.4	1615.3	1394.5	2512.5	1511.2	6	12
A0A0G2JGL0	Ube2d3	Ubiquitin-conjugating enzyme E2 D3 OS=Mus musculus OX=10090 GN=Ube2d3 PE=1 SV=1	1368.3	1306.7	1203.8	1247.3	1758.3	1315.7	2432.6	1494	2	4
A0A338P6P6	Acap2	Arf-GAP with coiled-coil, ANK repeat and PH domain-containing protein 2 OS=Mus musculus OX=10090 GN=Acap2 PE=4 SV=1	1366.1	1339.7	1327.7	1646.5	1504.2	1296.4	2266.3	1576.5	6	8
Q99L43	Cds2	Phosphatidate cytidylyltransferase 2 OS=Mus musculus OX=10090 GN=Cds2 PE=1 SV=1	1362.2	1489.2	1473.8	1751.7	1420.8	1758.9	2023.9	1445.6	5	6
Q6PDJ1	Cachd1	VWFA and cache domain-containing protein 1 OS=Mus musculus OX=10090 GN=Cachd1 PE=2 SV=1	1361.4	1307.2	1165	1517.7	1292.3	1524.6	1938.1	1489.8	5	6
Q3UHD6	Snx27	Sorting nexin-27 OS=Mus musculus OX=10090 GN=Snx27 PE=1 SV=2	1361.4	1212.2	1277.6	1356.8	1322.3	1077.3	1734.6	1315.3	4	4
Q9CPT4	Mydgf	Myeloid-derived growth factor OS=Mus musculus OX=10090 GN=Mydgf PE=1 SV=1	1358.6	1175	1166.2	1606.7	1059.1	1568.4	2258.7	1757.9	2	2
Q9CZH7	Mxra7	Matrix-remodeling-associated protein 7 OS=Mus musculus OX=10090 GN=Mxra7 PE=1 SV=2	1358.4	1450.2	1625.1	1614.8	1987.7	1412.3	2497	1384.5	2	6
Q8BIJ6	Iars2	Isoleucine--tRNA ligase, mitochondrial OS=Mus musculus OX=10090 GN=Iars2 PE=1 SV=1	1354.9	1230	1305.3	1403.4	1323.7	1245.9	2083.3	1402.5	8	9
P49182	Serpind1	Heparin cofactor 2 OS=Mus musculus OX=10090 GN=Serpind1 PE=1 SV=1	1354.7	1276	1296.6	1508.8	1393.1	1260.2	2076.5	1534	4	7
Q5SRX1	Tom1l2	TOM1-like protein 2 OS=Mus musculus OX=10090 GN=Tom1l2 PE=1 SV=1	1354.7	1343.5	1058.3	1496.1	1393.6	1344.5	2317.7	1442.5	6	9
G3X956	Supt16	Suppressor of Ty 16 OS=Mus musculus OX=10090 GN=Supt16 PE=1 SV=1	1352.8	1172.5	1284.4	1412.4	1358.3	1210.1	1913.4	1445.3	5	6
E9Q317	Sap18	Histone deacetylase complex subunit SAP18 OS=Mus musculus OX=10090 GN=Sap18 PE=1 SV=1	1352.3	1320.3	1613.1	1616.7	1437.8	1312.2	1993.6	1486.7	5	7
Q8BM72	Hspa13	Heat shock 70 kDa protein 13 OS=Mus musculus OX=10090 GN=Hspa13 PE=1 SV=1	1352	1579.8	1387.1	1671.5	1402.7	1236.1	1942.3	1420.2	5	6
Q9JIW9	Ralb	Ras-related protein Ral-B OS=Mus musculus OX=10090 GN=Ralb PE=1 SV=1	1350.6	1325.9	1334.3	1625.1	1668.6	1337.8	2484.8	1669.4	4	6
Q99L27	Gmpr2	GMP reductase 2 OS=Mus musculus OX=10090 GN=Gmpr2 PE=1 SV=2	1349.5	1202.3	1356.6	1379.3	1502	1401.4	2281.7	1526.6	2	2
A0A0R4J0H8	Fndc3b	Fibronectin type III domain-containing protein 3B OS=Mus musculus OX=10090 GN=Fndc3b PE=1 SV=1	1347.6	1512.9	1434.7	1796.2	1565.6	1436.5	2236.7	1553.2	5	9
[truncated: 1,833 more rows]
