# Supplementary material for: Cigarette Smoke Triggers Loss of Corneal Endothelial Cells and Disruption of Descemet's Membrane Proteins in Mice
Source: Invest Ophthalmol Vis Sci. 2021 Mar 2;62(3):3. doi: 10.1167/iovs.62.3.3 (PMC7938020; doi:10.1167/iovs.62.3.3)
Supplement: Supplement 2 [file iovs-62-3-3_s002.xlsx]

## Sheet: ReadMe
Mean (Control)	mean normalized reporter ion intensities of the four corneal endothelium (CE) samples from the control mice
Mean (CS-exposed)	mean normalized reporter ion intensities of the four corneal endothelium (CE) samples from the cigarette smoke (CS) exposed mice

## Sheet: Supplementary Table 2
Protein Accession No.	Gene Symbol	Gene Name	Mean (Control)	Mean (CS-exposed)	CS-exposed vs. Control (p-val)	CS-exposed vs. Control Linear (Fold Change)	CS-exposed vs. Control Log2 (Fold Change)	CS-exposed vs. Control Standard Deviation
Q9DC11	Plxdc2	plexin domain containing 2	11.5021	11.283	3.88017e-06	-1.16402	-0.219121	-2σ
P21460	Cst3	cystatin C	12.5082	12.2263	4.79785e-05	-1.21584	-0.281954	-2σ
P27808	Mgat1	mannoside acetylglucosaminyltransferase 1	11.4771	11.249	8.13419e-05	-1.17129	-0.228101	-2σ
Q9JM76	Arpc3	actin related protein 2/3 complex, subunit 3	11.5532	11.8337	0.000151348	1.21464	0.280535	+2σ
Q61789	Lama3	laminin, alpha 3	17.0477	16.7778	0.000270895	-1.20571	-0.269884	-2σ
P37889	Fbln2	fibulin 2	14.7729	14.3364	0.000294658	-1.35335	-0.436531	-3σ
O35887	Calu	calumenin	14.0051	13.7654	0.000430784	-1.1807	-0.239647	-2σ
O35855	Bcat2	branched chain aminotransferase 2, mitochondrial	10.6894	11.0937	0.000449619	1.3235	0.404357	+3σ
O35129	Phb2	prohibitin 2	11.961	11.7181	0.000450793	-1.18335	-0.242878	-2σ
Q9QZS0	Col4a3	collagen, type IV, alpha 3	14.846	14.4785	0.000477366	-1.29006	-0.367441	-2σ
Q8BPB5	Efemp1	epidermal growth factor-containing fibulin-like extracellular matrix protein 1	16.7988	16.4542	0.00051593	-1.2698	-0.344602	-2σ
Q8R116	Notum	notum palmitoleoyl-protein carboxylesterase	9.05615	8.87626	0.000537968	-1.1328	-0.179888	-1σ
Q8BU33	Ilvbl	ilvB (bacterial acetolactate synthase)-like	8.21862	8.10534	0.000549331	-1.08168	-0.113278	-1σ
Q9JM13	Rabgef1	RAB guanine nucleotide exchange factor (GEF) 1	9.1227	8.94523	0.000646887	-1.1309	-0.177468	-1σ
Q9JIX8	Acin1	apoptotic chromatin condensation inducer 1	11.3693	11.1316	0.000661699	-1.17913	-0.237728	-2σ
Q8CCH2	Nhlrc3	NHL repeat containing 3	6.79068	6.49041	0.000821424	-1.23138	-0.30027	-2σ
A0A087WSN6	Fn1	fibronectin 1	12.6119	12.3586	0.00084638	-1.19198	-0.253357	-2σ
Q8VHI5	Vit	vitrin	14.3608	14.1065	0.00091602	-1.19273	-0.254268	-2σ
G3UYX7	Slit2	slit guidance ligand 2	14.1849	13.7752	0.000942437	-1.32839	-0.409678	-3σ
Q922Q8	Lrrc59	leucine rich repeat containing 59	12.8148	12.7417	0.000958998	-1.05196	-0.0730751	-0.5σ
P47963	Rpl13	ribosomal protein L13	14.4459	14.2136	0.00102959	-1.17468	-0.232273	-2σ
Q6VVW5	Npr2	natriuretic peptide receptor 2	6.88708	7.02199	0.00104012	1.09802	0.134906	+1σ
Q8BP48	Metap1	methionyl aminopeptidase 1	11.6821	11.514	0.00105234	-1.1236	-0.168132	-1σ
P51432	Plcb3	phospholipase C, beta 3	10.3249	10.1744	0.00106661	-1.10995	-0.150494	-1σ
O35245	Pkd2	polycystin 2, transient receptor potential cation channel	10.718	10.5725	0.0011222	-1.10609	-0.145465	-1σ
G5E870	Trip12	thyroid hormone receptor interactor 12	10.7311	10.6079	0.00121793	-1.08915	-0.123205	-1σ
Q64739	Col11a2	collagen, type XI, alpha 2	12.4389	11.9498	0.00139167	-1.40359	-0.489126	-3σ
P98064	Masp1	mannan-binding lectin serine peptidase 1	13.583	13.2095	0.0014302	-1.29548	-0.373489	-2σ
P48759	Ptx3	pentraxin related gene	10.5417	12.1431	0.0014313	3.0344	1.60141	> +6σ
P12804	Fgl2	fibrinogen-like protein 2	11.2054	11.3711	0.001442	1.12169	0.165672	+1σ
Q3UNZ8	Cryzl2	crystallin zeta like 2	10.2347	10.0901	0.00145301	-1.10549	-0.144689	-1σ
P70428	Ext2	exostosin glycosyltransferase 2	10.4819	10.3567	0.0015497	-1.09066	-0.125207	-1σ
Q9JL35	Hmgn5	high-mobility group nucleosome binding domain 5	10.5401	10.0801	0.00157784	-1.37547	-0.459927	-3σ
P59222	Scarf2	scavenger receptor class F, member 2	9.90571	9.59177	0.00163684	-1.2431	-0.313947	-2σ
Q91VM9	Ppa2	pyrophosphatase (inorganic) 2	10.1689	10.5077	0.00164711	1.26474	0.338841	+2σ
P57716	Ncstn	nicastrin	11.7348	11.6279	0.00174102	-1.07684	-0.106809	-1σ
Q9D7B7	Gpx8	glutathione peroxidase 8 (putative)	11.2053	11.1008	0.00177092	-1.07513	-0.104507	-1σ
G3X907	Tenm3	teneurin transmembrane protein 3	10.7266	10.5676	0.00178998	-1.11649	-0.15897	-1σ
Q8BP47	Nars	asparaginyl-tRNA synthetase	10.6064	10.8414	0.00183108	1.17697	0.235072	+2σ
Q80V53	Chst14	carbohydrate sulfotransferase 14	11.2754	11.0469	0.00192278	-1.17157	-0.22844	-2σ
Q8C7J6	Kctd12b	potassium channel tetramerisation domain containing 12b	7.27649	7.60551	0.00192383	1.25615	0.329012	+2σ
Q8BLI0	Adamtsl1	ADAMTS-like 1	14.7243	14.2516	0.00202879	-1.38767	-0.472663	-3σ
Q8CCF0	Prpf31	pre-mRNA processing factor 31	9.03348	8.91589	0.00204454	-1.08492	-0.117589	-1σ
Q7TNC4	Luc7l2	LUC7-like 2 (S. cerevisiae)	12.9946	12.8088	0.00211669	-1.13741	-0.185757	-1σ
Q61187	Tsg101	tumor susceptibility gene 101	9.86161	9.67333	0.00212619	-1.1394	-0.188276	-1σ
Q80T14	Fras1	Fraser extracellular matrix complex subunit 1	15.0732	14.5809	0.00213776	-1.40663	-0.492248	-3σ
Q62507	Coch	cochlin	14.9381	14.6296	0.00224037	-1.23841	-0.308485	-2σ
Q64727	Vcl	vinculin	14.3024	14.5235	0.00230541	1.1656	0.221071	+2σ
Q5DTK1	Chsy3	chondroitin sulfate synthase 3	12.4393	12.3113	0.00231932	-1.09278	-0.128001	-1σ
Q8QZV7	Ints13	integrator complex subunit 13	10.2671	10.0554	0.00236598	-1.15806	-0.211704	-2σ
P70227	Itpr3	inositol 1,4,5-triphosphate receptor 3	10.962	10.7689	0.00239241	-1.14328	-0.193182	-1σ
P29391	Ftl1	ferritin light polypeptide 1	10.7272	11.3677	0.00245425	1.55887	0.640504	+6σ
Q8CFQ3	Aqr	aquarius	10.0943	9.96795	0.00247671	-1.09152	-0.12634	-1σ
P50171	H2-Ke6	H2-K region expressed gene 6	10.3544	10.1528	0.00249351	-1.14999	-0.201625	-2σ
Q9D7J9	Echdc3	enoyl Coenzyme A hydratase domain containing 3	9.71874	9.59283	0.00253437	-1.09119	-0.125905	-1σ
Q64471	Gstt1	glutathione S-transferase, theta 1	8.73	8.92084	0.00262081	1.14143	0.190837	+1σ
Q921M7	Fam49b	family with sequence similarity 49, member B	10.2768	10.3992	0.00263157	1.08855	0.122406	+1σ
Q8BHN0	Ppm1l	protein phosphatase 1 (formerly 2C)-like	12.3455	12.141	0.00266661	-1.15232	-0.204547	-2σ
Q9ER58	Spock2	sparc/osteonectin, cwcv and kazal-like domains proteoglycan 2	13.7209	13.1825	0.00269482	-1.4524	-0.538443	-3σ
Q99K41	Emilin1	elastin microfibril interfacer 1	16.7393	16.2959	0.00285326	-1.35974	-0.443336	-3σ
Q9D1H7	Get4	golgi to ER traffic protein 4	8.45381	8.23717	0.00296286	-1.16203	-0.216648	-2σ
P97370	Atp1b3	ATPase, Na+/K+ transporting, beta 3 polypeptide	12.7501	13.0062	0.00299887	1.19428	0.256138	+2σ
P04202	Tgfb1	transforming growth factor, beta 1	11.3954	11.2305	0.00303732	-1.1211	-0.164916	-1σ
Q920I9	Wdr7	WD repeat domain 7	7.88857	7.70302	0.00304045	-1.13725	-0.185547	-1σ
Q8R4U7	Luzp1	leucine zipper protein 1	9.70454	9.55486	0.00310036	-1.10932	-0.149675	-1σ
Q8VHK9	Dhx36	DEAH (Asp-Glu-Ala-His) box polypeptide 36	7.3509	7.19876	0.00329024	-1.11122	-0.152142	-1σ
Q9EQ20	Aldh6a1	aldehyde dehydrogenase family 6, subfamily A1	12.8577	13.1094	0.00335187	1.19064	0.251734	+2σ
Q9QUP4	Chst5	carbohydrate (N-acetylglucosamine 6-O) sulfotransferase 5	12.2937	12.0613	0.0034783	-1.17473	-0.232335	-2σ
Q63ZW6	Col4a5	collagen, type IV, alpha 5	15.3157	15.022	0.00361406	-1.22582	-0.293752	-2σ
Q70IV5	Synm	synemin, intermediate filament protein	9.20667	9.49615	0.0036541	1.2222	0.289485	+2σ
Q9CZN7	Shmt2	serine hydroxymethyltransferase 2 (mitochondrial)	12.1921	11.935	0.00366796	-1.19509	-0.257121	-2σ
M0QWP1	Agrn	agrin	16.2136	15.909	0.00370709	-1.23505	-0.304571	-2σ
P08122	Col4a2	collagen, type IV, alpha 2	16.8888	16.4341	0.00386061	-1.37052	-0.45472	-3σ
Q6ZWQ9	Myl12a	myosin, light chain 12A, regulatory, non-sarcomeric	7.928	8.30337	0.00397027	1.29717	0.375368	+2σ
E9PZW8	Myo9b	myosin IXb	8.59017	8.84271	0.00398342	1.1913	0.252541	+2σ
Q7TSF1	Dsg1b	desmoglein 1 beta	8.68656	8.22651	0.00398463	-1.37559	-0.460052	-3σ
P19137	Lama1	laminin, alpha 1	14.1538	13.9357	0.00403507	-1.16321	-0.218111	-2σ
Q8CBR6	Tsku	tsukushi, small leucine rich proteoglycan	10.8968	10.7061	0.00403739	-1.14139	-0.190796	-1σ
Q9CXS4	Cenpv	centromere protein V	12.856	12.6654	0.00405899	-1.14126	-0.190624	-1σ
Q64213	Sf1	splicing factor 1	11.2519	11.0126	0.00422793	-1.18041	-0.239292	-2σ
Q9WUP7	Uchl5	ubiquitin carboxyl-terminal esterase L5	5.89338	6.13203	0.00425914	1.17989	0.238651	+2σ
A0A0R4J0N0	Sned1	sushi, nidogen and EGF-like domains 1	14.3077	13.9014	0.00426218	-1.32521	-0.406223	-3σ
Q91YQ5	Rpn1	ribophorin I	14.632	14.4892	0.00437446	-1.10404	-0.142792	-1σ
A0A2R8VK70	Cd47	CD47 antigen (Rh-related antigen, integrin-associated signal transducer)	9.64987	9.81015	0.00439546	1.1175	0.160278	+1σ
Q3TLQ0	Map2	microtubule-associated protein 2	11.1717	10.8934	0.00449497	-1.2127	-0.278226	-2σ
Q8R570	Snap47	synaptosomal-associated protein, 47	6.68054	6.36597	0.00465423	-1.24364	-0.314569	-2σ
Q61810	Ltbp3	latent transforming growth factor beta binding protein 3	11.427	11.1002	0.00475707	-1.25423	-0.326801	-2σ
A2A7S7	Yars	tyrosyl-tRNA synthetase	13.7882	13.6199	0.00481544	-1.12366	-0.168208	-1σ
A0A075B5T2	Ighv6-3	immunoglobulin heavy variable 6-3	10.1974	10.5603	0.00495778	1.28601	0.362907	+2σ
Q61543	Glg1	golgi apparatus protein 1	12.3962	12.2421	0.00496861	-1.11272	-0.154088	-1σ
Q8QZT1	Acat1	acetyl-Coenzyme A acetyltransferase 1	14.5146	14.2867	0.00501861	-1.17114	-0.227918	-2σ
E9Q3Y4	Lrba	LPS-responsive beige-like anchor	10.7006	10.5576	0.00512267	-1.10418	-0.142972	-1σ
Q9Z0N1	Eif2s3x	eukaryotic translation initiation factor 2, subunit 3, structural gene X-linked	11.5882	11.4382	0.0053042	-1.10959	-0.150025	-1σ
Q9JI33	Ntn4	netrin 4	14.1398	13.8859	0.00540682	-1.19246	-0.253938	-2σ
A0A0R4J083	Acadl	acyl-Coenzyme A dehydrogenase, long-chain	11.5375	11.9695	0.00549906	1.34913	0.432027	+3σ
A0A0R4J078	Ubxn4	UBX domain protein 4	8.87001	8.55343	0.00553343	-1.24538	-0.316584	-2σ
Q80T21	Adamtsl4	ADAMTS-like 4	11.4525	11.2436	0.00554379	-1.15584	-0.208945	-2σ
A2AVA0	Svep1	sushi, von Willebrand factor type A, EGF and pentraxin domain containing 1	15.2981	14.8415	0.00568771	-1.37226	-0.456551	-3σ
D3YXG0	Hmcn1	hemicentin 1	16.1552	15.7817	0.00580548	-1.29545	-0.373452	-2σ
B0V2N1	Ptprs	protein tyrosine phosphatase, receptor type, S	11.1666	11.0028	0.00580644	-1.1202	-0.163762	-1σ
Q9R020	Zranb2	zinc finger, RAN-binding domain containing 2	8.97027	8.81857	0.00582007	-1.11088	-0.151701	-1σ
Q9WUQ2	Preb	prolactin regulatory element binding	10.6139	10.4847	0.00591923	-1.09368	-0.129189	-1σ
P10518	Alad	aminolevulinate, delta-, dehydratase	7.89978	8.14123	0.00594229	1.18217	0.241444	+2σ
Q08879	Fbln1	fibulin 1	15.7296	15.4053	0.00602194	-1.252	-0.324233	-2σ
P48615	Wnt11	wingless-type MMTV integration site family, member 11	12.765	12.4046	0.00610114	-1.28383	-0.360459	-2σ
Q922U1	Prpf3	pre-mRNA processing factor 3	11.3528	11.2168	0.00620005	-1.09884	-0.135979	-1σ
Q80V26	Impad1	inositol monophosphatase domain containing 1	10.3866	10.1724	0.00643248	-1.16003	-0.214162	-2σ
P70670	Naca	nascent polypeptide-associated complex alpha polypeptide	10.8014	11.0017	0.00649277	1.14887	0.20021	+2σ
Q8C754	Vps52	VPS52 GARP complex subunit	8.69826	8.58355	0.00651005	-1.08276	-0.114714	-1σ
A0A0N4SVL0	Eif4g3	eukaryotic translation initiation factor 4 gamma, 3	11.2983	11.1698	0.00652397	-1.09313	-0.128469	-1σ
P62748	Hpcal1	hippocalcin-like 1	8.53693	8.68818	0.00658741	1.11053	0.151253	+1σ
Q00612	G6pdx	glucose-6-phosphate dehydrogenase X-linked	12.5403	12.8186	0.00676326	1.21273	0.278262	+2σ
E9Q3I3	Spata13	spermatogenesis associated 13	7.89817	7.67557	0.00678521	-1.16684	-0.222602	-2σ
Q3TPE9	Ankmy2	ankyrin repeat and MYND domain containing 2	6.31748	6.11347	0.00691913	-1.15189	-0.204007	-2σ
Q60709	Aplp2	amyloid beta (A4) precursor-like protein 2	13.1167	12.849	0.00694955	-1.20393	-0.267754	-2σ
Q9CQE7	Ergic3	ERGIC and golgi 3	11.0127	10.728	0.0069996	-1.21814	-0.284676	-2σ
Q9R0E2	Plod1	procollagen-lysine, 2-oxoglutarate 5-dioxygenase 1	14.8115	14.6511	0.00701642	-1.11758	-0.160383	-1σ
Q64737	Gart	phosphoribosylglycinamide formyltransferase	10.7797	10.9098	0.00701679	1.0944	0.130138	+1σ
O35382	Exoc4	exocyst complex component 4	9.56186	9.40826	0.00704341	-1.11234	-0.153598	-1σ
Q8BFQ4	Wdr82	WD repeat domain containing 82	9.3519	9.5227	0.00705929	1.12568	0.170791	+1σ
Q3TMX7	Qsox2	quiescin Q6 sulfhydryl oxidase 2	11.1864	10.818	0.00715459	-1.29084	-0.368315	-2σ
Q9EQU5	Set	SET nuclear oncogene	12.6644	12.7924	0.0072404	1.09275	0.127961	+1σ
Q9WVE8	Pacsin2	protein kinase C and casein kinase substrate in neurons 2	12.1492	12.0204	0.00725384	-1.09338	-0.12879	-1σ
P05480	Src	Rous sarcoma oncogene	9.51619	9.60605	0.00733879	1.06427	0.0898604	+0.5σ
Q8CD91	Smoc2	SPARC related modular calcium binding 2	11.2955	11.137	0.00734343	-1.11613	-0.158511	-1σ
Q9QZZ6	Dpt	dermatopontin	15.9829	15.6825	0.0073535	-1.23149	-0.300411	-2σ
Q60809	Cnot7	CCR4-NOT transcription complex, subunit 7	6.48755	6.30961	0.00735437	-1.13126	-0.177935	-1σ
Q3TDD9	Ppp1r21	protein phosphatase 1, regulatory subunit 21	9.83686	9.73983	0.00740181	-1.06957	-0.0970284	-0.5σ
F6SJM7	Fuom	fucose mutarotase	7.33482	7.60754	0.00741311	1.20809	0.272727	+2σ
Q6PFB2	Rcc1	regulator of chromosome condensation 1	9.35151	9.28501	0.00743797	-1.04717	-0.0665005	-0.5σ
P97390	Vps45	vacuolar protein sorting 45	11.5584	11.4091	0.00758854	-1.10903	-0.149299	-1σ
Q8CI32	Bag5	BCL2-associated athanogene 5	10.4009	10.6037	0.0077337	1.1509	0.202766	+2σ
Q9WVL0	Gstz1	glutathione transferase zeta 1 (maleylacetoacetate isomerase)	8.5305	9.08893	0.00775117	1.47267	0.55843	+3σ
Q61087	Lamb3	laminin, beta 3	15.485	15.2821	0.00782843	-1.15101	-0.202902	-2σ
Q9R1A3	Ntn3	netrin 3	9.16597	8.99178	0.0078503	-1.12833	-0.174183	-1σ
P58022	Loxl2	lysyl oxidase-like 2	13.969	13.5612	0.00803396	-1.3266	-0.407736	-3σ
Q3ULW8	Parp3	poly (ADP-ribose) polymerase family, member 3	11.7111	11.8201	0.00807129	1.07846	0.108974	+1σ
Q8BWW9	Pkn2	protein kinase N2	7.72703	7.59352	0.00809917	-1.09696	-0.133508	-1σ
B7ZN28	Papln	papilin, proteoglycan-like sulfated glycoprotein	15.8136	15.3667	0.00817359	-1.36314	-0.446934	-3σ
O88307	Sorl1	sortilin-related receptor, LDLR class A repeats-containing	10.8603	10.7065	0.00825844	-1.1125	-0.153806	-1σ
O35639	Anxa3	annexin A3	14.3171	13.6232	0.00859427	-1.61768	-0.693925	-6σ
Q8R3H7	Hs2st1	heparan sulfate 2-O-sulfotransferase 1	9.35206	9.21402	0.00886793	-1.10041	-0.138039	-1σ
Q9QZR9	Col4a4	collagen, type IV, alpha 4	15.3858	15.0516	0.00905973	-1.26075	-0.334278	-2σ
O35161	Celsr1	cadherin, EGF LAG seven-pass G-type receptor 1	11.0276	10.6111	0.00914668	-1.33469	-0.416507	-3σ
Q78IQ7	Slc39a4	solute carrier family 39 (zinc transporter), member 4	8.68017	8.34199	0.00914828	-1.26416	-0.33818	-2σ
Q8C2Q3	Rbm14	RNA binding motif protein 14	11.198	10.9438	0.00919861	-1.19263	-0.254144	-2σ
Q9DBE9	Ftsj3	FtsJ RNA methyltransferase homolog 3 (E. coli)	7.82387	7.64737	0.0092167	-1.13013	-0.176493	-1σ
Q8R555	Crtac1	cartilage acidic protein 1	10.9575	10.6888	0.00924981	-1.20469	-0.268662	-2σ
O54724	Cavin1	caveolae associated 1	12.5853	13.0021	0.00932108	1.33497	0.416804	+3σ
P49135	Ercc3	excision repair cross-complementing rodent repair deficiency, complementation group 3	6.9511	7.14329	0.00943422	1.1425	0.192189	+1σ
Q91YE6	Ipo9	importin 9	10.1653	10.0476	0.00947193	-1.08505	-0.117757	-1σ
Q91YW3	Dnajc3	DnaJ heat shock protein family (Hsp40) member C3	13.1988	13.0139	0.00955956	-1.13671	-0.184864	-1σ
Q8K2A7	Ints10	integrator complex subunit 10	6.72132	6.55109	0.00974267	-1.12524	-0.170229	-1σ
P36993	Ppm1b	protein phosphatase 1B, magnesium dependent, beta isoform	7.71423	8.02437	0.0100898	1.23983	0.310143	+2σ
P17439	Gba	glucosidase, beta, acid	11.4364	11.2621	0.0101003	-1.12839	-0.174268	-1σ
O08989	Mras	muscle and microspikes RAS	6.71051	6.87386	0.0101642	1.11989	0.163355	+1σ
Q8R2Y0	Abhd6	abhydrolase domain containing 6	10.0234	9.89268	0.0102444	-1.09481	-0.130683	-1σ
Q80YQ1	Thbs1	thrombospondin 1	16.8149	16.4878	0.0102765	-1.25451	-0.327119	-2σ
Q9JMG1	Edf1	endothelial differentiation-related factor 1	12.4161	12.2215	0.0103107	-1.14442	-0.194619	-1σ
Q8K1B9	Galnt18	polypeptide N-acetylgalactosaminyltransferase 18	9.54006	9.35774	0.0103276	-1.13471	-0.182321	-1σ
Q7TPR4	Actn1	actinin, alpha 1	13.7142	14.0423	0.0104433	1.25534	0.328076	+2σ
P48024	Eif1	eukaryotic translation initiation factor 1	12.8096	12.5375	0.0105124	-1.20753	-0.272058	-2σ
P22724	Wnt4	wingless-type MMTV integration site family, member 4	12.3032	11.8737	0.0107727	-1.34677	-0.429498	-3σ
O09010	Lfng	LFNG O-fucosylpeptide 3-beta-N-acetylglucosaminyltransferase	12.3125	11.8599	0.0108834	-1.36848	-0.452577	-3σ
Q99L27	Gmpr2	guanosine monophosphate reductase 2	10.4685	10.5867	0.0111251	1.08539	0.118211	+1σ
Q9D0B0	Srsf9	serine and arginine-rich splicing factor 9	10.7076	10.8119	0.0117398	1.07501	0.104348	+1σ
Q9D8S9	Bola1	bolA-like 1 (E. coli)	10.4695	10.1986	0.0118801	-1.20656	-0.270897	-2σ
Q8K1B8	Fermt3	fermitin family member 3	9.09338	8.87481	0.0119258	-1.16358	-0.218576	-2σ
Q61553	Fscn1	fascin actin-bundling protein 1	10.9139	11.4873	0.0119578	1.48805	0.573418	+3σ
Q3U367	Aldh9a1	aldehyde dehydrogenase 9, subfamily A1	12.0729	12.4653	0.0121618	1.31259	0.392415	+3σ
A0A140LHG8	Spcs2	signal peptidase complex subunit 2 homolog (S. cerevisiae)	12.7516	12.6449	0.0123651	-1.07682	-0.106772	-1σ
P55096	Abcd3	ATP-binding cassette, sub-family D (ALD), member 3	12.0508	11.9495	0.0123894	-1.07274	-0.1013	-1σ
Q62384	Zpr1	ZPR1 zinc finger	8.16149	8.39496	0.0123903	1.17566	0.233474	+2σ
P09581	Csf1r	colony stimulating factor 1 receptor	8.39173	8.60516	0.0124951	1.15945	0.213437	+2σ
A0A1B0GSX7	Nup98	nucleoporin 98	11.7951	11.6642	0.0127657	-1.09495	-0.130864	-1σ
Q8BI84	Mia3	melanoma inhibitory activity 3	10.9989	10.8935	0.0128076	-1.07576	-0.10535	-1σ
Q8BXQ2	Pigt	phosphatidylinositol glycan anchor biosynthesis, class T	10.8535	10.735	0.0128856	-1.0856	-0.118498	-1σ
Q9CSH3	Dis3	DIS3 homolog, exosome endoribonuclease and 3'-5' exoribonuclease	11.2164	11.1505	0.0129398	-1.04674	-0.0659042	-0.5σ
Q8BPU7	Elmo1	engulfment and cell motility 1	9.82019	9.70635	0.0129766	-1.08211	-0.113844	-1σ
P70404	Idh3g	isocitrate dehydrogenase 3 (NAD+), gamma	9.32827	9.65966	0.0130036	1.25822	0.331385	+2σ
Q924C1	Xpo5	exportin 5	8.87507	8.73485	0.0130053	-1.10207	-0.140219	-1σ
E9QB02	Mars1	methionine-tRNA synthetase 1	11.7074	11.6056	0.0130986	-1.07315	-0.101855	-1σ
Q925I7	Pdgfd	platelet-derived growth factor, D polypeptide	10.2279	9.86383	0.0131608	-1.28702	-0.364034	-2σ
Q9QYK5	Hs6st1	heparan sulfate 6-O-sulfotransferase 1	12.1715	11.936	0.0132891	-1.17727	-0.23544	-2σ
Q9JKK1	Stx6	syntaxin 6	7.36881	7.20649	0.0132963	-1.11909	-0.162323	-1σ
Q04736	Yes1	YES proto-oncogene 1, Src family tyrosine kinase	11.8011	11.9494	0.0133249	1.10831	0.14836	+1σ
B2RQ80	Tnik	TRAF2 and NCK interacting kinase	10.5152	10.3566	0.0133732	-1.11625	-0.158661	-1σ
E9Q7Q3	Tpm3	tropomyosin 3, gamma	10.6014	10.8891	0.0134674	1.22065	0.287646	+2σ
Q3UJU9	Rmdn3	regulator of microtubule dynamics 3	9.55921	9.40286	0.0134938	-1.11446	-0.156347	-1σ
P57784	Snrpa1	small nuclear ribonucleoprotein polypeptide A'	10.6249	10.4795	0.0136552	-1.10607	-0.145439	-1σ
Q3UDE2	Ttll12	tubulin tyrosine ligase-like family, member 12	8.63842	8.77768	0.0137082	1.10134	0.139258	+1σ
B1AVK5	Col4a6	collagen, type IV, alpha 6	14.8438	14.2355	0.0137853	-1.52451	-0.608349	-6σ
Q9QYB1	Clic4	chloride intracellular channel 4 (mitochondrial)	8.45907	8.81839	0.0139563	1.28282	0.359319	+2σ
P47738	Aldh2	aldehyde dehydrogenase 2, mitochondrial	14.3063	14.695	0.0140387	1.30922	0.38871	+2σ
Q52KC3	Mcm5	minichromosome maintenance complex component 5	6.99155	6.83869	0.014278	-1.11177	-0.152854	-1σ
Q8VD75	Hip1	huntingtin interacting protein 1	10.4757	10.3368	0.0147318	-1.10105	-0.138886	-1σ
E9PUI5	Fnbp1l	formin binding protein 1-like	8.7721	8.62401	0.0147512	-1.1081	-0.148089	-1σ
P35821	Ptpn1	protein tyrosine phosphatase, non-receptor type 1	9.52645	9.62663	0.0149899	1.07191	0.100188	+1σ
Q62348	Tsn	translin	10.9056	11.202	0.0150145	1.22811	0.296439	+2σ
G3UWS4	Ppp2r1b	protein phosphatase 2, regulatory subunit A, beta	8.0606	7.91436	0.0154676	-1.10668	-0.146242	-1σ
A0A1W2P7A1	Rps12	ribosomal protein S12	12.9652	12.7573	0.0157059	-1.15501	-0.207906	-2σ
P09411	Pgk1	phosphoglycerate kinase 1	16.2954	16.155	0.0158081	-1.10219	-0.140369	-1σ
P49138	Mapkapk2	MAP kinase-activated protein kinase 2	11.1743	11.4097	0.0158492	1.17729	0.235465	+2σ
Q6DFW5	Atp11b	ATPase, class VI, type 11B	7.54826	7.41409	0.0160095	-1.09746	-0.134174	-1σ
Q61001	Lama5	laminin, alpha 5	17.8347	17.6246	0.0160604	-1.15672	-0.210037	-2σ
Q9CR39	Wdr45b	WD repeat domain 45B	10.1529	9.98021	0.0161685	-1.12712	-0.172644	-1σ
Q8BFZ9	Erlin2	ER lipid raft associated 2	14.3	14.0578	0.0161745	-1.18276	-0.242156	-2σ
D3Z383	Mest	mesoderm specific transcript	11.6077	11.3764	0.0161785	-1.17386	-0.231265	-2σ
Q8BH97	Rcn3	reticulocalbin 3, EF-hand calcium binding domain	13.2891	13.1976	0.0161834	-1.06549	-0.0915162	-0.5σ
Q9CVB6	Arpc2	actin related protein 2/3 complex, subunit 2	12.8572	12.9967	0.0161855	1.10151	0.139484	+1σ
Q60996	Ppp2r5c	protein phosphatase 2, regulatory subunit B', gamma	10.1742	10.3327	0.0162191	1.11615	0.158536	+1σ
O89053	Coro1a	coronin, actin binding protein 1A	11.4202	11.7982	0.0162605	1.29956	0.378026	+2σ
Q91VJ2	Cavin3	caveolae associated 3	8.7889	9.1135	0.0162903	1.25231	0.324597	+2σ
G3UXL2	Prps1l3	phosphoribosyl pyrophosphate synthetase 1-like 3	10.8274	10.9592	0.0163386	1.09567	0.131816	+1σ
Q61292	Lamb2	laminin, beta 2	17.2045	16.9813	0.0163778	-1.16734	-0.223231	-2σ
Q3V2R3	Chn2	chimerin 2	7.30588	7.17418	0.0163992	-1.09558	-0.131698	-1σ
P12970	Rpl7a	ribosomal protein L7A	14.1229	14.0041	0.0165128	-1.08583	-0.118801	-1σ
A0A1W2P7N3	Lama2	laminin, alpha 2	11.5651	11.2364	0.016651	-1.25588	-0.328698	-2σ
Q6P542	Abcf1	ATP-binding cassette, sub-family F (GCN20), member 1	9.97774	9.87749	0.0167044	-1.07196	-0.10025	-1σ
E9PUF7	Arhgef1	Rho guanine nucleotide exchange factor (GEF) 1	11.1129	11.0113	0.0167921	-1.07296	-0.101593	-1σ
Q8K212	Pacs1	phosphofurin acidic cluster sorting protein 1	8.85021	8.74321	0.0170396	-1.07698	-0.106998	-1σ
O35963	Rab33b	RAB33B, member RAS oncogene family	10.4268	10.3055	0.0171483	-1.0877	-0.121275	-1σ
Q9JJA2	Cog8	component of oligomeric golgi complex 8	9.81654	9.62015	0.0172038	-1.14583	-0.196393	-2σ
P54103	Dnajc2	DnaJ heat shock protein family (Hsp40) member C2	8.05813	7.89015	0.017204	-1.12349	-0.167985	-1σ
Q9DBH5	Lman2	lectin, mannose-binding 2	12.9037	12.7521	0.0172723	-1.11079	-0.151586	-1σ
A0A0A6YXU9	Tgfb2	transforming growth factor, beta 2	13.1618	12.8327	0.017469	-1.25619	-0.329053	-2σ
Q8BH02	Tor4a	torsin family 4, member A	7.52518	7.24208	0.0174871	-1.21681	-0.2831	-2σ
Q9R1P3	Psmb2	proteasome (prosome, macropain) subunit, beta type 2	10.2357	10.3884	0.0175001	1.11169	0.152751	+1σ
Q8BH61	F13a1	coagulation factor XIII, A1 subunit	12.4586	12.9833	0.0175098	1.43863	0.524692	+3σ
G3X977	Itih2	inter-alpha trypsin inhibitor, heavy chain 2	15.2698	15.4751	0.0175619	1.15291	0.205284	+2σ
P15532	Nme1	NME/NM23 nucleoside diphosphate kinase 1	7.74985	8.16637	0.0175815	1.33471	0.416529	+3σ
P52875	Tmem165	transmembrane protein 165	10.1689	10.0086	0.0175922	-1.11752	-0.1603	-1σ
Q3U2K8	Agfg2	ArfGAP with FG repeats 2	10.4257	10.2294	0.0176655	-1.14578	-0.196335	-2σ
D3YVW2	Golim4	golgi integral membrane protein 4	11.5196	11.3748	0.0177134	-1.10559	-0.144811	-1σ
Q99J99	Mpst	mercaptopyruvate sulfurtransferase	10.78	10.9778	0.0177633	1.14692	0.197768	+2σ
E9PZ16	Hspg2	perlecan (heparan sulfate proteoglycan 2)	11.5603	11.3434	0.0180519	-1.1622	-0.216858	-2σ
Q3SXD3	Hddc2	HD domain containing 2	7.7294	7.90419	0.0183293	1.1288	0.17479	+1σ
Q8R2Z0	C1qtnf12	C1q and tumor necrosis factor related 12	11.26	10.9849	0.0183549	-1.21005	-0.275063	-2σ
Q9EPE9	Atp13a1	ATPase type 13A1	11.8043	11.7044	0.0184797	-1.07169	-0.099891	-1σ
P08226	Apoe	apolipoprotein E	16.2	15.8431	0.0185163	-1.28066	-0.356882	-2σ
G5E8D6	Efemp2	epidermal growth factor-containing fibulin-like extracellular matrix protein 2	14.1147	13.855	0.018538	-1.1972	-0.25967	-2σ
Q8CE50	Snx30	sorting nexin family member 30	10.2124	10.1156	0.0186091	-1.06939	-0.0967882	-0.5σ
P19221	F2	coagulation factor II	12.2511	12.5603	0.0187081	1.23904	0.309221	+2σ
Q91VA7	Idh3b	isocitrate dehydrogenase 3 (NAD+) beta	10.8604	11.1995	0.018727	1.26494	0.339068	+2σ
Q6GQT9	Nomo1	nodal modulator 1	12.3984	12.2083	0.0187865	-1.14086	-0.190117	-1σ
O88322	Nid2	nidogen 2	16.3522	16.0855	0.0188781	-1.20305	-0.266691	-2σ
E9PVD3	Dchs1	dachsous cadherin related 1	12.68	12.5574	0.01899	-1.08869	-0.122594	-1σ
Q8VCF1	Cant1	calcium activated nucleotidase 1	9.57911	9.32179	0.0191158	-1.19526	-0.257322	-2σ
P61148	Fgf1	fibroblast growth factor 1	13.2231	12.5326	0.0191621	-1.61389	-0.690546	-6σ
A0A2I3BRL8	Gm7324	Rbmxrt pseudogene	10.5555	10.4191	0.019207	-1.09919	-0.136436	-1σ
Q8K4X7	Agpat4	1-acylglycerol-3-phosphate O-acyltransferase 4 (lysophosphatidic acid acyltransferase, delta)	10.4355	10.1779	0.0192082	-1.1955	-0.25762	-2σ
P50518	Atp6v1e1	ATPase, H+ transporting, lysosomal V1 subunit E1	8.4629	8.68066	0.0195444	1.16293	0.217761	+2σ
Q60967	Papss1	3'-phosphoadenosine 5'-phosphosulfate synthase 1	11.0005	11.1406	0.0195656	1.10201	0.140133	+1σ
Q9JKL4	Ndufaf3	NADH:ubiquinone oxidoreductase complex assembly factor 3	6.06506	6.1482	0.0195784	1.05932	0.0831413	+0.5σ
Q91VB8	Hba-a1	hemoglobin alpha, adult chain 1	14.5285	15.4853	0.0196463	1.94096	0.956773	+6σ
O70378	Emc8	ER membrane protein complex subunit 8	9.47864	9.24658	0.0196487	-1.17451	-0.232061	-2σ
P10493	Nid1	nidogen 1	17.4166	17.2673	0.0197851	-1.10905	-0.149329	-1σ
Q62165	Dag1	dystroglycan 1	13.2533	12.9839	0.0197919	-1.20533	-0.269428	-2σ
P97300	Nptn	neuroplastin	11.8427	11.6397	0.0198084	-1.15106	-0.202962	-2σ
Q8CGK3	Lonp1	lon peptidase 1, mitochondrial	11.202	11.4083	0.0198978	1.15373	0.2063	+2σ
J3QPW1	Pitpna	phosphatidylinositol transfer protein, alpha	10.9556	11.1848	0.0201448	1.17222	0.229241	+2σ
Q920C1	Chrdl1	chordin-like 1	12.4808	12.096	0.0202273	-1.30563	-0.384743	-2σ
A8DUK4	Hbb-bs	hemoglobin, beta adult s chain	15.3278	16.3014	0.0203089	1.9637	0.973572	+6σ
P46664	Adss	adenylosuccinate synthetase, non muscle	12.1469	12.3583	0.0203375	1.15786	0.211458	+2σ
O08749	Dld	dihydrolipoamide dehydrogenase	11.8983	12.3411	0.0206122	1.3593	0.442869	+3σ
Q6XLQ8	Calu	calumenin	12.5253	12.2881	0.0207225	-1.17872	-0.237219	-2σ
A0A0R4J0Q4	Loxl1	lysyl oxidase-like 1	15.4709	15.1387	0.020738	-1.25886	-0.332114	-2σ
C0HKG5	Rnaset2b	ribonuclease T2B	7.00253	7.24838	0.0207582	1.18579	0.245848	+2σ
Q61599	Arhgdib	Rho, GDP dissociation inhibitor (GDI) beta	12.0639	12.2721	0.0209412	1.15524	0.208198	+2σ
Q8K4Z3	Naxe	NAD(P)HX epimerase	8.62678	8.91498	0.021063	1.22111	0.288197	+2σ
P12023	App	amyloid beta (A4) precursor protein	14.5643	14.2547	0.0211201	-1.23933	-0.309564	-2σ
Q99M73	Krt84	keratin 84	13.5486	12.8468	0.0211905	-1.6266	-0.701857	-6σ
Q8BM72	Hspa13	heat shock protein 70 family, member 13	10.6496	10.4293	0.0212105	-1.16499	-0.220312	-2σ
Q9JHK4	Rabggta	Rab geranylgeranyl transferase, a subunit	9.73441	9.84912	0.021568	1.08275	0.114705	+1σ
Q07797	Lgals3bp	lectin, galactoside-binding, soluble, 3 binding protein	13.0138	12.8055	0.0217104	-1.15531	-0.208276	-2σ
A0A2I3BQV5	Xpo7	exportin 7	11.3986	11.1399	0.0217116	-1.19634	-0.258631	-2σ
E9Q1Z0	Krt90	keratin 90	11.8488	11.2794	0.0217458	-1.48393	-0.569419	-3σ
P98063	Bmp1	bone morphogenetic protein 1	12.8922	12.7363	0.021772	-1.11415	-0.155941	-1σ
Q61646	Hp	haptoglobin	12.8529	11.5773	0.02184	-2.42091	-1.27555	≤ -6σ
Q9DD03	Rab13	RAB13, member RAS oncogene family	8.69458	8.60242	0.0218435	-1.06597	-0.0921689	-0.5σ
Q62159	Rhoc	ras homolog family member C	6.43288	6.64982	0.0218895	1.16227	0.216942	+2σ
Q8K268	Abcf3	ATP-binding cassette, sub-family F (GCN20), member 3	11.2254	10.9505	0.0219466	-1.20989	-0.274881	-2σ
Q3V009	Tmed1	transmembrane p24 trafficking protein 1	10.0878	9.96691	0.021997	-1.0874	-0.120879	-1σ
Q00560	Il6st	interleukin 6 signal transducer	8.91761	9.0632	0.0223612	1.10618	0.145587	+1σ
Q3B7Z2	Osbp	oxysterol binding protein	9.08828	9.32379	0.0224297	1.17732	0.235506	+2σ
A0A0G2JGQ4	Nub1	negative regulator of ubiquitin-like proteins 1	10.2295	10.0985	0.0226428	-1.09508	-0.131034	-1σ
Q8CDN6	Txnl1	thioredoxin-like 1	12.086	12.2977	0.0226777	1.15807	0.211726	+2σ
Q9R0P5	Dstn	destrin	13.5087	13.7161	0.022759	1.15461	0.207411	+2σ
Q3UZR5	Atp2c1	ATPase, Ca++-sequestering	7.72692	7.56786	0.022766	-1.11656	-0.159065	-1σ
P61255	Rpl26	ribosomal protein L26	14.0233	13.9365	0.0227762	-1.06204	-0.0868359	-0.5σ
Q8BTZ7	Gmppb	GDP-mannose pyrophosphorylase B	9.7894	10.0527	0.0229323	1.20019	0.263257	+2σ
A2APV2	Fmnl2	formin-like 2	10.9652	10.8383	0.0229461	-1.09192	-0.126863	-1σ
O54774	Ap3d1	adaptor-related protein complex 3, delta 1 subunit	11.8559	11.7225	0.023043	-1.09692	-0.133463	-1σ
Q6ZQH8	Nup188	nucleoporin 188	9.36043	9.27053	0.0230571	-1.06429	-0.089896	-0.5σ
A0A0J9YUD5	Nup205	nucleoporin 205	12.8104	12.6525	0.0233793	-1.11564	-0.157866	-1σ
A0A1D5RLQ9	Cdc42bpa	CDC42 binding protein kinase alpha	12.745	12.6161	0.0233889	-1.09353	-0.128993	-1σ
Q3UQ41	Tmprss11a	transmembrane protease, serine 11a	13.3249	13.138	0.0234152	-1.13832	-0.186905	-1σ
Q91V88	Npnt	nephronectin	14.7872	14.3074	0.0236143	-1.39451	-0.47976	-3σ
P02463	Col4a1	collagen, type IV, alpha 1	15.663	15.2657	0.023618	-1.31709	-0.397356	-3σ
A0A140T8V5	Pcna-ps2	proliferating cell nuclear antigen pseudogene 2	10.543	10.8911	0.0236893	1.27286	0.348076	+2σ
Q6P1F6	Ppp2r2a	protein phosphatase 2, regulatory subunit B, alpha	10.0756	10.2143	0.0237086	1.10089	0.138673	+1σ
P35123	Usp4	ubiquitin specific peptidase 4 (proto-oncogene)	8.96483	9.13108	0.0237428	1.12214	0.16625	+1σ
Q8BHA3	Dtd2	D-tyrosyl-tRNA deacylase 2	10.4323	10.2001	0.0237579	-1.17469	-0.232282	-2σ
Q9CRC3	3110040N11Rik	RIKEN cDNA 3110040N11 gene	9.6056	9.36355	0.0237586	-1.18267	-0.242051	-2σ
A2AJ15	Man1b1	mannosidase, alpha, class 1B, member 1	9.94535	9.84829	0.0238334	-1.06959	-0.0970613	-0.5σ
Q8BUR4	Dock1	dedicator of cytokinesis 1	12.1584	12.0606	0.0239433	-1.07014	-0.0977998	-0.5σ
Q61249	Igbp1	immunoglobulin (CD79A) binding protein 1	7.56593	7.45306	0.0240577	-1.08138	-0.112875	-1σ
Q8VEH8	Erlec1	endoplasmic reticulum lectin 1	10.7701	10.6256	0.0241562	-1.10534	-0.144486	-1σ
Q8BLI4	Dse	dermatan sulfate epimerase	7.03334	6.88124	0.0242352	-1.11119	-0.152107	-1σ
A0A0A6YXW6	Igha	immunoglobulin heavy constant alpha	10.4295	10.8789	0.0242915	1.36547	0.449402	+3σ
Q91YD9	Wasl	Wiskott-Aldrich syndrome-like (human)	9.1062	8.98733	0.0244277	-1.08588	-0.118865	-1σ
Q4VBE4	Egflam	EGF-like, fibronectin type III and laminin G domains	11.2896	11.1023	0.0245346	-1.1386	-0.187261	-1σ
P40124	Cap1	CAP, adenylate cyclase-associated protein 1 (yeast)	13.1488	13.3161	0.0245385	1.123	0.167352	+1σ
Q9QXS1	Plec	plectin	16.4992	16.6777	0.0245789	1.13173	0.178536	+1σ
P62242	Rps8	ribosomal protein S8	13.5651	13.1215	0.0245812	-1.35994	-0.443543	-3σ
Q9DBV4	Mxra8	matrix-remodelling associated 8	11.647	11.4935	0.0247027	-1.11224	-0.153462	-1σ
Q61598	Gdi2	guanosine diphosphate (GDP) dissociation inhibitor 2	13.6262	13.9779	0.0247528	1.27606	0.351696	+2σ
Q3UVK0	Ermp1	endoplasmic reticulum metallopeptidase 1	12.3486	12.0739	0.0251862	-1.20972	-0.274669	-2σ
E9Q4X2	Uggt2	UDP-glucose glycoprotein glucosyltransferase 2	11.6474	11.5297	0.0252584	-1.085	-0.117692	-1σ
Q3UTY6	Thsd4	thrombospondin, type I, domain containing 4	14.9761	14.7525	0.0252861	-1.16765	-0.223605	-2σ
Q3TLP8	Rac1	Rac family small GTPase 1	12.0131	12.4021	0.0254229	1.30957	0.389089	+2σ
Q99KC8	Vwa5a	von Willebrand factor A domain containing 5A	13.2991	13.4746	0.0255128	1.1294	0.175551	+1σ
A0A2R8VK76	Cpsf1	cleavage and polyadenylation specific factor 1	10.3028	10.1632	0.0257881	-1.10158	-0.139577	-1σ
Q8K0E8	Fgb	fibrinogen beta chain	14.2301	14.6677	0.0259323	1.35435	0.437597	+3σ
Q99JB2	Stoml2	stomatin (Epb7.2)-like 2	7.08693	6.95792	0.0260326	-1.09354	-0.129009	-1σ
P11031	Sub1	SUB1 homolog, transcriptional regulator	12.9241	12.7318	0.0262319	-1.14253	-0.192229	-1σ
E9Q5D9	Igfbp7	insulin-like growth factor binding protein 7	11.3217	10.8912	0.0262763	-1.34772	-0.430516	-3σ
A0A140T8J4	Hebp1	heme binding protein 1	10.2858	10.0987	0.0264379	-1.13853	-0.187169	-1σ
Q9D1H9	Mfap4	microfibrillar-associated protein 4	11.7266	12.1582	0.0266049	1.34878	0.431658	+3σ
Q99P88	Nup155	nucleoporin 155	10.9157	10.8064	0.0266113	-1.07871	-0.109308	-1σ
P53986	Slc16a1	solute carrier family 16 (monocarboxylic acid transporters), member 1	11.0911	11.2912	0.0266379	1.14875	0.200059	+2σ
E9Q411	Nbas	neuroblastoma amplified sequence	9.98917	9.87894	0.0266628	-1.0794	-0.110229	-1σ
A2AQJ8	Ganc	glucosidase, alpha; neutral C	9.20887	9.07044	0.026743	-1.10071	-0.138437	-1σ
Q3TTY5	Krt2	keratin 2	15.1655	14.1604	0.0268061	-2.00705	-1.00507	-6σ
Q5SFM8	Rbm27	RNA binding motif protein 27	9.9615	9.74956	0.0269042	-1.15825	-0.211947	-2σ
A0A0R4J242	Chid1	chitinase domain containing 1	11.2026	11.0016	0.0269068	-1.14945	-0.200949	-2σ
Q8BHP7	Olfml2a	olfactomedin-like 2A	7.33107	7.12781	0.0270662	-1.15129	-0.203257	-2σ
P22727	Wnt6	wingless-type MMTV integration site family, member 6	11.4886	10.8776	0.0271706	-1.52733	-0.611008	-6σ
Q8VEH3	Arl8a	ADP-ribosylation factor-like 8A	7.68812	7.90366	0.027249	1.16114	0.215544	+2σ
Q8R332	Nupl1	nucleoporin like 1	10.0932	10.2498	0.0275241	1.11465	0.156591	+1σ
A2ADH1	Magt1	magnesium transporter 1	9.8187	9.72586	0.0276068	-1.06647	-0.092838	-0.5σ
P00920	Car2	carbonic anhydrase 2	11.6035	12.6048	0.0276218	2.00174	1.00126	+6σ
P49722	Psma2	proteasome subunit alpha 2	8.88747	9.10957	0.0277779	1.16643	0.222097	+2σ
Q9DBD0	1300017J02Rik	RIKEN cDNA 1300017J02 gene	11.0712	11.4892	0.027847	1.33608	0.418007	+3σ
Q60770	Stxbp3	syntaxin binding protein 3	12.1497	12.0785	0.0281915	-1.05065	-0.0712782	-0.5σ
Q7TPV4	Mybbp1a	MYB binding protein (P160) 1a	12.2934	12.1247	0.0285033	-1.12404	-0.16869	-1σ
Q8BHS3	Rbm22	RNA binding motif protein 22	9.79718	9.60886	0.0285418	-1.13944	-0.188321	-1σ
Q00493	Cpe	carboxypeptidase E	10.0033	9.88249	0.0285693	-1.08736	-0.120827	-1σ
Q91VZ6	Smap1	small ArfGAP 1	9.86356	9.78926	0.0285886	-1.05285	-0.0742974	-0.5σ
Q6PDG5	Smarcc2	SWI/SNF related, matrix associated, actin dependent regulator of chromatin, subfamily c, member 2	11.7935	11.6434	0.0287454	-1.10966	-0.150115	-1σ
G3UVW2	Optc	opticin	9.78465	10.4263	0.0287642	1.56012	0.641658	+6σ
G5E8T9	Hagh	hydroxyacyl glutathione hydrolase	10.8558	10.6888	0.0288452	-1.12269	-0.166965	-1σ
Q9D1D6	Cthrc1	collagen triple helix repeat containing 1	11.2423	11.1329	0.0289057	-1.07877	-0.10939	-1σ
Q921I6	Sh3bp4	SH3-domain binding protein 4	8.15924	8.07447	0.0289189	-1.06051	-0.0847645	-0.5σ
Q3UHD6	Snx27	sorting nexin family member 27	10.4491	10.2971	0.028972	-1.11114	-0.152044	-1σ
Q6DID3	Scaf8	SR-related CTD-associated factor 8	8.22195	8.0238	0.0289869	-1.14723	-0.198149	-2σ
P35564	Canx	calnexin	15.4685	15.2884	0.0290291	-1.13301	-0.180162	-1σ
Q9CQ45	Nenf	neuron derived neurotrophic factor	8.13992	8.32065	0.0292612	1.13346	0.180729	+1σ
Q9WUM3	Coro1b	coronin, actin binding protein 1B	11.4952	11.7252	0.0293155	1.17283	0.229993	+2σ
Q3UHU8	Gtf2i	general transcription factor II I	12.9406	12.794	0.029408	-1.10691	-0.146541	-1σ
Q61205	Pafah1b3	platelet-activating factor acetylhydrolase, isoform 1b, subunit 3	10.5943	10.9177	0.0294647	1.2513	0.323433	+2σ
P14847	Crp	C-reactive protein, pentraxin-related	9.45642	9.33836	0.0295583	-1.08528	-0.118062	-1σ
P62849	Rps24	ribosomal protein S24	12.5673	12.6274	0.0297964	1.04256	0.0601291	+0.5σ
P26645	Marcks	myristoylated alanine rich protein kinase C substrate	8.24084	8.54429	0.0298239	1.23409	0.30345	+2σ
P62774	Mtpn	myotrophin	10.0617	10.3314	0.0299008	1.20555	0.269693	+2σ
Q6NVD0	Frem2	Fras1 related extracellular matrix protein 2	12.9864	12.8547	0.0300864	-1.09559	-0.131703	-1σ
Q9WTU0	Phf2	PHD finger protein 2	9.62242	9.30624	0.0300868	-1.24503	-0.316176	-2σ
A0A1L1STE6	Idh3a	isocitrate dehydrogenase 3 (NAD+) alpha	12.2294	12.562	0.0302378	1.25922	0.33253	+2σ
E9PW66	Nap1l1	nucleosome assembly protein 1-like 1	9.91307	10.1162	0.0304004	1.15122	0.203163	+2σ
F7DCH5	Clasp2	CLIP associating protein 2	11.555	11.3821	0.0304048	-1.12734	-0.172926	-1σ
O54988	Slk	STE20-like kinase	10.9461	10.8391	0.0305774	-1.07701	-0.107027	-1σ
Q8BJ71	Nup93	nucleoporin 93	13.8119	13.6442	0.0305942	-1.12324	-0.167666	-1σ
A0A087WP80	Lsamp	limbic system-associated membrane protein	9.99106	10.1376	0.030673	1.10694	0.146582	+1σ
P47754	Capza2	capping protein (actin filament) muscle Z-line, alpha 2	12.264	12.4165	0.0307745	1.11147	0.152465	+1σ
Q9Z2M7	Pmm2	phosphomannomutase 2	11.1144	11.4204	0.0309383	1.2363	0.306032	+2σ
A0A075B6A0	Ighm	immunoglobulin heavy constant mu	13.4229	14.1704	0.0309439	1.67894	0.747548	+6σ
Q9D1I2	Card19	caspase recruitment domain family, member 19	7.70675	7.60622	0.0313175	-1.07217	-0.100531	-1σ
Q7M6Y3	Picalm	phosphatidylinositol binding clathrin assembly protein	13.519	13.4082	0.0318468	-1.07982	-0.11079	-1σ
P02535	Krt10	keratin 10	14.6609	13.5544	0.0319437	-2.15315	-1.10645	-6σ
Q8VIJ6	Sfpq	splicing factor proline/glutamine rich (polypyrimidine tract binding protein associated)	14.1614	14.0066	0.0319825	-1.11324	-0.154771	-1σ
A2AS98	Nckap1	NCK-associated protein 1	12.9775	12.8953	0.0321051	-1.05863	-0.0821952	-0.5σ
Q6PDI5	Ecpas	Ecm29 proteasome adaptor and scaffold	12.3567	12.2803	0.0324516	-1.05438	-0.0763934	-0.5σ
Q9R0Q4	Morf4l2	mortality factor 4 like 2	7.18576	6.9798	0.032767	-1.15345	-0.205958	-2σ
Q99JR5	Tinagl1	tubulointerstitial nephritis antigen-like 1	15.0429	14.7622	0.0330846	-1.21478	-0.280698	-2σ
Q91ZN5	Slc35b2	solute carrier family 35, member B2	9.64426	9.43981	0.0332117	-1.15225	-0.204455	-2σ
A0A338P6G6	Hmga1	high mobility group AT-hook 1	9.50178	9.3172	0.0332143	-1.13649	-0.184589	-1σ
P28661	Septin4	septin 4	8.64823	8.92688	0.0332848	1.21306	0.278647	+2σ
Q9CZX9	Emc4	ER membrane protein complex subunit 4	9.54888	9.41895	0.0335464	-1.09424	-0.129931	-1σ
P61205	Arf3	ADP-ribosylation factor 3	13.3089	13.5002	0.0336913	1.14184	0.191366	+1σ
F6ZDS4	Tpr	translocated promoter region, nuclear basket protein	13.8566	13.6843	0.0337446	-1.12681	-0.172244	-1σ
Q6P9R4	Arhgef18	rho/rac guanine nucleotide exchange factor (GEF) 18	8.91088	8.80428	0.0338302	-1.07669	-0.106597	-1σ
A0A0R4J0H3	Rbp3	retinol binding protein 3, interstitial	12.7301	12.4925	0.0338821	-1.1791	-0.237688	-2σ
Q9Z1F9	Uba2	ubiquitin-like modifier activating enzyme 2	11.7806	11.9871	0.0338849	1.15381	0.206404	+2σ
Q9D024	Ccdc47	coiled-coil domain containing 47	11.4222	11.2983	0.0341326	-1.0897	-0.123927	-1σ
Q99KI3	Emc3	ER membrane protein complex subunit 3	10.5469	10.2933	0.0341685	-1.19213	-0.253545	-2σ
Q6NZB0	Dnajc8	DnaJ heat shock protein family (Hsp40) member C8	13.8455	13.6543	0.034268	-1.14174	-0.19124	-1σ
Q8VDW0	Ddx39	DEAD (Asp-Glu-Ala-Asp) box polypeptide 39	6.37819	6.66402	0.0343069	1.21912	0.285837	+2σ
E9PV22	Lrrc47	leucine rich repeat containing 47	10.6787	10.4643	0.0345261	-1.16018	-0.214352	-2σ
Q6ZWZ7	Rpl17	ribosomal protein L17	13.1544	12.8954	0.0349717	-1.19663	-0.258975	-2σ
Q99K30	Eps8l2	EPS8-like 2	13.3693	13.1176	0.0351369	-1.19063	-0.251723	-2σ
Q9JHF7	Hpgds	hematopoietic prostaglandin D synthase	7.30456	7.64522	0.0352379	1.26633	0.340654	+2σ
P47713	Pla2g4a	phospholipase A2, group IVA (cytosolic, calcium-dependent)	12.9629	12.628	0.0353189	-1.26136	-0.334979	-2σ
Q3V132	Slc25a31	solute carrier family 25 (mitochondrial carrier; adenine nucleotide translocator), member 31	6.46962	6.62129	0.0353859	1.11086	0.151677	+1σ
Q9Z0Y1	Dctn3	dynactin 3	10.2381	10.496	0.0355543	1.19572	0.25788	+2σ
Q9Z1M8	Ik	IK cytokine	10.465	10.3646	0.0355625	-1.07206	-0.100382	-1σ
Q8BXZ1	Tmx3	thioredoxin-related transmembrane protein 3	12.1925	12.0585	0.0358462	-1.09729	-0.133938	-1σ
Q7TMQ7	Wdr91	WD repeat domain 91	10.9489	10.6701	0.0358953	-1.21318	-0.278797	-2σ
P01899	H2-D1	histocompatibility 2, D region locus 1	12.2537	12.451	0.036053	1.14652	0.197266	+2σ
E0CZ58	Prg4	proteoglycan 4 (megakaryocyte stimulating factor, articular superficial zone protein)	8.56366	9.17902	0.0360682	1.53194	0.615362	+6σ
Q9CQ89	Cuta	cutA divalent cation tolerance homolog	10.0812	10.2274	0.0360799	1.10668	0.146234	+1σ
F6ZQA3	Numa1	nuclear mitotic apparatus protein 1	9.47057	9.30717	0.0361389	-1.11992	-0.163401	-1σ
Q8R1V4	Tmed4	transmembrane p24 trafficking protein 4	12.7898	12.6355	0.0362889	-1.1129	-0.154319	-1σ
E9QKR0	Gnb2	guanine nucleotide binding protein (G protein), beta 2	8.76928	8.56511	0.0364241	-1.15203	-0.204173	-2σ
Q810K9	Gxylt2	glucoside xylosyltransferase 2	9.14067	9.05962	0.0365231	-1.05779	-0.0810559	-0.5σ
Q9ER41	Tor1b	torsin family 1, member B	10.4967	10.4158	0.0366867	-1.05767	-0.080893	-0.5σ
Q8K0T0	Rtn1	reticulon 1	7.10111	7.34888	0.0368616	1.18738	0.247777	+2σ
A0A1L1SUN4	Map7	microtubule-associated protein 7	6.07012	5.85474	0.0368713	-1.16101	-0.215381	-2σ
Q91X97	Ncald	neurocalcin delta	7.93088	8.26686	0.0369426	1.26224	0.335981	+2σ
P62827	Ran	RAN, member RAS oncogene family	13.0832	13.2242	0.0369491	1.10262	0.14093	+1σ
O55142	Rpl35a	ribosomal protein L35A	11.317	11.4294	0.0369957	1.08105	0.112435	+1σ
Q99LC3	Ndufa10	NADH:ubiquinone oxidoreductase subunit A10	7.28206	7.88358	0.0370407	1.51732	0.601521	+6σ
E9PW43	Gm10320	protein transport protein Sec61 subunit beta pseudogene	12.1288	11.7148	0.0371106	-1.33238	-0.41401	-3σ
Q8CAS9	Parp9	poly (ADP-ribose) polymerase family, member 9	8.28152	8.14649	0.0371207	-1.09812	-0.135032	-1σ
Q9D1P4	Chordc1	cysteine and histidine-rich domain (CHORD)-containing, zinc-binding protein 1	8.8046	8.68834	0.0373799	-1.08393	-0.116265	-1σ
Q3UPR9	Sbspon	somatomedin B and thrombospondin, type 1 domain containing	12.6225	12.0994	0.0374352	-1.437	-0.523058	-3σ
Q8BXV2	Bri3bp	Bri3 binding protein	10.2682	10.165	0.0377933	-1.07415	-0.103194	-1σ
P25318	Col8a2	collagen, type VIII, alpha 2	14.1729	13.7589	0.0378013	-1.33242	-0.414046	-3σ
Q5DTM8	Rnf20	ring finger protein 20	7.47478	7.39687	0.0380689	-1.05549	-0.0779131	-0.5σ
A2AKN8	Mup8	major urinary protein 8	14.0992	13.4056	0.0382813	-1.61733	-0.69361	-6σ
A0A0A0MQ93	Tmem132e	transmembrane protein 132E	9.07086	8.99793	0.0382955	-1.05185	-0.0729335	-0.5σ
A6H5Z3	Exoc6b	exocyst complex component 6B	8.35783	8.21772	0.0384307	-1.10199	-0.140115	-1σ
P24527	Lta4h	leukotriene A4 hydrolase	13.2819	13.5567	0.038452	1.2098	0.274774	+2σ
Q8R307	Vps18	VPS18 CORVET/HOPS core subunit	10.0446	9.91397	0.0384649	-1.0948	-0.130669	-1σ
Q91YR1	Twf1	twinfilin actin binding protein 1	9.8845	10.0865	0.0385789	1.15032	0.202039	+2σ
P62137	Ppp1ca	protein phosphatase 1 catalytic subunit alpha	11.5322	11.6514	0.0387575	1.08619	0.119281	+1σ
Q9QZM0	Ubqln2	ubiquilin 2	10.08	9.96657	0.0387858	-1.08182	-0.113458	-1σ
P00493	Hprt	hypoxanthine guanine phosphoribosyl transferase	11.2912	11.5982	0.0388487	1.23715	0.307015	+2σ
Q62167	Ddx3x	DEAD/H (Asp-Glu-Ala-Asp/His) box polypeptide 3, X-linked	14.4369	14.2675	0.0389841	-1.1246	-0.169408	-1σ
Q9CQF7	Pfdn1	prefoldin 1	10.4951	10.609	0.0390858	1.08211	0.113851	+1σ
E9QAS7	Inpp5a	inositol polyphosphate-5-phosphatase A	9.29673	9.39925	0.0393623	1.07365	0.102519	+1σ
Q8BHE5	Bmp3	bone morphogenetic protein 3	12.3968	12.1523	0.0393628	-1.1847	-0.244526	-2σ
P17809	Slc2a1	solute carrier family 2 (facilitated glucose transporter), member 1	10.7789	11.0902	0.0393705	1.2408	0.311271	+2σ
F8VPT6	Evi5	ecotropic viral integration site 5	8.15922	8.07362	0.0394145	-1.06113	-0.0855984	-0.5σ
Q9R0G6	Comp	cartilage oligomeric matrix protein	7.6319	7.54065	0.0395838	-1.06529	-0.0912499	-0.5σ
Q06138	Cab39	calcium binding protein 39	12.3422	12.5603	0.0396811	1.16319	0.218092	+2σ
B1B0C7	Hspg2	perlecan (heparan sulfate proteoglycan 2)	19.0853	18.7088	0.0396816	-1.29817	-0.376483	-2σ
Q3UGB5	Dazap1	DAZ associated protein 1	10.5988	10.5265	0.0397417	-1.05139	-0.0723038	-0.5σ
A0A338P6S8	Abi3bp	ABI gene family, member 3 (NESH) binding protein	12.2363	12.344	0.0397643	1.07745	0.107616	+1σ
F7DBB3	Ahnak2	AHNAK nucleoprotein 2	14.3717	14.6622	0.0399795	1.22304	0.290477	+2σ
Q9R1E6	Enpp2	ectonucleotide pyrophosphatase/phosphodiesterase 2	13.5907	13.4058	0.0400584	-1.13674	-0.184903	-1σ
Q78PY7	Snd1	staphylococcal nuclease and tudor domain containing 1	14.5357	14.4507	0.0401146	-1.06074	-0.0850726	-0.5σ
Q8CCJ3	Ufl1	UFM1 specific ligase 1	11.2396	11.127	0.0401488	-1.08115	-0.112566	-1σ
A6ZI44	Aldoa	aldolase A, fructose-bisphosphate	15.91	15.755	0.0401719	-1.11345	-0.15504	-1σ
Q99LC5	Etfa	electron transferring flavoprotein, alpha polypeptide	12.997	13.1896	0.0402981	1.14284	0.192618	+1σ
Q62181	Sema3c	sema domain, immunoglobulin domain (Ig), short basic domain, secreted, (semaphorin) 3C	13.171	13.0924	0.0404964	-1.05604	-0.0786648	-0.5σ
P10711	Tcea1	transcription elongation factor A (SII) 1	12.4168	12.2741	0.0406632	-1.10395	-0.142672	-1σ
E9PVA8	Gcn1	GCN1 activator of EIF2AK4	13.1194	13.0129	0.0406848	-1.07658	-0.106451	-1σ
Q9WUM5	Suclg1	succinate-CoA ligase, GDP-forming, alpha subunit	12.3577	12.6071	0.0410947	1.18873	0.249419	+2σ
Q63870	Col7a1	collagen, type VII, alpha 1	15.4676	15.2973	0.0411498	-1.12532	-0.170338	-1σ
P62806	H4c12	H4 clustered histone 12	16.5617	16.3569	0.0411646	-1.15259	-0.20488	-2σ
Q3USZ8	Dipk2a	divergent protein kinase domain 2A	11.9652	11.6521	0.0411759	-1.24242	-0.313149	-2σ
Q6PHU5	Sort1	sortilin 1	10.0107	9.9017	0.0413956	-1.07851	-0.10904	-1σ
Q8BGB7	Enoph1	enolase-phosphatase 1	9.9517	10.3092	0.0414067	1.28116	0.357456	+2σ
P08607	C4bp	complement component 4 binding protein	10.4227	11.0703	0.0415908	1.56661	0.647642	+6σ
Q6IME9	Krt72	keratin 72	13.7473	12.9804	0.041765	-1.70159	-0.76688	-6σ
Q8VDP6	Cdipt	CDP-diacylglycerol--inositol 3-phosphatidyltransferase (phosphatidylinositol synthase)	11.2515	11.0662	0.0418692	-1.13712	-0.185381	-1σ
P28474	Adh5	alcohol dehydrogenase 5 (class III), chi polypeptide	10.48	10.7698	0.0421529	1.22251	0.289847	+2σ
O88545	Cops6	COP9 signalosome subunit 6	9.55157	9.79381	0.0422645	1.18283	0.242243	+2σ
P16045	Lgals1	lectin, galactose binding, soluble 1	14.4581	14.7575	0.0423718	1.23061	0.299373	+2σ
Q6IQX7	Chpf	chondroitin polymerizing factor	11.7775	11.6819	0.0423867	-1.06854	-0.0956405	-0.5σ
A0A0A0MQ92	Tenm2	teneurin transmembrane protein 2	9.82538	9.70129	0.0426336	-1.08982	-0.124088	-1σ
Q80W54	Zmpste24	zinc metallopeptidase, STE24	11.6614	11.5598	0.0427016	-1.07298	-0.101621	-1σ
P20108	Prdx3	peroxiredoxin 3	11.658	11.9977	0.0427018	1.26547	0.339676	+2σ
A0A0R4J0I9	Lrp1	low density lipoprotein receptor-related protein 1	16.2514	16.0458	0.04278	-1.15323	-0.205681	-2σ
A3KMP2	Ttc38	tetratricopeptide repeat domain 38	8.41848	8.65877	0.0428003	1.18124	0.240297	+2σ
Q8CIN4	Pak2	p21 (RAC1) activated kinase 2	12.3952	12.5987	0.0428396	1.15145	0.203454	+2σ
Q06890	Clu	clusterin	16.4244	16.1223	0.042934	-1.23296	-0.302127	-2σ
P62702	Rps4x	ribosomal protein S4, X-linked	13.7932	13.6751	0.0429622	-1.08528	-0.118062	-1σ
Q8R0G9	Nup133	nucleoporin 133	10.2837	10.167	0.0430879	-1.0843	-0.116766	-1σ
Q9JHJ0	Tmod3	tropomodulin 3	11.9559	12.1692	0.0435331	1.15934	0.213302	+2σ
Q9ER35	Fn3k	fructosamine 3 kinase	8.35936	8.2076	0.0436389	-1.11092	-0.151757	-1σ
P62908	Rps3	ribosomal protein S3	14.0863	13.975	0.0437563	-1.08022	-0.111321	-1σ
A0A2R8VHP3	Gm5478	predicted pseudogene 5478	9.92139	9.55398	0.0437651	-1.29004	-0.367411	-2σ
P49442	Inpp1	inositol polyphosphate-1-phosphatase	9.30716	9.4599	0.0437806	1.11168	0.152747	+1σ
E9QPX1	Col18a1	collagen, type XVIII, alpha 1	15.2934	15.1245	0.0440123	-1.1242	-0.168895	-1σ
Q9WVA3	Bub3	BUB3 mitotic checkpoint protein	11.3412	11.1879	0.0440649	-1.11209	-0.153275	-1σ
Q8CCK0	Macroh2a2	macroH2A.2 histone	15.3115	14.8983	0.044289	-1.33159	-0.41315	-3σ
F8VQ93	Phip	pleckstrin homology domain interacting protein	10.1798	10.0227	0.0443212	-1.11501	-0.157052	-1σ
Q6GV12	Kdsr	3-ketodihydrosphingosine reductase	10.6168	10.4959	0.0445594	-1.08745	-0.120946	-1σ
P11881	Itpr1	inositol 1,4,5-trisphosphate receptor 1	12.6353	12.4536	0.0446365	-1.1342	-0.18167	-1σ
Q9JM58	Crlf1	cytokine receptor-like factor 1	11.9622	11.6715	0.0450984	-1.22324	-0.290713	-2σ
A6PW47	Med24	mediator complex subunit 24	6.79962	6.99626	0.0453741	1.14603	0.19664	+2σ
A0A1Y7VN19	Dhrs7	dehydrogenase/reductase (SDR family) member 7	12.3564	12.1892	0.0455591	-1.12285	-0.167169	-1σ
Q2TPA8	Hsdl2	hydroxysteroid dehydrogenase like 2	7.73708	7.65024	0.0456687	-1.06204	-0.086838	-0.5σ
P29758	Oat	ornithine aminotransferase	13.3181	13.5601	0.0457573	1.18263	0.242004	+2σ
Q9D8V0	H13	histocompatibility 13	11.9436	11.7919	0.045883	-1.11084	-0.151651	-1σ
Q99K48	Nono	non-POU-domain-containing, octamer binding protein	13.7733	13.6026	0.0461217	-1.12565	-0.17076	-1σ
B1AUX2	Hcfc1	host cell factor C1	12.9474	12.812	0.0463056	-1.09839	-0.135395	-1σ
Q8C483	Sars	seryl-aminoacyl-tRNA synthetase	11.506	11.7284	0.0464466	1.1667	0.222438	+2σ
O35316	Slc6a6	solute carrier family 6 (neurotransmitter transporter, taurine), member 6	9.94632	10.3874	0.0465929	1.3576	0.44106	+3σ
Q00780	Col8a1	collagen, type VIII, alpha 1	14.142	13.64	0.0466376	-1.41618	-0.502006	-3σ
Q0VBK2	Krt80	keratin 80	12.1362	11.6296	0.0466821	-1.42067	-0.506568	-3σ
P04344	Crygb	crystallin, gamma B	9.44714	10.885	0.0467359	2.70916	1.43785	> +6σ
Q8K2P7	Slc38a1	solute carrier family 38, member 1	10.0398	9.94942	0.0469467	-1.06466	-0.090391	-0.5σ
E9PVG1	C1qtnf7	C1q and tumor necrosis factor related protein 7	12.2501	12.1164	0.0469785	-1.09715	-0.133756	-1σ
A3KG93	Kdm1a	lysine (K)-specific demethylase 1A	9.19199	9.03457	0.0473948	-1.11529	-0.157417	-1σ
Q8R2Z5	Vwa1	von Willebrand factor A domain containing 1	13.1346	12.9243	0.0475805	-1.15694	-0.210319	-2σ
Q8C0C0	Zhx2	zinc fingers and homeoboxes 2	8.55941	8.44901	0.0478214	-1.07953	-0.110401	-1σ
Q3V1B8	Gal3st4	galactose-3-O-sulfotransferase 4	8.41337	8.2643	0.0481126	-1.10885	-0.14907	-1σ
P55258	Rab8a	RAB8A, member RAS oncogene family	10.3823	10.5788	0.0482865	1.1459	0.196482	+2σ
Q9Z1T1	Ap3b1	adaptor-related protein complex 3, beta 1 subunit	13.2339	13.1131	0.0483548	-1.08737	-0.120847	-1σ
O88520	Shoc2	Shoc2, leucine rich repeat scaffold protein	8.46388	8.31582	0.0484228	-1.10808	-0.148062	-1σ
Q9R001	Adamts5	a disintegrin-like and metallopeptidase (reprolysin type) with thrombospondin type 1 motif, 5 (aggrecanase-2)	12.0093	11.7814	0.0484902	-1.17112	-0.227894	-2σ
Q3UHX2	Pdap1	PDGFA associated protein 1	11.332	11.4451	0.0487163	1.08149	0.113018	+1σ
Q9D0F3	Lman1	lectin, mannose-binding, 1	12.5103	12.4039	0.0487687	-1.07659	-0.106468	-1σ
Q8R054	Srpx2	sushi-repeat-containing protein, X-linked 2	15.1359	14.9195	0.048783	-1.16181	-0.21638	-2σ
A3KFM7	Chd6	chromodomain helicase DNA binding protein 6	10.9406	10.6266	0.0488944	-1.24313	-0.313975	-2σ
F8WIA1	Clip1	CAP-GLY domain containing linker protein 1	11.3686	11.27	0.0489095	-1.07071	-0.0985676	-1σ
Q8BFR5	Tufm	Tu translation elongation factor, mitochondrial	13.532	13.7062	0.0491769	1.12835	0.174218	+1σ
P16460	Ass1	argininosuccinate synthetase 1	15.72	15.5355	0.0492879	-1.1364	-0.184469	-1σ
Q9D0A3	Arpin	actin-related protein 2/3 complex inhibitor	10.9581	11.1424	0.0494206	1.13632	0.184363	+1σ
Q8C0M9	Asrgl1	asparaginase like 1	8.34714	8.80642	0.0494724	1.37486	0.459283	+3σ
Q8BG13	Rbm3	RNA binding motif (RNP1, RRM) protein 3	9.59206	9.41081	0.0495273	-1.13387	-0.181251	-1σ
Q61133	Gstt2	glutathione S-transferase, theta 2	11.0712	11.2684	0.0499343	1.14647	0.197198	+2σ
P97464	Ext1	exostosin glycosyltransferase 1	10.892	10.7922	0.0503575	-1.07164	-0.0998226	-1σ
P40336	Vps26a	VPS26 retromer complex component A	11.2829	11.1791	0.0503787	-1.07457	-0.103765	-1σ
O35452	Tnxb	tenascin XB	14.7713	14.5991	0.0504552	-1.1268	-0.172228	-1σ
P43276	H1f5	H1.5 linker histone, cluster member	13.905	13.4821	0.0504669	-1.34064	-0.422917	-3σ
Q8C7X2	Emc1	ER membrane protein complex subunit 1	11.3301	11.2623	0.0504778	-1.04813	-0.0678179	-0.5σ
Q9Z0L8	Ggh	gamma-glutamyl hydrolase	8.28804	8.54167	0.0508482	1.1922	0.253629	+2σ
Q3U741	Ddx17	DEAD (Asp-Glu-Ala-Asp) box polypeptide 17	13.3549	13.2345	0.05101	-1.0871	-0.120487	-1σ
P97807	fh	fetal hematoma	12.9116	13.1269	0.0510324	1.16095	0.215305	+2σ
Q62189	Snrpa	small nuclear ribonucleoprotein polypeptide A	12.5306	12.4197	0.0511763	-1.07992	-0.110925	-1σ
Q61753	Phgdh	3-phosphoglycerate dehydrogenase	12.2343	12.4563	0.0512579	1.16638	0.222036	+2σ
P70699	Gaa	glucosidase, alpha, acid	11.1649	11.0114	0.0516632	-1.11225	-0.153479	-1σ
Q61830	Mrc1	mannose receptor, C type 1	8.58427	8.67646	0.0517715	1.06599	0.0921879	+0.5σ
Q8VCC9	Spon1	spondin 1, (f-spondin) extracellular matrix protein	14.5933	14.3408	0.0523088	-1.19127	-0.252506	-2σ
P58389	Ptpa	protein phosphatase 2 protein activator	11.5115	11.7872	0.0524177	1.21063	0.275752	+2σ
B1AQF4	Dusp3	dual specificity phosphatase 3 (vaccinia virus phosphatase VH1-related)	10.1053	10.3072	0.0526133	1.15026	0.201961	+2σ
Q8C605	Pfkp	phosphofructokinase, platelet	8.99031	9.23213	0.0527854	1.18248	0.241812	+2σ
P54923	Adprh	ADP-ribosylarginine hydrolase	9.14229	9.07638	0.0529294	-1.04674	-0.0659054	-0.5σ
E9Q718	Plod2	procollagen lysine, 2-oxoglutarate 5-dioxygenase 2	8.59596	8.3584	0.0529843	-1.179	-0.23756	-2σ
P25976	Ubtf	upstream binding transcription factor, RNA polymerase I	11.6292	11.5377	0.0533626	-1.06548	-0.0915019	-0.5σ
Q9CQM9	Glrx3	glutaredoxin 3	11.5737	11.7593	0.0534875	1.1373	0.185614	+1σ
Q6NSR8	Npepl1	aminopeptidase-like 1	8.61122	8.54678	0.0535301	-1.04568	-0.0644358	-0.5σ
Q8CI11	Gnl3	guanine nucleotide binding protein-like 3 (nucleolar)	7.34781	7.14539	0.0535316	-1.15062	-0.202413	-2σ
Q3TDN2	Faf2	Fas associated factor family member 2	10.2545	10.1734	0.0535635	-1.05786	-0.0811467	-0.5σ
P61620	Sec61a1	Sec61 alpha 1 subunit (S. cerevisiae)	12.7563	12.6107	0.0536294	-1.1062	-0.145608	-1σ
Q9DBB9	Cpn2	carboxypeptidase N, polypeptide 2	11.9989	12.3836	0.053645	1.30558	0.384696	+2σ
Q9D666	Sun1	Sad1 and UNC84 domain containing 1	11.7738	11.6757	0.0537422	-1.07038	-0.0981256	-1σ
Q3UE92	Xpnpep1	X-prolyl aminopeptidase (aminopeptidase P) 1, soluble	11.078	11.2208	0.0537828	1.104	0.142737	+1σ
Q9CX80	Cygb	cytoglobin	9.71668	9.99002	0.0538176	1.2086	0.273338	+2σ
E9QMH7	Ikbip	IKBKB interacting protein	13.8128	13.6883	0.0541903	-1.09013	-0.124499	-1σ
Q9Z0W3	Nup160	nucleoporin 160	9.08128	8.93593	0.0541941	-1.106	-0.145356	-1σ
O89017	Lgmn	legumain	8.20511	8.68348	0.0543972	1.39316	0.478364	+3σ
Q5QNQ9	Col27a1	collagen, type XXVII, alpha 1	11.6279	11.3505	0.0546255	-1.21206	-0.277459	-2σ
Q0VBL3	Rbm15	RNA binding motif protein 15	10.0222	9.96107	0.0546255	-1.04326	-0.061102	-0.5σ
Q920L1	Fads1	fatty acid desaturase 1	8.79648	8.93395	0.0548071	1.09998	0.137471	+1σ
G5E911	Fam3c	family with sequence similarity 3, member C	8.80591	8.69853	0.0552541	-1.07727	-0.107376	-1σ
Q61702	Itih1	inter-alpha trypsin inhibitor, heavy chain 1	15.3569	15.5688	0.0552931	1.1582	0.21188	+2σ
Q9Z0L0	Tpbg	trophoblast glycoprotein	7.46379	7.35228	0.0553105	-1.08036	-0.111514	-1σ
Q99J23	Ghdc	GH3 domain containing	8.43187	8.23445	0.055319	-1.14664	-0.197412	-2σ
Q8BYB9	Poglut1	protein O-glucosyltransferase 1	12.7467	12.6159	0.0554392	-1.09494	-0.130847	-1σ
Q8BY89	Slc44a2	solute carrier family 44, member 2	8.80463	8.96977	0.0555506	1.12127	0.165137	+1σ
Q05186	Rcn1	reticulocalbin 1	13.311	13.1577	0.0557104	-1.11211	-0.153303	-1σ
P28352	Apex1	apurinic/apyrimidinic endonuclease 1	12.6122	12.3946	0.055809	-1.16274	-0.217527	-2σ
Q91XD6	Vps36	vacuolar protein sorting 36	8.08993	8.22477	0.0558437	1.09797	0.13484	+1σ
E9Q6A6	Col6a6	collagen, type VI, alpha 6	8.38414	8.18476	0.0558896	-1.1482	-0.199379	-2σ
O08832	Galnt4	polypeptide N-acetylgalactosaminyltransferase 4	11.0938	10.9675	0.0561155	-1.09147	-0.126277	-1σ
Q9DC29	Abcb6	ATP-binding cassette, sub-family B (MDR/TAP), member 6	6.69321	6.58037	0.0562038	-1.08136	-0.112842	-1σ
D3Z0M9	Ddx23	DEAD (Asp-Glu-Ala-Asp) box polypeptide 23	11.3104	11.2497	0.0562054	-1.04302	-0.0607717	-0.5σ
Q6A068	Cdc5l	cell division cycle 5-like (S. pombe)	12.0626	11.9639	0.0562499	-1.07078	-0.0986686	-1σ
O08738	Casp6	caspase 6	8.96383	9.0905	0.0564054	1.09177	0.12667	+1σ
P22725	Wnt5a	wingless-type MMTV integration site family, member 5A	11.3564	11.1736	0.0565188	-1.13508	-0.182795	-1σ
E9Q616	Ahnak	AHNAK nucleoprotein (desmoyokin)	18.7362	18.9263	0.0566081	1.1408	0.190045	+1σ
Q69Z99	Zfp512	zinc finger protein 512	11.8913	11.7116	0.0566119	-1.13259	-0.179626	-1σ
J3QMX8	Slc30a6	solute carrier family 30 (zinc transporter), member 6	10.0017	9.8901	0.0566627	-1.08039	-0.111553	-1σ
Q9Z277	Baz1b	bromodomain adjacent to zinc finger domain, 1B	10.6437	10.5604	0.0569072	-1.05941	-0.0832562	-0.5σ
P97760	Polr2c	polymerase (RNA) II (DNA directed) polypeptide C	10.3063	10.1791	0.0569672	-1.09219	-0.127217	-1σ
Q3TXS7	Psmd1	proteasome (prosome, macropain) 26S subunit, non-ATPase, 1	13.1304	13.2754	0.0569954	1.1057	0.144956	+1σ
P20152	Vim	vimentin	16.6077	17.1868	0.0572047	1.49383	0.579018	+3σ
Q80YC5	F12	coagulation factor XII (Hageman factor)	10.0304	10.341	0.057373	1.24022	0.310594	+2σ
Q99MR3	Slc12a9	solute carrier family 12 (potassium/chloride transporters), member 9	11.0371	10.9483	0.0574207	-1.06351	-0.0888342	-0.5σ
Q3UL36	Arglu1	arginine and glutamate rich 1	11.0161	10.8162	0.0574563	-1.14862	-0.199899	-2σ
P24668	M6pr	mannose-6-phosphate receptor, cation dependent	11.596	11.4704	0.0576214	-1.09097	-0.125618	-1σ
Q3UZG4	Aimp1	aminoacyl tRNA synthetase complex-interacting multifunctional protein 1	12.025	11.9558	0.0576896	-1.04915	-0.0692215	-0.5σ
P18242	Ctsd	cathepsin D	12.8945	12.9829	0.0577326	1.06315	0.0883518	+0.5σ
Q80UU9	Pgrmc2	progesterone receptor membrane component 2	11.1155	11.0568	0.0579405	-1.0415	-0.0586674	-0.5σ
Q5U3K5	Rabl6	RAB, member RAS oncogene family-like 6	6.96436	6.73998	0.0586477	-1.16828	-0.224382	-2σ
Q6KCD5	Nipbl	NIPBL cohesin loading factor	7.16567	7.09733	0.0587487	-1.04851	-0.0683378	-0.5σ
Q9DC69	Ndufa9	NADH:ubiquinone oxidoreductase subunit A9	11.2751	11.5761	0.0587631	1.23197	0.300967	+2σ
Q9R1Z8	Sorbs3	sorbin and SH3 domain containing 3	11.4494	11.3399	0.0589161	-1.0788	-0.109423	-1σ
Q8BYC6	Taok3	TAO kinase 3	11.6381	11.178	0.059017	-1.37569	-0.460157	-3σ
P70333	Hnrnph2	heterogeneous nuclear ribonucleoprotein H2	11.3648	11.2897	0.0590792	-1.05338	-0.0750315	-0.5σ
Q9WTQ5	Akap12	A kinase (PRKA) anchor protein (gravin) 12	11.9423	11.5628	0.059207	-1.30085	-0.379459	-2σ
H3BLH0	Smarca2	SWI/SNF related, matrix associated, actin dependent regulator of chromatin, subfamily a, member 2	10.8396	10.9777	0.0592692	1.10049	0.138144	+1σ
Q9JHE4	Gal3st1	galactose-3-O-sulfotransferase 1	11.2729	11.0393	0.0592969	-1.17581	-0.233652	-2σ
Q64433	Hspe1	heat shock protein 1 (chaperonin 10)	13.4788	13.7334	0.0596191	1.19296	0.254542	+2σ
Q8CBY8	Dctn4	dynactin 4	8.71273	8.87321	0.0596504	1.11766	0.160482	+1σ
Q5EBP8	Hnrnpa1	heterogeneous nuclear ribonucleoprotein A1	12.6065	12.3954	0.0597971	-1.15756	-0.211087	-2σ
Q8R1Q3	Angptl7	angiopoietin-like 7	15.4087	15.2405	0.060286	-1.12371	-0.168264	-1σ
P70452	Stx4a	syntaxin 4A (placental)	10.305	10.1408	0.0603484	-1.12051	-0.164154	-1σ
Q3TEA8	Hp1bp3	heterochromatin protein 1, binding protein 3	14.5627	14.4029	0.0603758	-1.11716	-0.159841	-1σ
Q8C166	Cpne1	copine I	12.5569	12.4628	0.0604032	-1.06739	-0.0940856	-0.5σ
P62301	Rps13	ribosomal protein S13	12.5701	12.4549	0.0604059	-1.08309	-0.115157	-1σ
Q8BTS0	Ddx5	DEAD (Asp-Glu-Ala-Asp) box polypeptide 5	15.1589	14.9383	0.0606408	-1.16527	-0.220665	-2σ
F8WHQ1	Tpd52	tumor protein D52	10.7148	10.9203	0.0611094	1.15305	0.205459	+2σ
P52633	Stat6	signal transducer and activator of transcription 6	8.32859	8.14343	0.0611705	-1.13694	-0.185158	-1σ
Q8CI94	Pygb	brain glycogen phosphorylase	13.9797	14.1589	0.0612991	1.13227	0.179219	+1σ
P27046	Man2a1	mannosidase 2, alpha 1	8.62691	8.50802	0.0618162	-1.0859	-0.118886	-1σ
Q6DID7	Wls	wntless WNT ligand secretion mediator	10.9588	10.7579	0.0619969	-1.14939	-0.200874	-2σ
Q7TN29	Smap2	small ArfGAP 2	9.2113	9.15604	0.0623385	-1.03905	-0.055261	-0.5σ
E9PZD8	Cp	ceruloplasmin	14.1792	14.426	0.0623481	1.18655	0.246768	+2σ
Q8BL63	Pigk	phosphatidylinositol glycan anchor biosynthesis, class K	7.90255	7.74584	0.0624212	-1.11474	-0.156702	-1σ
P54227	Stmn1	stathmin 1	11.6277	11.9352	0.0624289	1.23755	0.307491	+2σ
Q8K0L9	Zbtb20	zinc finger and BTB domain containing 20	10.2071	10.0351	0.0624323	-1.12659	-0.171966	-1σ
Q9WUL7	Arl3	ADP-ribosylation factor-like 3	11.0461	11.3004	0.0624697	1.19275	0.254297	+2σ
Q8K183	Pdxk	pyridoxal (pyridoxine, vitamin B6) kinase	10.1251	10.4262	0.0624773	1.23205	0.301058	+2σ
Q3UHK6	Tenm4	teneurin transmembrane protein 4	9.35549	9.25607	0.0628353	-1.07135	-0.0994239	-1σ
Q60751	Igf1r	insulin-like growth factor I receptor	8.79275	8.71468	0.0628548	-1.0556	-0.0780691	-0.5σ
O08583	Alyref	Aly/REF export factor	11.2347	11.129	0.0628953	-1.07606	-0.105763	-1σ
Q05816	Fabp5	fatty acid binding protein 5, epidermal	12.0853	12.6054	0.062918	1.43401	0.520054	+3σ
A0A1Y7VP24	Tes3-ps	testis derived transcript 3, pseudogene	8.91457	9.15835	0.0630294	1.18409	0.24378	+2σ
Q58A65	Spag9	sperm associated antigen 9	8.0188	7.90845	0.0633108	-1.07949	-0.110355	-1σ
Q8R2Q0	Trim29	tripartite motif-containing 29	8.48537	8.13671	0.0634018	-1.27338	-0.348662	-2σ
Q8BK48	Ces2e	carboxylesterase 2E	6.63006	6.78959	0.0636728	1.11693	0.159535	+1σ
P70236	Map2k6	mitogen-activated protein kinase kinase 6	7.98801	8.1738	0.0638127	1.13744	0.185788	+1σ
O35465	Fkbp8	FK506 binding protein 8	10.5382	10.4292	0.0639758	-1.07846	-0.10897	-1σ
Q9DAK9	Phpt1	phosphohistidine phosphatase 1	10.6905	10.9584	0.0639989	1.20405	0.267897	+2σ
O08688	Capn5	calpain 5	9.25123	9.38873	0.0640263	1.1	0.137505	+1σ
P49935	Ctsh	cathepsin H	9.18261	9.34453	0.0641754	1.11878	0.161922	+1σ
A0A0A6YXN4	Ighv1-18	immunoglobulin heavy variable V1-18	8.6002	8.41812	0.0645032	-1.13452	-0.182081	-1σ
Q91YH5	Atl3	atlastin GTPase 3	13.5151	13.4049	0.064534	-1.07935	-0.110165	-1σ
Q64261	Cdk6	cyclin-dependent kinase 6	6.43452	6.67924	0.0647962	1.18487	0.244724	+2σ
Q3TW96	Uap1l1	UDP-N-acteylglucosamine pyrophosphorylase 1-like 1	11.3293	11.5599	0.064814	1.17325	0.230513	+2σ
O88441	Mtx2	metaxin 2	10.7956	10.6552	0.0650714	-1.10217	-0.140344	-1σ
Q3TCH7	Cul4a	cullin 4A	10.1182	10.0232	0.0650828	-1.06801	-0.0949195	-0.5σ
Q9D819	Ppa1	pyrophosphatase (inorganic) 1	13.5068	13.7614	0.0651368	1.19297	0.254563	+2σ
Q9Z2U1	Psma5	proteasome subunit alpha 5	11.5304	11.6712	0.0651878	1.10249	0.140769	+1σ
Q9R0M3	Srpx	sushi-repeat-containing protein	15.283	15.1262	0.0654634	-1.11481	-0.156792	-1σ
Q8BMS2	Spon2	spondin 2, extracellular matrix protein	10.4096	10.2483	0.0656118	-1.11825	-0.161246	-1σ
Q8BSY0	Asph	aspartate-beta-hydroxylase	14.8767	14.6537	0.0659408	-1.16714	-0.222981	-2σ
Q00899	Yy1	YY1 transcription factor	10.6779	10.5205	0.0661483	-1.11532	-0.157463	-1σ
A0A1D5RLG3	Rab3gap1	RAB3 GTPase activating protein subunit 1	10.6361	10.1397	0.0666796	-1.41076	-0.496473	-3σ
Q60963	Pla2g7	phospholipase A2, group VII (platelet-activating factor acetylhydrolase, plasma)	11.159	11.0839	0.0669557	-1.05341	-0.0750706	-0.5σ
B2RY04	Dock5	dedicator of cytokinesis 5	9.89663	9.80491	0.0670083	-1.06564	-0.0917191	-0.5σ
Q60749	Khdrbs1	KH domain containing, RNA binding, signal transduction associated 1	12.8844	12.7697	0.0675143	-1.08276	-0.114713	-1σ
Q5IRJ6	Slc30a9	solute carrier family 30 (zinc transporter), member 9	7.64645	7.51593	0.067943	-1.09469	-0.13052	-1σ
Q6P1B9	Bin1	bridging integrator 1	9.83073	10.4032	0.0680513	1.48707	0.572472	+3σ
Q8CI33	Cwf19l1	CWF19-like 1, cell cycle control (S. pombe)	7.65478	7.76121	0.0680999	1.07656	0.106431	+1σ
A0A0R4J0G6	Qpct	glutaminyl-peptide cyclotransferase (glutaminyl cyclase)	13.4419	13.2333	0.0682247	-1.15556	-0.20859	-2σ
Q80U72	Scrib	scribbled planar cell polarity	11.5967	11.4524	0.0682894	-1.10513	-0.144216	-1σ
P04938	Mup18	major urinary protein 18	9.05238	7.99927	0.0683499	-2.07499	-1.05311	-6σ
E9Q317	Sap18	Sin3-associated polypeptide 18	10.6272	10.4866	0.0687035	-1.10238	-0.140621	-1σ
E9QPD7	Pcx	pyruvate carboxylase	10.3819	10.7048	0.068803	1.25088	0.322947	+2σ
Q99JY9	Actr3	ARP3 actin-related protein 3	13.5708	13.6565	0.069283	1.06122	0.0857171	+0.5σ
Q9CQ10	Chmp3	charged multivesicular body protein 3	10.282	10.5564	0.0693321	1.20953	0.27445	+2σ
Q8JZV7	Amdhd2	amidohydrolase domain containing 2	10.1831	10.0474	0.0693356	-1.09862	-0.135698	-1σ
Q91WK1	Spryd4	SPRY domain containing 4	8.37642	8.55286	0.0693783	1.1301	0.176448	+1σ
Q6ZWM4	Lsm8	LSM8 homolog, U6 small nuclear RNA associated	9.84007	9.9127	0.069595	1.05163	0.0726299	+0.5σ
Q99J77	Nans	N-acetylneuraminic acid synthase (sialic acid synthase)	10.6757	10.9384	0.069666	1.19967	0.262642	+2σ
Q9Z1L4	Rs1	retinoschisis (X-linked, juvenile) 1 (human)	12.3748	12.0506	0.0699808	-1.25201	-0.324243	-2σ
O09164	Sod3	superoxide dismutase 3, extracellular	13.6066	13.4339	0.0701137	-1.12713	-0.172659	-1σ
Q64152	Btf3	basic transcription factor 3	10.1944	10.3536	0.0705414	1.11666	0.159187	+1σ
E9QNF5	Fmr1	fragile X mental retardation 1	11.7518	11.6458	0.0707324	-1.0762	-0.105948	-1σ
Q99M20	Klk10	kallikrein related-peptidase 10	9.68238	9.46231	0.0707418	-1.1648	-0.220078	-2σ
P04104	Krt1	keratin 1	13.3676	12.4461	0.0709858	-1.89405	-0.921472	-6σ
Q8JZU2	Slc25a1	solute carrier family 25 (mitochondrial carrier, citrate transporter), member 1	10.5678	10.4572	0.0711412	-1.07967	-0.110585	-1σ
P61082	Ube2m	ubiquitin-conjugating enzyme E2M	11.0984	11.2094	0.0712272	1.07999	0.111017	+1σ
Q9WVB4	Slit3	slit guidance ligand 3	12.105	12.0285	0.0714181	-1.05446	-0.0765045	-0.5σ
A3KGU5	Sptan1	spectrin alpha, non-erythrocytic 1	11.1576	11.3962	0.071565	1.17988	0.238644	+2σ
O35206	Col15a1	collagen, type XV, alpha 1	10.5142	10.8041	0.0715681	1.22253	0.289874	+2σ
Q921L5	Cog2	component of oligomeric golgi complex 2	9.42343	9.30638	0.0719503	-1.08451	-0.117045	-1σ
Q9CPQ3	Tomm22	translocase of outer mitochondrial membrane 22	9.31024	9.19734	0.0720075	-1.0814	-0.112894	-1σ
Q91ZW2	Pofut1	protein O-fucosyltransferase 1	10.177	10.353	0.0720573	1.12976	0.176014	+1σ
Q8C4J7	Tbl3	transducin (beta)-like 3	7.53351	7.36929	0.0722326	-1.12057	-0.164226	-1σ
A0A338P6F6	Hmga1	high mobility group AT-hook 1	11.9175	11.6679	0.0722327	-1.18889	-0.24961	-2σ
O55091	Impact	impact, RWD domain protein	7.93536	7.7993	0.0722614	-1.0989	-0.136061	-1σ
Q8CJG0	Ago2	argonaute RISC catalytic subunit 2	11.2982	11.1677	0.0723133	-1.09468	-0.130506	-1σ
Q8K4G1	Ltbp4	latent transforming growth factor beta binding protein 4	11.7007	11.5445	0.0723489	-1.1143	-0.156144	-1σ
A0A0R4J0S4	Llgl1	LLGL1 scribble cell polarity complex component	9.00163	9.18459	0.0725343	1.13521	0.182962	+1σ
Q04750	Top1	topoisomerase (DNA) I	12.3803	12.2131	0.072577	-1.1229	-0.167226	-1σ
Q9CQ60	Pgls	6-phosphogluconolactonase	11.3456	11.6771	0.0726546	1.25833	0.331515	+2σ
Q9QYE6	Golga5	golgi autoantigen, golgin subfamily a, 5	8.96989	8.91052	0.0727176	-1.042	-0.0593617	-0.5σ
Q62446	Fkbp3	FK506 binding protein 3	12.7759	12.6492	0.072727	-1.0918	-0.126713	-1σ
Q64726	Azgp1	alpha-2-glycoprotein 1, zinc	10.4124	10.6565	0.0727961	1.18436	0.244112	+2σ
Q9DBE8	Alg2	asparagine-linked glycosylation 2 (alpha-1,3-mannosyltransferase)	12.4555	12.3282	0.073038	-1.0923	-0.127371	-1σ
Q76MZ3	Ppp2r1a	protein phosphatase 2, regulatory subunit A, alpha	12.9784	13.0727	0.0731968	1.06752	0.0942691	+0.5σ
Q3UDM0	Mob1b	MOB kinase activator 1B	10.2907	10.4317	0.0736534	1.10268	0.141016	+1σ
P33434	Mmp2	matrix metallopeptidase 2	14.9406	14.7862	0.0738353	-1.11293	-0.15436	-1σ
Q7TSS3	Ikbkg	inhibitor of kappaB kinase gamma	8.9466	8.88288	0.0738868	-1.04515	-0.0637167	-0.5σ
P48774	Gstm5	glutathione S-transferase, mu 5	12.0154	12.3161	0.0738998	1.23182	0.300795	+2σ
P07724	Alb	albumin	17.4367	17.8428	0.0740117	1.32514	0.40615	+3σ
A0A0R4J0W6	Lrrc40	leucine rich repeat containing 40	9.1125	8.97757	0.0741214	-1.09804	-0.134925	-1σ
B1AX58	Pls3	plastin 3 (T-isoform)	14.2559	14.4038	0.0741644	1.10792	0.147852	+1σ
D3Z5S8	Tent5a	terminal nucleotidyltransferase 5A	9.00816	8.80421	0.074226	-1.15184	-0.203941	-2σ
Q80WJ7	Mtdh	metadherin	11.5415	11.3893	0.0742606	-1.11126	-0.152196	-1σ
A0A1B0GR18	Mob2	MOB kinase activator 2	10.1975	10.3456	0.0742886	1.10815	0.148158	+1σ
Q5F2E8	Taok1	TAO kinase 1	7.82736	7.70274	0.0744585	-1.09022	-0.124624	-1σ
Q6NZF1	Zc3h11a	zinc finger CCCH type containing 11A	8.51284	8.38012	0.0745162	-1.09636	-0.132726	-1σ
O88342	Wdr1	WD repeat domain 1	13.9544	14.2268	0.0745862	1.20781	0.272397	+2σ
F7CVJ5	Ahnak2	AHNAK nucleoprotein 2	6.99591	7.48334	0.074592	1.40194	0.487429	+3σ
Q9JMC3	Dnaja4	DnaJ heat shock protein family (Hsp40) member A4	6.51133	6.67021	0.0748645	1.11641	0.158872	+1σ
Q64442	Sord	sorbitol dehydrogenase	9.72838	9.87948	0.0751092	1.11042	0.1511	+1σ
Q6ZWQ7	Spcs3	signal peptidase complex subunit 3 homolog (S. cerevisiae)	11.3566	11.2656	0.0751809	-1.06515	-0.0910559	-0.5σ
O55102	Bloc1s1	biogenesis of lysosomal organelles complex-1, subunit 1	6.29557	6.17206	0.0758969	-1.08939	-0.123515	-1σ
Q9CRA5	Golph3	golgi phosphoprotein 3	8.79541	8.97131	0.0759045	1.12967	0.175898	+1σ
Q99PT1	Arhgdia	Rho GDP dissociation inhibitor (GDI) alpha	12.784	13.1199	0.0759101	1.26211	0.335832	+2σ
Q64669	Nqo1	NAD(P)H dehydrogenase, quinone 1	12.3629	12.5715	0.0759611	1.15552	0.208546	+2σ
D3YUP0	Vps8	VPS8 CORVET complex subunit	7.68966	7.57633	0.0761456	-1.08173	-0.113339	-1σ
Q8CH18	Ccar1	cell division cycle and apoptosis regulator 1	11.5077	11.2979	0.0761854	-1.15649	-0.209758	-2σ
Q8BQB4	Fjx1	four jointed box 1	12.8	12.5557	0.0763046	-1.18454	-0.244329	-2σ
Q9D0R2	Tars	threonyl-tRNA synthetase	13.5737	13.455	0.0765896	-1.08571	-0.118642	-1σ
Q8R059	Gale	galactose-4-epimerase, UDP	9.38621	9.67355	0.0769209	1.22039	0.287344	+2σ
Q9QXP7	C1qtnf1	C1q and tumor necrosis factor related protein 1	8.85217	8.75701	0.0770028	-1.06819	-0.0951638	-0.5σ
P62334	Psmc6	proteasome (prosome, macropain) 26S subunit, ATPase, 6	11.6267	11.7211	0.0771228	1.06765	0.0944447	+0.5σ
Q8K019	Bclaf1	BCL2-associated transcription factor 1	10.1615	9.98291	0.0774031	-1.1318	-0.178615	-1σ
P30412	Ppic	peptidylprolyl isomerase C	11.6564	11.8531	0.0775031	1.1461	0.196733	+2σ
Q922Q1	Mtarc2	mitochondrial amidoxime reducing component 2	12.9288	12.7885	0.0775602	-1.1021	-0.140258	-1σ
Q9CQ65	Mtap	methylthioadenosine phosphorylase	11.6383	11.7936	0.0775724	1.11368	0.155329	+1σ
Q8BHG2	Czib	CXXC motif containing zinc binding protein	10.7192	10.9078	0.0777751	1.13964	0.188575	+1σ
O88712	Ctbp1	C-terminal binding protein 1	10.2375	10.3532	0.0780486	1.08347	0.115654	+1σ
A2A8U2	Tmem201	transmembrane protein 201	11.6348	11.3002	0.0782741	-1.26104	-0.334619	-2σ
A0A0R4J0S7	Uaca	uveal autoantigen with coiled-coil domains and ankyrin repeats	13.4432	13.3257	0.0784326	-1.0849	-0.117562	-1σ
P41317	Mbl2	mannose-binding lectin (protein C) 2	9.82015	9.67096	0.0784997	-1.10895	-0.149188	-1σ
O54692	Zw10	zw10 kinetochore protein	10.5897	10.4874	0.078542	-1.07348	-0.102298	-1σ
Q91W89	Man2c1	mannosidase, alpha, class 2C, member 1	7.46649	7.60609	0.0787388	1.1016	0.1396	+1σ
Q7TQI3	Otub1	OTU domain, ubiquitin aldehyde binding 1	12.1345	12.3096	0.0789612	1.12908	0.175148	+1σ
P31938	Map2k1	mitogen-activated protein kinase kinase 1	11.1006	11.3293	0.0790708	1.17184	0.22877	+2σ
Q9D7H3	Rtca	RNA 3'-terminal phosphate cyclase	10.1627	10.2602	0.0792628	1.0699	0.0974751	+0.5σ
P23927	Cryab	crystallin, alpha B	13.7128	14.8405	0.0792786	2.18504	1.12766	+6σ
A0A0B4J1N3	2610528A11Rik	RIKEN cDNA 2610528A11 gene	9.36406	9.17682	0.0794884	-1.13858	-0.187239	-1σ
Q9Z1Z2	Strap	serine/threonine kinase receptor associated protein	12.8789	12.9687	0.0795528	1.06423	0.0898108	+0.5σ
P15864	H1f2	H1.2 linker histone, cluster member	14.6	14.3528	0.0795862	-1.18695	-0.247254	-2σ
P62918	Rpl8	ribosomal protein L8	13.1654	13.0222	0.0797234	-1.1043	-0.143135	-1σ
Q62376	Snrnp70	small nuclear ribonucleoprotein 70 (U1)	11.4799	11.3691	0.0797663	-1.07983	-0.110806	-1σ
Q6P1Y9	Exoc1	exocyst complex component 1	11.0312	10.9632	0.0798612	-1.04823	-0.0679572	-0.5σ
P80313	Cct7	chaperonin containing Tcp1, subunit 7 (eta)	13.1663	13.243	0.0798975	1.05462	0.0767194	+0.5σ
A0A1W2P7K6	Rab3ip	RAB3A interacting protein	6.66479	6.4507	0.0799724	-1.15997	-0.214093	-2σ
P62696	Crybb2	crystallin, beta B2	13.5636	15.0204	0.0799925	2.74502	1.45682	> +6σ
Q9CQN1	Trap1	TNF receptor-associated protein 1	7.34723	7.25657	0.0803984	-1.06486	-0.0906579	-0.5σ
Q62383	Supt6	SPT6, histone chaperone and transcription elongation factor	10.7708	10.6696	0.0806253	-1.0727	-0.101242	-1σ
Q80YX1	Tnc	tenascin C	15.6836	16.3019	0.0809552	1.53512	0.618348	+6σ
A0A1Y7VJW9	Fbln5	fibulin 5	17.4324	17.2417	0.0810433	-1.14133	-0.190711	-1σ
Q99JF8	Psip1	PC4 and SFRS1 interacting protein 1	13.1293	12.9518	0.0815026	-1.1309	-0.177473	-1σ
A6X919	Dpy19l1	dpy-19-like 1 (C. elegans)	8.23084	8.33974	0.0815401	1.07841	0.1089	+1σ
Q4VBE8	Wdr18	WD repeat domain 18	9.8219	9.70379	0.0816241	-1.08531	-0.118109	-1σ
Q921J2	Rheb	Ras homolog enriched in brain	11.2208	11.4139	0.0817944	1.14325	0.193145	+1σ
P27467	Wnt3a	wingless-type MMTV integration site family, member 3A	12.6606	12.4158	0.0818303	-1.18497	-0.244856	-2σ
A0A0G2JGL0	Ube2d3	ubiquitin-conjugating enzyme E2D 3	10.4233	10.6376	0.0819011	1.16016	0.214319	+2σ
P97348	Rhod	ras homolog family member D	8.77047	8.63811	0.0821146	-1.09608	-0.132359	-1σ
Q8BH24	Tm9sf4	transmembrane 9 superfamily protein member 4	10.9989	10.8765	0.0821415	-1.08857	-0.122429	-1σ
Q9DBP5	Cmpk1	cytidine monophosphate (UMP-CMP) kinase 1	13.0978	12.9407	0.0823022	-1.11505	-0.157115	-1σ
P61965	Wdr5	WD repeat domain 5	10.6572	10.5663	0.0826829	-1.06503	-0.0908926	-0.5σ
B1AQD4	Rab34	RAB34, member RAS oncogene family	11.3143	11.4462	0.0827736	1.09568	0.131822	+1σ
Q91ZA3	Pcca	propionyl-Coenzyme A carboxylase, alpha polypeptide	8.11303	8.37457	0.083245	1.19875	0.261536	+2σ
Q9CQF3	Nudt21	nudix (nucleoside diphosphate linked moiety X)-type motif 21	10.1056	10.1808	0.0833035	1.05347	0.0751459	+0.5σ
Q80YR5	Safb2	scaffold attachment factor B2	8.00285	7.74101	0.0835162	-1.199	-0.261837	-2σ
O35074	Ptgis	prostaglandin I2 (prostacyclin) synthase	13.6837	13.4194	0.0836247	-1.201	-0.264239	-2σ
P35486	Pdha1	pyruvate dehydrogenase E1 alpha 1	12.1621	12.5457	0.0838225	1.30456	0.383563	+2σ
P52480	Pkm	pyruvate kinase, muscle	15.7869	16.1163	0.0839047	1.25652	0.329434	+2σ
Q8CJG1	Ago1	argonaute RISC catalytic subunit 1	9.58681	9.46057	0.0843427	-1.09144	-0.126237	-1σ
Q8K310	Matr3	matrin 3	13.2588	13.0673	0.0845832	-1.14194	-0.191483	-1σ
Q8R480	Nup85	nucleoporin 85	9.83023	9.74776	0.0846514	-1.05883	-0.0824688	-0.5σ
P26369	U2af2	U2 small nuclear ribonucleoprotein auxiliary factor (U2AF) 2	12.2943	12.2005	0.0846582	-1.06718	-0.0937981	-0.5σ
Q6DFZ1	Gbf1	golgi-specific brefeldin A-resistance factor 1	11.654	11.539	0.0852292	-1.08296	-0.114973	-1σ
P82343	Renbp	renin binding protein	8.47791	8.62237	0.0854597	1.10532	0.14446	+1σ
A2A9M4	Dock7	dedicator of cytokinesis 7	12.192	12.0849	0.0856668	-1.0771	-0.107158	-1σ
Q91V55	Rps5	ribosomal protein S5	10.8999	10.7069	0.0857571	-1.14317	-0.193043	-1σ
Q3U1J4	Ddb1	damage specific DNA binding protein 1	14.8588	14.6884	0.085916	-1.12535	-0.170379	-1σ
F7AA26	Pakap	paralemmin A kinase anchor protein	10.8702	11.0143	0.0859322	1.10501	0.144059	+1σ
P51410	Rpl9	ribosomal protein L9	11.6816	11.7865	0.0861781	1.07541	0.104891	+1σ
P97765	Wbp2	WW domain binding protein 2	9.89449	10.0982	0.0861949	1.15162	0.203665	+2σ
E9Q852	Afdn	afadin, adherens junction formation factor	10.9052	10.7336	0.0862962	-1.12637	-0.171678	-1σ
O54962	Banf1	BAF nuclear assembly factor 1	11.8614	12.0312	0.0864099	1.12489	0.169781	+1σ
P59108	Cpne2	copine II	10.43	10.5044	0.0864254	1.05289	0.0743609	+0.5σ
Q99JZ4	Sar1a	secretion associated Ras related GTPase 1A	11.3591	11.519	0.0864411	1.11726	0.15996	+1σ
Q9DCJ5	Ndufa8	NADH:ubiquinone oxidoreductase subunit A8	9.97087	10.3145	0.0867458	1.26897	0.343653	+2σ
E0CYH0	Wtap	Wilms tumour 1-associating protein	8.42589	8.35481	0.0871746	-1.0505	-0.0710828	-0.5σ
P97351	Rps3a1	ribosomal protein S3A1	14.2454	14.0807	0.08726	-1.12096	-0.164731	-1σ
Q8BVQ9	Psmc2	proteasome (prosome, macropain) 26S subunit, ATPase 2	12.0861	12.1879	0.0874425	1.07313	0.101829	+1σ
A0A2R8VI39	Tsta3	tissue specific transplantation antigen P35B	8.75113	8.93186	0.0874667	1.13346	0.180731	+1σ
Q8K2B0	P3h4	prolyl 3-hydroxylase family member 4 (non-enzymatic)	10.0755	10.2168	0.0876168	1.10297	0.141388	+1σ
Q6NZN0	Rbm26	RNA binding motif protein 26	8.8104	8.561	0.0880866	-1.18871	-0.2494	-2σ
P04342	Crygd	crystallin, gamma D	12.3336	13.4649	0.088148	2.19067	1.13137	+6σ
Q9WVM6	Tll2	tolloid-like 2	9.53326	9.35642	0.0882161	-1.13041	-0.176845	-1σ
Q6AXD2	Abi2	abl-interactor 2	8.98703	8.90616	0.0882683	-1.05765	-0.0808676	-0.5σ
Q91VT4	Cbr4	carbonyl reductase 4	9.74557	9.53784	0.088379	-1.15487	-0.207725	-2σ
Q8R5A6	Tbc1d22a	TBC1 domain family, member 22a	9.08842	8.98138	0.088386	-1.07701	-0.107037	-1σ
Q9D0S9	Hint2	histidine triad nucleotide binding protein 2	10.4857	10.8459	0.08863	1.28359	0.360187	+2σ
P34928	Apoc1	apolipoprotein C-I	9.17481	9.64772	0.0888942	1.3879	0.472907	+3σ
Q5SUA5	Myo1g	myosin IG	10.9586	10.6709	0.0893411	-1.22072	-0.287734	-2σ
Q61805	Lbp	lipopolysaccharide binding protein	12.0787	11.9267	0.0893483	-1.11106	-0.151935	-1σ
P63276	Rps17	ribosomal protein S17	11.2556	11.3855	0.0893552	1.09428	0.129984	+1σ
P17183	Eno2	enolase 2, gamma neuronal	9.92569	10.1648	0.0894485	1.18029	0.239145	+2σ
P55302	Lrpap1	low density lipoprotein receptor-related protein associated protein 1	14.1632	14.0286	0.089559	-1.09786	-0.134693	-1σ
P97376	Frg1	FSHD region gene 1	9.60632	9.29789	0.0896485	-1.23836	-0.308432	-2σ
P34914	Ephx2	epoxide hydrolase 2, cytoplasmic	10.1833	9.9402	0.0900521	-1.18354	-0.24311	-2σ
Q9CYG7	Tomm34	translocase of outer mitochondrial membrane 34	7.85998	7.75126	0.0900919	-1.07827	-0.108724	-1σ
Q64516	Gk	glycerol kinase	9.40509	9.65933	0.0903224	1.19271	0.254239	+2σ
Q9QXC6	Cryba1	crystallin, beta A1	11.954	12.9833	0.0907497	2.04113	1.02937	+6σ
P85094	Isoc2a	isochorismatase domain containing 2a	9.2974	9.42821	0.0907532	1.09491	0.130815	+1σ
Q61129	Cfi	complement component factor i	11.6395	11.893	0.0909001	1.1921	0.253499	+2σ
F8WJD4	Sympk	symplekin	10.3631	10.3204	0.0910958	-1.03006	-0.0427334	-0.5σ
O35593	Psmd14	proteasome (prosome, macropain) 26S subunit, non-ATPase, 14	11.1824	11.296	0.0911846	1.08195	0.113634	+1σ
A0A1D5RLL4	Trrap	transformation/transcription domain-associated protein	7.66144	7.74906	0.0911927	1.06261	0.0876171	+0.5σ
Q9DBC7	Prkar1a	protein kinase, cAMP dependent regulatory, type I, alpha	9.41799	9.54908	0.0913703	1.09512	0.131095	+1σ
Q9CWX9	Ddx47	DEAD (Asp-Glu-Ala-Asp) box polypeptide 47	9.19536	9.06003	0.0913966	-1.09835	-0.135339	-1σ
Q45VK7	Dync2h1	dynein cytoplasmic 2 heavy chain 1	7.25559	7.14776	0.0914678	-1.0776	-0.107828	-1σ
P60670	Nploc4	NPL4 homolog, ubiquitin recognition factor	9.47028	9.5998	0.0917992	1.09393	0.129518	+1σ
Q9WTZ2	Mbtps1	membrane-bound transcription factor peptidase, site 1	8.07207	7.99956	0.0918542	-1.05154	-0.0725081	-0.5σ
P60824	Cirbp	cold inducible RNA binding protein	12.0203	11.8671	0.0919878	-1.112	-0.153154	-1σ
Q9JIK5	Ddx21	DEAD (Asp-Glu-Ala-Asp) box polypeptide 21	10.0721	10.0005	0.0920836	-1.05087	-0.0715855	-0.5σ
P46467	Vps4b	vacuolar protein sorting 4B	12.416	12.6206	0.0921261	1.15232	0.204544	+2σ
E9Q557	Dsp	desmoplakin	14.1507	13.6127	0.0923601	-1.45188	-0.537922	-3σ
Q6PIE5	Atp1a2	ATPase, Na+/K+ transporting, alpha 2 polypeptide	12.5358	13.2189	0.0925173	1.60554	0.683056	+6σ
P11276	Fn1	fibronectin 1	18.7523	18.4558	0.0931502	-1.22816	-0.2965	-2σ
P07901	Hsp90aa1	heat shock protein 90, alpha (cytosolic), class A member 1	13.4827	13.5656	0.0931916	1.05915	0.0829043	+0.5σ
Q5SQ20	Pes1	pescadillo ribosomal biogenesis factor 1	9.19961	9.10465	0.0933184	-1.06804	-0.0949639	-0.5σ
Q99JX7	Nxf1	nuclear RNA export factor 1	11.1296	11.0477	0.0935747	-1.05836	-0.0818301	-0.5σ
Q61838	Pzp	PZP, alpha-2-macroglobulin like	14.4099	15.4136	0.0936891	2.00505	1.00364	+6σ
P48678	Lmna	lamin A	17.0193	16.9025	0.0937854	-1.08428	-0.116735	-1σ
Q60872	Eif1a	eukaryotic translation initiation factor 1A	11.1973	11.3267	0.093827	1.09385	0.129421	+1σ
P70193	Lrig1	leucine-rich repeats and immunoglobulin-like domains 1	10.4378	10.34	0.0939548	-1.07014	-0.0978051	-0.5σ
Q8C7R4	Uba6	ubiquitin-like modifier activating enzyme 6	9.91896	10.0259	0.0940558	1.07694	0.106944	+1σ
A2AFQ2	Hsd17b10	hydroxysteroid (17-beta) dehydrogenase 10	12.0324	11.8761	0.0943896	-1.11446	-0.15634	-1σ
Q61233	Lcp1	lymphocyte cytosolic protein 1	12.3785	12.674	0.0945043	1.22732	0.295515	+2σ
A0A0A6YXZ4	Ighv1-62-2	immunoglobulin heavy variable 1-62-2	6.27296	6.68493	0.0945084	1.3305	0.411969	+3σ
E9PVA6	Git2	GIT ArfGAP 2	6.24608	6.30663	0.0945892	1.04286	0.0605442	+0.5σ
O54784	Dapk3	death-associated protein kinase 3	8.98431	8.78824	0.0949699	-1.14557	-0.19607	-1σ
A0A140T8P6	Igkv12-46	immunoglobulin kappa variable 12-46	9.63676	9.95781	0.0950052	1.24924	0.32105	+2σ
Q91VR2	Atp5c1	ATP synthase, H+ transporting, mitochondrial F1 complex, gamma polypeptide 1	12.7889	13.0101	0.0950472	1.16567	0.221164	+2σ
Q9CS84	Nrxn1	neurexin I	10.6923	10.4529	0.0950749	-1.18051	-0.239415	-2σ
Q9WUM4	Coro1c	coronin, actin binding protein 1C	12.8975	12.9963	0.0951388	1.07085	0.0987544	+1σ
Q9WUP4	Srd5a3	steroid 5 alpha-reductase 3	9.1592	9.04401	0.0953049	-1.08311	-0.115185	-1σ
Q9D710	Tmx2	thioredoxin-related transmembrane protein 2	12.0208	11.8724	0.0956719	-1.10833	-0.148392	-1σ
Q64378	Fkbp5	FK506 binding protein 5	7.40506	7.31442	0.0960393	-1.06484	-0.0906408	-0.5σ
F8WH69	Ncf1	neutrophil cytosolic factor 1	8.48384	9.22228	0.0961307	1.66837	0.738436	+6σ
E9QN92	Steap3	STEAP family member 3	13.2143	13.3496	0.0962339	1.09831	0.135282	+1σ
Q62018	Ctr9	CTR9 homolog, Paf1/RNA polymerase II complex component	7.73984	7.58301	0.0964486	-1.11483	-0.156823	-1σ
Q02853	Mmp11	matrix metallopeptidase 11	9.72628	9.4537	0.0967436	-1.20796	-0.272577	-2σ
A0A0R4J1E4	Smoc1	SPARC related modular calcium binding 1	11.018	10.7905	0.0967538	-1.17085	-0.227557	-2σ
P36552	Cpox	coproporphyrinogen oxidase	8.90695	9.10978	0.0968505	1.15096	0.202834	+2σ
Q8R4V4	Cpz	carboxypeptidase Z	11.8552	11.6688	0.0969631	-1.13793	-0.186408	-1σ
P16332	Mmut	methylmalonyl-Coenzyme A mutase	11.6189	11.5198	0.0971039	-1.07108	-0.0990682	-1σ
Q9CXW3	Cacybp	calcyclin binding protein	11.8779	11.7019	0.097272	-1.12977	-0.176024	-1σ
Q8VDP4	Ccar2	cell cycle activator and apoptosis regulator 2	11.3624	11.2579	0.097309	-1.07511	-0.104489	-1σ
Q9CU62	Smc1a	structural maintenance of chromosomes 1A	13.5006	13.4026	0.0973375	-1.07026	-0.0979652	-0.5σ
P58742	Aaas	achalasia, adrenocortical insufficiency, alacrimia	7.53368	7.3497	0.0973898	-1.13602	-0.183986	-1σ
Q7TPM9	Mtmr10	myotubularin related protein 10	7.61795	7.4788	0.0975119	-1.10126	-0.13915	-1σ
O35114	Scarb2	scavenger receptor class B, member 2	11.4615	11.3441	0.0979125	-1.0848	-0.117435	-1σ
P27870	Vav1	vav 1 oncogene	7.81261	8.43462	0.0981845	1.53902	0.622013	+6σ
O70152	Dpm1	dolichol-phosphate (beta-D) mannosyltransferase 1	9.86819	9.79467	0.0984199	-1.05228	-0.0735191	-0.5σ
P53690	Mmp14	matrix metallopeptidase 14 (membrane-inserted)	12.2817	12.0178	0.098509	-1.20073	-0.263912	-2σ
Q9D071	Mms19	MMS19 cytosolic iron-sulfur assembly component	6.39686	6.23644	0.0985379	-1.11762	-0.160428	-1σ
O88676	Mmp23	matrix metallopeptidase 23	9.0548	9.17315	0.0986445	1.08549	0.118349	+1σ
P20918	Plg	plasminogen	14.1414	14.3404	0.0987158	1.14785	0.198936	+2σ
Q9EP71	Rai14	retinoic acid induced 14	11.7021	11.5601	0.0988475	-1.10345	-0.142017	-1σ
Q8CG16	C1ra	complement component 1, r subcomponent A	12.6894	12.5324	0.0989872	-1.115	-0.157049	-1σ
G5E866	Sf3b1	splicing factor 3b, subunit 1	12.6694	12.5718	0.0992636	-1.07	-0.0976171	-0.5σ
V9GX76	Myo6	myosin VI	14.2657	14.1753	0.0992998	-1.06469	-0.0904282	-0.5σ
A3RLD5	Crygc	crystallin, gamma C	13.0099	14.2667	0.0994878	2.38963	1.25679	> +6σ
P47811	Mapk14	mitogen-activated protein kinase 14	11.3181	11.4303	0.0995093	1.08093	0.112267	+1σ
P06728	Apoa4	apolipoprotein A-IV	13.8984	14.1327	0.0999131	1.17631	0.234269	+2σ
P14824	Anxa6	annexin A6	15.0466	14.9085	0.099937	-1.10045	-0.138098	-1σ
A8R0U8	Esp15	exocrine gland secreted peptide 15	9.24776	10.0511	0.100119	1.7451	0.803308	+6σ
P99024	Tubb5	tubulin, beta 5 class I	12.7905	12.9247	0.100129	1.09748	0.134198	+1σ
P08121	Col3a1	collagen, type III, alpha 1	14.1806	13.9539	0.100566	-1.1702	-0.226756	-2σ
Q9D2R0	Aacs	acetoacetyl-CoA synthetase	11.0181	11.1785	0.100616	1.11755	0.160343	+1σ
Q8BGR2	Lrrc8d	leucine rich repeat containing 8D	10.0135	9.76599	0.100668	-1.18717	-0.247524	-2σ
Q9WVQ5	Apip	APAF1 interacting protein	10.7493	10.8223	0.10092	1.05196	0.0730862	+0.5σ
P11679	Krt8	keratin 8	10.4147	10.6104	0.101101	1.14535	0.195791	+1σ
Q9CSU0	Rprd1b	regulation of nuclear pre-mRNA domain containing 1B	9.64422	9.80318	0.101202	1.11648	0.158958	+1σ
Q99MN9	Pccb	propionyl Coenzyme A carboxylase, beta polypeptide	7.76025	7.98607	0.101331	1.16944	0.225814	+2σ
H3BL37	Tcof1	treacle ribosome biogenesis factor 1	9.94295	9.83362	0.101438	-1.07873	-0.109335	-1σ
P08775	Polr2a	polymerase (RNA) II (DNA directed) polypeptide A	10.402	10.2517	0.101501	-1.10981	-0.150314	-1σ
Q6NXL1	Sec24d	Sec24 related gene family, member D (S. cerevisiae)	12.1388	12.2837	0.101674	1.1057	0.144957	+1σ
Q52KI8	Srrm1	serine/arginine repetitive matrix 1	11.1754	11.049	0.10172	-1.09153	-0.126354	-1σ
Q501P1	Fbln7	fibulin 7	11.8026	11.5441	0.101791	-1.19628	-0.258557	-2σ
Q6IFX2	Krt42	keratin 42	13.9026	13.3149	0.10191	-1.50289	-0.58774	-3σ
Q8K0T4	Katnal1	katanin p60 subunit A-like 1	7.95879	7.88181	0.102168	-1.05481	-0.0769831	-0.5σ
P51855	Gss	glutathione synthetase	9.99813	10.1748	0.102813	1.13027	0.176671	+1σ
G5E8R4	Ppp6r3	protein phosphatase 6, regulatory subunit 3	9.08445	9.21396	0.103127	1.09392	0.129507	+1σ
P59016	Vps33b	vacuolar protein sorting 33B	10.2913	10.2182	0.103353	-1.05198	-0.0731054	-0.5σ
F8VQJ3	Lamc1	laminin, gamma 1	17.5225	17.2887	0.103547	-1.17599	-0.233872	-2σ
Q9ER00	Stx12	syntaxin 12	11.2503	11.3706	0.103579	1.08689	0.120212	+1σ
Q9EPB4	Pycard	PYD and CARD domain containing	12.4563	12.6455	0.103673	1.14016	0.189234	+1σ
Q9D154	Serpinb1a	serine (or cysteine) peptidase inhibitor, clade B, member 1a	11.1091	11.3715	0.103854	1.19943	0.262355	+2σ
A0A0R4J1Q7	Enpp1	ectonucleotide pyrophosphatase/phosphodiesterase 1	8.83676	9.03411	0.103882	1.14659	0.197348	+2σ
Q9D0L8	Rnmt	RNA (guanine-7-) methyltransferase	8.57125	8.45949	0.104042	-1.08054	-0.111758	-1σ
O35486	Crygs	crystallin, gamma S	12.2276	13.7449	0.104096	2.8626	1.51733	> +6σ
Q8VCU2	Gpld1	glycosylphosphatidylinositol specific phospholipase D1	7.16559	7.54001	0.104134	1.29632	0.374418	+2σ
P55292	Dsc2	desmocollin 2	10.8887	10.7625	0.104139	-1.0914	-0.126177	-1σ
Q5SSL4	Abr	active BCR-related gene	9.54013	9.46992	0.104142	-1.04987	-0.0702083	-0.5σ
Q00623	Apoa1	apolipoprotein A-I	15.0604	15.7587	0.104847	1.62257	0.69828	+6σ
Q9EQG3	Scel	sciellin	10.0896	9.87364	0.10486	-1.16148	-0.215959	-2σ
Q6DFW4	Nop58	NOP58 ribonucleoprotein	10.1609	9.98442	0.104959	-1.13015	-0.176515	-1σ
Q3URQ0	Tex10	testis expressed gene 10	8.0761	7.91178	0.105096	-1.12064	-0.164318	-1σ
Q8CFE4	Scyl2	SCY1-like 2 (S. cerevisiae)	8.84996	8.80342	0.105134	-1.03279	-0.0465459	-0.5σ
E9QN70	Lamb1	laminin B1	17.6666	17.2644	0.105453	-1.32146	-0.402134	-3σ
Q60714	Slc27a1	solute carrier family 27 (fatty acid transporter), member 1	10.8862	10.7949	0.105668	-1.06532	-0.0912854	-0.5σ
O35250	Exoc7	exocyst complex component 7	10.3335	10.1155	0.105704	-1.16312	-0.218004	-2σ
Q9CXA2	L3hypdh	L-3-hydroxyproline dehydratase (trans-)	7.36142	7.5943	0.105799	1.17518	0.23288	+2σ
G3UXW9	Gps1	G protein pathway suppressor 1	9.01403	8.78218	0.105932	-1.17434	-0.231851	-2σ
A0A0R4J0D3	Stt3b	STT3, subunit of the oligosaccharyltransferase complex, homolog B (S. cerevisiae)	12.1584	12.0251	0.106273	-1.09683	-0.133346	-1σ
Q60675	Lama2	laminin, alpha 2	18.1785	17.9145	0.106292	-1.20077	-0.263964	-2σ
D3Z067	Arl6	ADP-ribosylation factor-like 6	7.83687	8.08741	0.106346	1.18965	0.250535	+2σ
P97823	Lypla1	lysophospholipase 1	9.6889	9.88677	0.10649	1.147	0.19787	+2σ
Q8VDK1	Nit1	nitrilase 1	8.52668	8.59061	0.106508	1.04531	0.0639266	+0.5σ
E9Q4D1	Adamts17	a disintegrin-like and metallopeptidase (reprolysin type) with thrombospondin type 1 motif, 17	10.9939	10.7905	0.106938	-1.15141	-0.203403	-2σ
Q61216	Mre11a	MRE11A homolog A, double strand break repair nuclease	7.78264	7.6942	0.107021	-1.06322	-0.0884353	-0.5σ
Q6IRU2	Tpm4	tropomyosin 4	12.4166	12.6942	0.10749	1.2122	0.277622	+2σ
Q99LX0	Park7	Parkinson disease (autosomal recessive, early onset) 7	13.4669	13.6128	0.107518	1.10643	0.145911	+1σ
O08795	Prkcsh	protein kinase C substrate 80K-H	13.4576	13.2999	0.108052	-1.11549	-0.157676	-1σ
D3YUP5	Exoc3l2	exocyst complex component 3-like 2	11.6144	11.5233	0.10813	-1.06519	-0.0911104	-0.5σ
Q811U4	Mfn1	mitofusin 1	10.1607	10.0812	0.108132	-1.05667	-0.0795247	-0.5σ
Q99JR1	Sfxn1	sideroflexin 1	11.7307	11.652	0.10814	-1.05607	-0.0787058	-0.5σ
Q9JMD0	Zfp207	zinc finger protein 207	8.83314	8.58046	0.108616	-1.19141	-0.252674	-2σ
Q8C570	Rae1	ribonucleic acid export 1	11.2284	11.1601	0.108867	-1.04844	-0.0682462	-0.5σ
Q9R1K9	Cetn2	centrin 2	11.4851	11.3154	0.108877	-1.1248	-0.169667	-1σ
Q8QZS1	Hibch	3-hydroxyisobutyryl-Coenzyme A hydrolase	9.52327	9.73664	0.108925	1.1594	0.213375	+2σ
Q9Z0P4	Palm	paralemmin	12.1189	12.4036	0.10951	1.21813	0.284663	+2σ
P41731	Cd63	CD63 antigen	11.9604	12.1005	0.109704	1.10199	0.140113	+1σ
O09159	Man2b1	mannosidase 2, alpha B1	10.2442	10.3142	0.109735	1.04972	0.0699982	+0.5σ
Q91YT0	Ndufv1	NADH:ubiquinone oxidoreductase core subunit V1	11.1667	11.4221	0.109757	1.19366	0.255395	+2σ
Q8K2V6	Ipo11	importin 11	7.89307	7.70553	0.109892	-1.13882	-0.187535	-1σ
Q91VJ4	Stk38	serine/threonine kinase 38	10.5607	10.6985	0.109945	1.1002	0.137763	+1σ
P62715	Ppp2cb	protein phosphatase 2 (formerly 2A), catalytic subunit, beta isoform	11.4846	11.5842	0.10996	1.07145	0.0995674	+1σ
A8R0V1	Esp18	exocrine gland secreted peptide 18	9.36245	10.2953	0.110422	1.90898	0.932803	+6σ
Q8BGR9	Ublcp1	ubiquitin-like domain containing CTD phosphatase 1	9.59957	9.83274	0.110498	1.17542	0.23317	+2σ
Q9D8W5	Psmd12	proteasome (prosome, macropain) 26S subunit, non-ATPase, 12	11.595	11.707	0.110581	1.08072	0.111992	+1σ
Q8QZY6	Tspan14	tetraspanin 14	6.43777	6.50415	0.11076	1.04709	0.06638	+0.5σ
P08556	Nras	neuroblastoma ras oncogene	11.7537	11.8275	0.110811	1.0525	0.0738205	+0.5σ
Q66VB7	Gm1553	predicted gene 1553	10.9845	11.6553	0.110974	1.59193	0.67078	+6σ
A0A0A0MQM7	Matn2	matrilin 2	8.72657	9.12556	0.111472	1.31859	0.398999	+3σ
Q7TSQ8	Pdpr	pyruvate dehydrogenase phosphatase regulatory subunit	7.84156	8.01684	0.111656	1.12919	0.175284	+1σ
P01027	C3	complement component 3	16.665	17.048	0.111793	1.30405	0.382999	+2σ
O89051	Itm2b	integral membrane protein 2B	11.8156	11.5574	0.111854	-1.19597	-0.258176	-2σ
Q9WU28	Pfdn5	prefoldin 5	8.98665	9.07095	0.111907	1.06017	0.0842933	+0.5σ
Q3UPH7	Arhgef40	Rho guanine nucleotide exchange factor (GEF) 40	10.8779	10.2474	0.112469	-1.54812	-0.630516	-6σ
Q9ERU3	Zfp422	zinc finger protein 422	10.9065	11.0964	0.112691	1.14074	0.189968	+1σ
Q9JHH9	Copz2	coatomer protein complex, subunit zeta 2	9.66191	9.77798	0.112916	1.08378	0.116074	+1σ
Q921K8	Tcaf2	TRPM8 channel-associated factor 2	8.17846	8.06429	0.112917	-1.08235	-0.114172	-1σ
O70492	Snx3	sorting nexin 3	12.0901	12.2159	0.112961	1.09107	0.125744	+1σ
Q9Z2N8	Actl6a	actin-like 6A	10.51	10.3916	0.113464	-1.08553	-0.1184	-1σ
Q6P8X1	Snx6	sorting nexin 6	13.4501	13.3866	0.113742	-1.04505	-0.0635715	-0.5σ
Q8CH72	Trim32	tripartite motif-containing 32	9.00493	9.17375	0.113961	1.12413	0.168815	+1σ
I1E4X5	Vps35l	VPS35 endosomal protein sorting factor like	9.41598	9.51001	0.114355	1.06735	0.0940303	+0.5σ
P35492	Hal	histidine ammonia lyase	10.3389	9.99794	0.114542	-1.26663	-0.340995	-2σ
Q8BU14	Sec62	SEC62 homolog (S. cerevisiae)	10.463	10.3193	0.114648	-1.10477	-0.143752	-1σ
Q61048	Wbp4	WW domain binding protein 4	9.67295	9.56741	0.115079	-1.0759	-0.105539	-1σ
G5E874	Lamc2	laminin, gamma 2	15.3192	15.1403	0.115101	-1.13204	-0.17893	-1σ
A0A338P6U8	Arid1b	AT rich interactive domain 1B (SWI-like)	7.74057	7.48223	0.11514	-1.1961	-0.258341	-2σ
P18608	Hmgn1	high mobility group nucleosomal binding domain 1	12.725	12.4463	0.115147	-1.21309	-0.278681	-2σ
Q99KD5	Unc45a	unc-45 myosin chaperone A	8.28145	8.22292	0.115441	-1.0414	-0.0585309	-0.5σ
A0A1B0GSG5	Rnh1	ribonuclease/angiogenin inhibitor 1	12.9783	13.1073	0.115543	1.09354	0.129012	+1σ
Q924M7	Mpi	mannose phosphate isomerase	6.3931	6.52251	0.115762	1.09384	0.129402	+1σ
Q3TMX5	Manf	mesencephalic astrocyte-derived neurotrophic factor	13.5462	13.4197	0.116219	-1.09164	-0.126496	-1σ
Q4FZE8	Mup22	major urinary protein 22	10.2697	9.38812	0.116246	-1.84236	-0.881555	-6σ
P62075	Timm13	translocase of inner mitochondrial membrane 13	8.29941	8.43088	0.116359	1.09541	0.131469	+1σ
Q8BGW1	Fto	fat mass and obesity associated	7.92474	8.06139	0.116404	1.09935	0.136647	+1σ
Q02257	Jup	junction plakoglobin	13.912	13.6592	0.116574	-1.19153	-0.252821	-2σ
Q9JJV0	Cryba4	crystallin, beta A4	11.6808	12.5975	0.116879	1.88779	0.916697	+6σ
Q00519	Xdh	xanthine dehydrogenase	13.6402	13.9103	0.116906	1.2059	0.270111	+2σ
Q8JZZ5	Pitpnb	phosphatidylinositol transfer protein, beta	11.746	11.9039	0.117051	1.11569	0.157942	+1σ
P50608	Fmod	fibromodulin	14.4807	14.7216	0.117292	1.18165	0.240807	+2σ
J3QPG5	Psap	prosaposin	9.62386	9.79934	0.117384	1.12934	0.175479	+1σ
Q8R409	Hexim1	hexamethylene bis-acetamide inducible 1	9.85895	10.0257	0.117694	1.12254	0.166762	+1σ
Q80VQ1	Lrrc1	leucine rich repeat containing 1	7.68469	7.55489	0.117828	-1.09414	-0.1298	-1σ
Q8VI75	Ipo4	importin 4	10.8201	10.6915	0.11787	-1.09325	-0.128628	-1σ
Q8R3N6	Thoc1	THO complex 1	10.3275	10.2585	0.118064	-1.04899	-0.0690071	-0.5σ
Q9D967	Mdp1	magnesium-dependent phosphatase 1	9.96911	10.0458	0.11815	1.05462	0.0767279	+0.5σ
Q9QYF1	Rdh11	retinol dehydrogenase 11	11.8579	11.6554	0.118236	-1.15069	-0.202493	-2σ
E9Q7G0	Numa1	nuclear mitotic apparatus protein 1	14.3267	14.1923	0.118276	-1.09759	-0.134337	-1σ
P68181	Prkacb	protein kinase, cAMP dependent, catalytic, beta	7.1293	7.38808	0.118291	1.19647	0.258779	+2σ
O35857	Timm44	translocase of inner mitochondrial membrane 44	10.5067	10.651	0.118293	1.10513	0.144211	+1σ
P11087	Col1a1	collagen, type I, alpha 1	18.6784	18.4912	0.118748	-1.13858	-0.187241	-1σ
Q9DB25	Alg5	asparagine-linked glycosylation 5 (dolichyl-phosphate beta-glucosyltransferase)	10.0485	9.87024	0.118819	-1.13151	-0.178247	-1σ
Q91ZW3	Smarca5	SWI/SNF related, matrix associated, actin dependent regulator of chromatin, subfamily a, member 5	12.5221	12.4114	0.118953	-1.07975	-0.110694	-1σ
B1B1A8	Mylk	myosin, light polypeptide kinase	11.5492	11.852	0.118956	1.23351	0.302764	+2σ
Q62059	Vcan	versican	11.1068	11.1705	0.119081	1.04513	0.0636867	+0.5σ
Q9Z2I9	Sucla2	succinate-Coenzyme A ligase, ADP-forming, beta subunit	13.2891	13.4986	0.119091	1.1563	0.209513	+2σ
P02816	Pip	prolactin induced protein	12.8818	13.3216	0.119189	1.35637	0.439754	+3σ
Q9JIF0	Prmt1	protein arginine N-methyltransferase 1	11.9042	12.0128	0.119308	1.07825	0.108687	+1σ
Q9JJV1	Cryba2	crystallin, beta A2	12.0248	12.9061	0.119327	1.84208	0.881334	+6σ
Q3TZM9	Alg11	asparagine-linked glycosylation 11 (alpha-1,2-mannosyltransferase)	9.4149	9.24204	0.119544	-1.1273	-0.172867	-1σ
B7ZNU9	Sntb2	syntrophin, basic 2	13.5893	13.4481	0.11958	-1.10289	-0.141295	-1σ
Q9R069	Bcam	basal cell adhesion molecule	14.1961	14.0538	0.119976	-1.10365	-0.142286	-1σ
Q6R0H7	Gnas	GNAS (guanine nucleotide binding protein, alpha stimulating) complex locus	13.3885	13.4974	0.12069	1.07841	0.108903	+1σ
P97742	Cpt1a	carnitine palmitoyltransferase 1a, liver	10.8947	10.8214	0.120711	-1.05212	-0.0733041	-0.5σ
P61971	Nutf2	nuclear transport factor 2	9.72921	9.93907	0.120911	1.15658	0.209867	+2σ
Q8BTY8	Scfd2	Sec1 family domain containing 2	8.02239	8.2476	0.121115	1.16895	0.225215	+2σ
Q68FH4	Galk2	galactokinase 2	9.60867	9.85876	0.121193	1.18928	0.250088	+2σ
Q9CQW1	Ykt6	YKT6 v-SNARE homolog (S. cerevisiae)	11.0347	11.2169	0.121279	1.13461	0.182191	+1σ
Q3U2G2	Hspa4	heat shock protein 4	13.499	13.6218	0.121433	1.08882	0.122761	+1σ
P11688	Itga5	integrin alpha 5 (fibronectin receptor alpha)	8.67315	8.75543	0.12147	1.05869	0.0822815	+0.5σ
Q99KF1	Tmed9	transmembrane p24 trafficking protein 9	12.6043	12.4781	0.121629	-1.09139	-0.126161	-1σ
C0HKD9	Mfap1a	microfibrillar-associated protein 1A	11.7445	11.5126	0.121657	-1.17435	-0.231859	-2σ
Q7TQG1	Plekha6	pleckstrin homology domain containing, family A member 6	6.00801	5.91289	0.121859	-1.06816	-0.095128	-0.5σ
Q5EG47	Prkaa1	protein kinase, AMP-activated, alpha 1 catalytic subunit	9.06986	8.99644	0.12195	-1.05221	-0.0734211	-0.5σ
P70318	Tial1	Tia1 cytotoxic granule-associated RNA binding protein-like 1	10.7977	10.7019	0.121966	-1.0687	-0.0958548	-0.5σ
Q91VE0	Slc27a4	solute carrier family 27 (fatty acid transporter), member 4	9.47358	9.55623	0.122523	1.05896	0.0826496	+0.5σ
P35979	Rpl12	ribosomal protein L12	13.3252	13.1265	0.122835	-1.14764	-0.198671	-2σ
Q9CYR0	Ssbp1	single-stranded DNA binding protein 1	8.4383	8.35858	0.122912	-1.05682	-0.0797231	-0.5σ
P47857	Pfkm	phosphofructokinase, muscle	12.0325	12.5051	0.123584	1.38754	0.472529	+3σ
P47856	Gfpt1	glutamine fructose-6-phosphate transaminase 1	10.1919	10.4917	0.123642	1.23103	0.29986	+2σ
Q9Z0F8	Adam17	a disintegrin and metallopeptidase domain 17	9.52621	9.45652	0.123646	-1.04949	-0.0696862	-0.5σ
E9PYB0	Ahnak2	AHNAK nucleoprotein 2	10.2934	10.4732	0.123709	1.13267	0.179727	+1σ
A0A0N4SVV4	Rarres2	retinoic acid receptor responder (tazarotene induced) 2	10.537	10.4076	0.123816	-1.09384	-0.129406	-1σ
O88811	Stam2	signal transducing adaptor molecule (SH3 domain and ITAM motif) 2	8.87042	8.91906	0.123872	1.03429	0.0486382	+0.5σ
Q61234	Snta1	syntrophin, acidic 1	5.91647	6.3507	0.123892	1.35119	0.434235	+3σ
Q923D2	Blvrb	biliverdin reductase B (flavin reductase (NADPH))	12.6301	12.7589	0.124119	1.0934	0.128822	+1σ
Q8K4L4	Pof1b	premature ovarian failure 1B	7.16305	6.9271	0.124197	-1.17768	-0.235949	-2σ
Q9D379	Ephx1	epoxide hydrolase 1, microsomal	14.3026	14.1862	0.124328	-1.08399	-0.116345	-1σ
Q8BGR6	Arl15	ADP-ribosylation factor-like 15	6.57742	6.2228	0.12439	-1.27865	-0.354619	-2σ
Q9JIW9	Ralb	v-ral simian leukemia viral oncogene B	10.5591	10.672	0.124833	1.08141	0.112907	+1σ
A0A0R4J0Q5	Lmnb2	lamin B2	15.0774	14.7913	0.124922	-1.2194	-0.28617	-2σ
Q8CGF7	Tcerg1	transcription elongation regulator 1 (CA150)	12.638	12.5251	0.125193	-1.08146	-0.112982	-1σ
G3UW94	U2af1	U2 small nuclear ribonucleoprotein auxiliary factor (U2AF) 1	11.1295	10.9913	0.125218	-1.10054	-0.138207	-1σ
Q5SQX6	Cyfip2	cytoplasmic FMR1 interacting protein 2	8.96916	8.8772	0.125337	-1.06582	-0.0919649	-0.5σ
A0A0R4IZY0	Thop1	thimet oligopeptidase 1	11.2581	11.4114	0.125343	1.11205	0.15322	+1σ
P49817	Cav1	caveolin 1, caveolae protein	11.8576	12.7502	0.125671	1.85643	0.892529	+6σ
A2AH85	Eftud2	elongation factor Tu GTP binding domain containing 2	12.6002	12.5086	0.125708	-1.06559	-0.0916578	-0.5σ
Q8R404	Micos13	mitochondrial contact site and cristae organizing system subunit 13	10.7609	10.8475	0.125727	1.06189	0.0866299	+0.5σ
Q6PGF7	Exoc8	exocyst complex component 8	8.81963	8.7407	0.125916	-1.05623	-0.0789293	-0.5σ
A0A0R4IZY9	Dus3l	dihydrouridine synthase 3-like (S. cerevisiae)	8.37695	8.34057	0.1261	-1.02554	-0.0363837	-0.5σ
Q01853	Vcp	valosin containing protein	14.2095	14.3644	0.126102	1.11334	0.1549	+1σ
Q9ESU7	Slc1a5	solute carrier family 1 (neutral amino acid transporter), member 5	8.2143	8.27697	0.126384	1.0444	0.0626708	+0.5σ
Q9D832	Dnajb4	DnaJ heat shock protein family (Hsp40) member B4	11.3811	11.2944	0.127008	-1.06192	-0.0866805	-0.5σ
P97494	Gclc	glutamate-cysteine ligase, catalytic subunit	10.0443	10.2614	0.127095	1.16242	0.217135	+2σ
A2CG35	Rab12	RAB12, member RAS oncogene family	10.6807	10.5766	0.127137	-1.07488	-0.104174	-1σ
P61087	Ube2k	ubiquitin-conjugating enzyme E2K	9.91707	10.1082	0.127352	1.14163	0.191093	+1σ
P61089	Ube2n	ubiquitin-conjugating enzyme E2N	12.2036	12.3474	0.127533	1.10479	0.143776	+1σ
Q9CQA9	Ntpcr	nucleoside-triphosphatase, cancer-related	6.6088	6.52433	0.127772	-1.0603	-0.0844682	-0.5σ
Q9CY64	Blvra	biliverdin reductase A	12.252	12.44	0.127797	1.13913	0.187935	+1σ
Q3UBX0	Tmem109	transmembrane protein 109	12.1669	12.2806	0.128012	1.08201	0.113709	+1σ
P83887	Tubg1	tubulin, gamma 1	8.78456	8.67845	0.128179	-1.07633	-0.106116	-1σ
Q8BGZ7	Krt75	keratin 75	12.9201	12.3839	0.128241	-1.45015	-0.536205	-3σ
O09167	Rpl21	ribosomal protein L21	12.5374	12.4361	0.128511	-1.07279	-0.101364	-1σ
P41105	Rpl28	ribosomal protein L28	12.3055	12.2046	0.128524	-1.07242	-0.10087	-1σ
A0A0R4J0S2	Igfals	insulin-like growth factor binding protein, acid labile subunit	12.9366	12.7684	0.128564	-1.12368	-0.168234	-1σ
A0A1B0GRV0	Bpnt1	bisphosphate 3'-nucleotidase 1	10.7517	10.9766	0.128582	1.1687	0.224905	+2σ
Q6P5E4	Uggt1	UDP-glucose glycoprotein glucosyltransferase 1	14.1814	14.1021	0.128901	-1.0565	-0.0792903	-0.5σ
P62869	Elob	elongin B	10.947	11.0858	0.12898	1.10099	0.138803	+1σ
Q9DBJ1	Pgam1	phosphoglycerate mutase 1	11.4893	11.7204	0.129242	1.17375	0.231129	+2σ
Q6PIU9	Gm38495	predicted gene, 38495	8.31408	8.49403	0.129483	1.13285	0.179955	+1σ
Q9D7S9	Chmp5	charged multivesicular body protein 5	11.5765	11.8632	0.129494	1.21984	0.286692	+2σ
P52431	Pold1	polymerase (DNA directed), delta 1, catalytic subunit	9.33726	9.17714	0.12973	-1.11737	-0.160113	-1σ
F8VPL2	Pik3c2a	phosphatidylinositol-4-phosphate 3-kinase catalytic subunit type 2 alpha	8.15536	8.05467	0.130654	-1.07229	-0.10069	-1σ
Q9DCL9	Paics	phosphoribosylaminoimidazole carboxylase, phosphoribosylaminoribosylaminoimidazole, succinocarboxamide synthetase	11.3905	11.5416	0.130896	1.11041	0.151088	+1σ
P26443	Glud1	glutamate dehydrogenase 1	13.7851	13.9196	0.130947	1.09776	0.134564	+1σ
Q04690	Nf1	neurofibromin 1	9.75086	9.69968	0.131453	-1.03611	-0.0511764	-0.5σ
Q8VHN8	Nudt16l1	nudix (nucleoside diphosphate linked moiety X)-type motif 16-like 1	8.48003	8.29179	0.131456	-1.13938	-0.188243	-1σ
P06801	Me1	malic enzyme 1, NADP(+)-dependent, cytosolic	11.9606	11.8842	0.131468	-1.05438	-0.0763948	-0.5σ
P08074	Cbr2	carbonyl reductase 2	13.1253	13.6452	0.131922	1.4338	0.51984	+3σ
D3Z7Q5	Pdcd5	programmed cell death 5	7.89417	8.02369	0.131978	1.09392	0.129513	+1σ
Q80U93	Nup214	nucleoporin 214	11.7051	11.5599	0.132157	-1.10587	-0.145179	-1σ
Q8BHC4	Dcakd	dephospho-CoA kinase domain containing	10.1181	9.66046	0.132299	-1.37327	-0.457612	-3σ
Q8CEC0	Nup88	nucleoporin 88	7.54639	7.47529	0.132454	-1.05051	-0.0710953	-0.5σ
P53395	Dbt	dihydrolipoamide branched chain transacylase E2	12.2199	11.9396	0.133935	-1.21448	-0.280337	-2σ
Q9JI46	Nudt3	nudix (nucleotide diphosphate linked moiety X)-type motif 3	9.75425	9.99618	0.134396	1.18257	0.241928	+2σ
Q3UMA3	Hgs	HGF-regulated tyrosine kinase substrate	10.3863	10.2981	0.134504	-1.06306	-0.0882229	-0.5σ
P97496	Smarcc1	SWI/SNF related, matrix associated, actin dependent regulator of chromatin, subfamily c, member 1	9.19947	9.0984	0.134948	-1.07257	-0.101072	-1σ
Q62465	Vat1	vesicle amine transport 1	13.3063	13.4343	0.13507	1.09276	0.127982	+1σ
Q9D9V3	Echdc1	enoyl Coenzyme A hydratase domain containing 1	7.53758	7.75688	0.135566	1.16417	0.219296	+2σ
Q920A5	Scpep1	serine carboxypeptidase 1	9.89716	10.2861	0.135753	1.30946	0.388969	+2σ
P31750	Akt1	thymoma viral proto-oncogene 1	11.0888	11.2256	0.137109	1.09945	0.136778	+1σ
Q9D172	Gatd3a	glutamine amidotransferase like class 1 domain containing 3A	12.6514	12.9623	0.137332	1.24053	0.310956	+2σ
Q8VHE0	Sec63	SEC63-like (S. cerevisiae)	11.6585	11.5944	0.137471	-1.04547	-0.0641544	-0.5σ
Q9Z2K1	Krt16	keratin 16	12.1365	11.6212	0.137509	-1.4293	-0.515306	-3σ
Q61165	Slc9a1	solute carrier family 9 (sodium/hydrogen exchanger), member 1	9.4381	9.48945	0.13751	1.03624	0.0513518	+0.5σ
Q8BXA5	Clptm1l	CLPTM1-like	8.45826	8.41371	0.137689	-1.03136	-0.0445432	-0.5σ
Q3U962	Col5a2	collagen, type V, alpha 2	15.1373	14.9708	0.137863	-1.12238	-0.166563	-1σ
Q9R1C7	Prpf40a	pre-mRNA processing factor 40A	9.65619	9.49741	0.137956	-1.11634	-0.158778	-1σ
P39447	Tjp1	tight junction protein 1	12.8707	12.787	0.13811	-1.05969	-0.083642	-0.5σ
P97372	Psme2	proteasome (prosome, macropain) activator subunit 2 (PA28 beta)	11.256	11.3654	0.138161	1.07873	0.109329	+1σ
O35701	Matn3	matrilin 3	10.0795	9.89995	0.138235	-1.13256	-0.17959	-1σ
P51863	Atp6v0d1	ATPase, H+ transporting, lysosomal V0 subunit D1	11.9852	12.1334	0.138276	1.10816	0.148167	+1σ
Q60864	Stip1	stress-induced phosphoprotein 1	12.733	12.8884	0.138293	1.11372	0.15539	+1σ
P52430	Pon1	paraoxonase 1	11.2236	11.58	0.138396	1.28024	0.356418	+2σ
A0A0A6YX26	Rpl31	ribosomal protein L31	12.4682	12.3587	0.138422	-1.07882	-0.10945	-1σ
O35295	Purb	purine rich element binding protein B	10.9188	10.9999	0.13849	1.05785	0.0811387	+0.5σ
P29812	Dct	dopachrome tautomerase	8.49453	8.65419	0.138623	1.11702	0.159655	+1σ
Q8BHG9	Cggbp1	CGG triplet repeat binding protein 1	10.0004	9.88792	0.138736	-1.08107	-0.112461	-1σ
P70180	Npr3	natriuretic peptide receptor 3	11.0479	10.8143	0.139027	-1.17576	-0.233599	-2σ
F8VPN7	Dock9	dedicator of cytokinesis 9	10.1741	10.0988	0.139079	-1.0536	-0.0753208	-0.5σ
Q80UG5	Septin9	septin 9	11.9456	12.1206	0.139727	1.12898	0.175025	+1σ
A0A1W2P7Q9	Myl6	myosin, light polypeptide 6, alkali, smooth muscle and non-muscle	12.6584	12.8364	0.139736	1.13137	0.178066	+1σ
A0A140T8Q1	Igkv12-41	immunoglobulin kappa chain variable 12-41	11.1636	11.4835	0.140208	1.2482	0.319847	+2σ
Q9JL62	Gltp	glycolipid transfer protein	8.25308	8.49694	0.140236	1.18415	0.243853	+2σ
P14148	Rpl7	ribosomal protein L7	13.9554	13.8348	0.140419	-1.08725	-0.120687	-1σ
Q61112	Sdf4	stromal cell derived factor 4	9.94994	9.83043	0.14045	-1.08636	-0.119509	-1σ
Q9DCW4	Etfb	electron transferring flavoprotein, beta polypeptide	13.1864	13.4165	0.140502	1.17291	0.230087	+2σ
D3YV69	Rab6a	RAB6A, member RAS oncogene family	7.80675	7.87913	0.140609	1.05145	0.072375	+0.5σ
P02301	H3f3c	H3 histone, family 3C	14.4904	14.3047	0.140646	-1.13732	-0.185644	-1σ
P61514	Rpl37a	ribosomal protein L37a	10.1611	10.3402	0.140711	1.13216	0.179078	+1σ
Q8C460	Eri3	exoribonuclease 3	10.356	10.2501	0.140848	-1.07616	-0.105897	-1σ
P26041	Msn	moesin	15.0123	15.2436	0.141012	1.17387	0.231271	+2σ
Q99KI0	Aco2	aconitase 2, mitochondrial	14.9229	15.1272	0.141077	1.15219	0.20438	+2σ
P47880	Igfbp6	insulin-like growth factor binding protein 6	10.4441	10.2244	0.141258	-1.16448	-0.21969	-2σ
P47753	Capza1	capping protein (actin filament) muscle Z-line, alpha 1	9.61714	9.50022	0.141276	-1.08442	-0.116922	-1σ
O88207	Col5a1	collagen, type V, alpha 1	15.5986	15.4994	0.141609	-1.07119	-0.0992117	-1σ
E9QAU4	Etl4	enhancer trap locus 4	6.54147	6.26585	0.141647	-1.21051	-0.27562	-2σ
Q9Z2D6	Mecp2	methyl CpG binding protein 2	13.4253	13.242	0.141741	-1.13554	-0.183381	-1σ
Q9WUK2	Eif4h	eukaryotic translation initiation factor 4H	12.2746	12.0184	0.141789	-1.19438	-0.256262	-2σ
Q61781	Krt14	keratin 14	14.8569	14.3242	0.141996	-1.44655	-0.532621	-3σ
G3XA48	Idi1	isopentenyl-diphosphate delta isomerase	9.27933	9.55953	0.142804	1.21437	0.280202	+2σ
O88312	Agr2	anterior gradient 2	8.33346	8.6966	0.143053	1.28622	0.363132	+2σ
Q99LJ1	Fuca1	fucosidase, alpha-L- 1, tissue	10.9292	10.7693	0.143086	-1.11719	-0.159881	-1σ
P62874	Gnb1	guanine nucleotide binding protein (G protein), beta 1	13.3214	13.43	0.143105	1.07819	0.108611	+1σ
A0A0R4J079	Acbd3	acyl-Coenzyme A binding domain containing 3	11.0288	11.152	0.143125	1.08911	0.123152	+1σ
Q3UIA2	Arhgap17	Rho GTPase activating protein 17	10.5301	10.4797	0.143216	-1.03555	-0.0503929	-0.5σ
P97452	Bop1	block of proliferation 1	6.53237	6.44515	0.143361	-1.06232	-0.0872221	-0.5σ
P61021	Rab5b	RAB5B, member RAS oncogene family	10.8834	10.8181	0.144289	-1.04636	-0.0653724	-0.5σ
H3BJW3	Cpsf6	cleavage and polyadenylation specific factor 6	11.1718	11.0641	0.144384	-1.07751	-0.107704	-1σ
Q8CJF8	Ago4	argonaute RISC catalytic subunit 4	8.8706	9.03726	0.14442	1.12246	0.166658	+1σ
Q3UUU2	Fubp1	far upstream element (FUSE) binding protein 1	14.24	14.032	0.144482	-1.15507	-0.207984	-2σ
Q6P4T2	Snrnp200	small nuclear ribonucleoprotein 200 (U5)	14.3185	14.2452	0.144873	-1.0521	-0.0732772	-0.5σ
P39098	Man1a2	mannosidase, alpha, class 1A, member 2	7.74775	7.65743	0.145297	-1.06461	-0.0903206	-0.5σ
A0A0A0MQN4	Atg7	autophagy related 7	10.1009	10.1999	0.145329	1.07106	0.0990393	+1σ
Q8BHT6	B3glct	beta-3-glucosyltransferase	6.31492	6.46073	0.145382	1.10635	0.145812	+1σ
Q91WG4	Elp2	elongator acetyltransferase complex subunit 2	8.90223	8.97856	0.14549	1.05434	0.0763343	+0.5σ
Q9EPL2	Clstn1	calsyntenin 1	12.0536	11.9224	0.146382	-1.09515	-0.131134	-1σ
Q9D0E1	Hnrnpm	heterogeneous nuclear ribonucleoprotein M	14.6245	14.4919	0.14642	-1.09627	-0.132597	-1σ
Q11011	Npepps	aminopeptidase puromycin sensitive	13.2495	13.3132	0.146565	1.04511	0.0636569	+0.5σ
P24622	Cryaa	crystallin, alpha A	13.2389	14.1091	0.147034	1.828	0.870269	+6σ
F2Z3U4	Matn4	matrilin 4	15.1993	15.5287	0.147261	1.25647	0.329381	+2σ
Q69Z89	Radil	Ras association and DIL domains	9.03694	8.93682	0.147349	-1.07186	-0.100119	-1σ
P61922	Abat	4-aminobutyrate aminotransferase	10.8455	10.97	0.147483	1.09012	0.124483	+1σ
Q99KW3	Triobp	TRIO and F-actin binding protein	8.88211	8.78186	0.147536	-1.07196	-0.100251	-1σ
Q9D8N2	Fam45a	family with sequence similarity 45, member A	8.55805	8.48071	0.148037	-1.05507	-0.0773377	-0.5σ
P59764	Dock4	dedicator of cytokinesis 4	6.07011	5.9855	0.148074	-1.0604	-0.0846101	-0.5σ
Q9CWS0	Ddah1	dimethylarginine dimethylaminohydrolase 1	11.213	11.4504	0.14816	1.17881	0.237328	+2σ
Q8CDV7	Entpd1	ectonucleoside triphosphate diphosphohydrolase 1	11.9916	12.0913	0.148605	1.07151	0.0996446	+1σ
Q8BJW6	Eif2a	eukaryotic translation initiation factor 2A	10.8106	10.6898	0.149417	-1.08736	-0.120832	-1σ
Q9CY50	Ssr1	signal sequence receptor, alpha	12.3041	12.2689	0.150106	-1.02467	-0.0351657	-0.5σ
F8WHU5	Pds5b	PDS5 cohesin associated factor B	13.3042	13.1805	0.150115	-1.08949	-0.123649	-1σ
Q9JHS3	Lamtor2	late endosomal/lysosomal adaptor, MAPK and MTOR activator 2	9.95208	10.0602	0.15046	1.07784	0.108149	+1σ
E9QNQ3	Ltbp2	latent transforming growth factor beta binding protein 2	10.6462	10.7715	0.15063	1.09072	0.125282	+1σ
Q9Z1A1	Tfg	Trk-fused gene	11.4239	11.3135	0.150943	-1.07954	-0.110418	-1σ
Q3UIU2	Ndufb6	NADH:ubiquinone oxidoreductase subunit B6	7.28066	7.64689	0.15108	1.28897	0.366224	+2σ
Q8R2U6	Nudt4	nudix (nucleoside diphosphate linked moiety X)-type motif 4	9.03417	9.30821	0.15124	1.20918	0.274035	+2σ
Q9Z0M5	Lipa	lysosomal acid lipase A	12.6156	12.8078	0.151306	1.14244	0.192113	+1σ
Q8R0X7	Sgpl1	sphingosine phosphate lyase 1	12.1525	11.9777	0.151672	-1.1288	-0.174796	-1σ
Q8BH64	Ehd2	EH-domain containing 2	14.0909	14.2207	0.151676	1.09416	0.129817	+1σ
Q9D0M3	Cyc1	cytochrome c-1	9.9078	10.2989	0.151689	1.31138	0.391085	+2σ
A6H5Z6	Chrd	chordin	9.64708	9.82167	0.151738	1.12864	0.174588	+1σ
Q9Z0G0	Gipc1	GIPC PDZ domain containing family, member 1	6.70438	6.86667	0.151816	1.11906	0.162286	+1σ
Q3TLH4	Prrc2c	proline-rich coiled-coil 2C	11.2707	11.1558	0.15218	-1.08291	-0.114918	-1σ
Q9JLI2	Col5a3	collagen, type V, alpha 3	12.1095	11.4329	0.152285	-1.59841	-0.676636	-6σ
Q8BP67	Rpl24	ribosomal protein L24	13.3941	13.1858	0.152442	-1.15535	-0.208326	-2σ
Q91YU7	Tgfb3	transforming growth factor, beta 3	11.0655	10.9382	0.152716	-1.09223	-0.127276	-1σ
Q9QXC1	Fetub	fetuin beta	8.80249	9.06891	0.152732	1.20282	0.266417	+2σ
P32921	Wars	tryptophanyl-tRNA synthetase	10.1915	10.2628	0.152764	1.05062	0.0712437	+0.5σ
A0A1B0GR98	1810010H24Rik	RIKEN cDNA 1810010H24 gene	9.59289	9.43605	0.15291	-1.11484	-0.15684	-1σ
Q8VBW6	Nae1	NEDD8 activating enzyme E1 subunit 1	9.70544	9.63814	0.153213	-1.04776	-0.0673045	-0.5σ
Q9QWL7	Krt17	keratin 17	13.1151	12.5827	0.153267	-1.44632	-0.532388	-3σ
Q99P87	Retn	resistin	10.3827	10.1766	0.153283	-1.15358	-0.206122	-2σ
E9Q1G8	Septin7	septin 7	14.215	14.4016	0.15336	1.13803	0.186541	+1σ
Q9QZE7	Tsnax	translin-associated factor X	10.1707	10.3273	0.153419	1.11465	0.156585	+1σ
P35700	Prdx1	peroxiredoxin 1	15.236	15.3633	0.153545	1.09223	0.127276	+1σ
Q3TXV4	Rab31	RAB31, member RAS oncogene family	7.16489	7.26588	0.15407	1.07251	0.100992	+1σ
Q8VCW2	Krt25	keratin 25	8.9919	8.8016	0.154158	-1.141	-0.190303	-1σ
P42669	Pura	purine rich element binding protein A	12.7099	12.8158	0.154165	1.07612	0.10584	+1σ
P97384	Anxa11	annexin A11	13.7525	13.6028	0.15422	-1.10939	-0.149762	-1σ
Q9D6Z1	Nop56	NOP56 ribonucleoprotein	12.1612	12.0788	0.154337	-1.05884	-0.0824885	-0.5σ
A0A1B0GSX0	Ldha	lactate dehydrogenase A	14.4296	14.7714	0.154414	1.26734	0.3418	+2σ
Q9WVJ2	Psmd13	proteasome (prosome, macropain) 26S subunit, non-ATPase, 13	12.6329	12.7519	0.154638	1.08594	0.118943	+1σ
Q9DCT2	Ndufs3	NADH:ubiquinone oxidoreductase core subunit S3	10.2523	10.4401	0.155253	1.13907	0.187858	+1σ
Q9R1P1	Psmb3	proteasome (prosome, macropain) subunit, beta type 3	10.2938	10.4017	0.155352	1.07765	0.107889	+1σ
Q7TSZ8	Nacc1	nucleus accumbens associated 1, BEN and BTB (POZ) domain containing	7.49578	7.29972	0.155456	-1.14557	-0.196062	-1σ
Q9EQC5	Scyl1	SCY1-like 1 (S. cerevisiae)	10.996	10.9337	0.155524	-1.04409	-0.0622405	-0.5σ
Q8K3X4	Irf2bpl	interferon regulatory factor 2 binding protein-like	7.32584	7.21108	0.15584	-1.0828	-0.114762	-1σ
O55028	Bckdk	branched chain ketoacid dehydrogenase kinase	8.35019	8.17175	0.155873	-1.13166	-0.178434	-1σ
B1AT82	Prpsap1	phosphoribosyl pyrophosphate synthetase-associated protein 1	6.05925	6.18033	0.155916	1.08755	0.121083	+1σ
P17182	Eno1	enolase 1, alpha non-neuron	14.975	15.2768	0.156163	1.23272	0.301849	+2σ
G5E902	Slc25a3	solute carrier family 25 (mitochondrial carrier, phosphate carrier), member 3	14.4077	14.1672	0.15642	-1.18139	-0.240479	-2σ
Q9ES56	Trappc4	trafficking protein particle complex 4	9.21587	9.30258	0.156552	1.06194	0.0867052	+0.5σ
A0A0R4J092	Manba	mannosidase, beta A, lysosomal	9.73805	9.66879	0.156937	-1.04918	-0.0692616	-0.5σ
B1AQ75	Krt36	keratin 36	12.5259	12.0463	0.157343	-1.39428	-0.479519	-3σ
O35215	Ddt	D-dopachrome tautomerase	10.7689	11.0512	0.158051	1.21611	0.282279	+2σ
Q9CQQ7	Atp5pb	ATP synthase peripheral stalk-membrane subunit b	12.6866	12.8392	0.158147	1.11162	0.152667	+1σ
A0A286YDV7	Nolc1	nucleolar and coiled-body phosphoprotein 1	8.89475	8.71737	0.158158	-1.13082	-0.177374	-1σ
Q9WTX6	Cul1	cullin 1	11.9778	11.9136	0.158199	-1.04552	-0.0642147	-0.5σ
P84084	Arf5	ADP-ribosylation factor 5	9.29756	9.51858	0.158282	1.16555	0.221016	+2σ
P45952	Acadm	acyl-Coenzyme A dehydrogenase, medium chain	12.4256	12.5146	0.15856	1.06362	0.0889878	+0.5σ
Q99MQ4	Aspn	asporin	12.7563	13.0745	0.158675	1.24676	0.31819	+2σ
E9QN99	Abhd14b	abhydrolase domain containing 14b	11.4618	11.7165	0.158697	1.19308	0.254688	+2σ
P18760	Cfl1	cofilin 1, non-muscle	13.0876	13.2998	0.159224	1.15844	0.212182	+2σ
P02089	Hbb-b2	hemoglobin, beta adult minor chain	7.40661	8.13865	0.159307	1.66098	0.732037	+6σ
K4DI77	Wdr81	WD repeat domain 81	6.62536	6.54351	0.159411	-1.05837	-0.0818455	-0.5σ
Q9DD18	Dtd1	D-tyrosyl-tRNA deacylase 1	10.4051	9.93272	0.159421	-1.3874	-0.472384	-3σ
Q6IR34	Gpsm1	G-protein signalling modulator 1 (AGS3-like, C. elegans)	7.36117	7.24979	0.159489	-1.08026	-0.111373	-1σ
Q8CI71	Vps50	VPS50 EARP/GARPII complex subunit	7.98448	7.86169	0.159595	-1.08884	-0.122788	-1σ
Q8R3B1	Plcd1	phospholipase C, delta 1	11.2753	11.0775	0.159867	-1.14694	-0.197792	-2σ
Q03350	Thbs2	thrombospondin 2	13.4855	13.677	0.16001	1.142	0.191559	+1σ
P55065	Pltp	phospholipid transfer protein	11.1522	11.2989	0.16017	1.10708	0.146755	+1σ
E9Q4K0	Ablim2	actin-binding LIM protein 2	7.195	7.35719	0.160232	1.11899	0.162198	+1σ
Q9DBR0	Akap8	A kinase (PRKA) anchor protein 8	8.84072	8.74709	0.160331	-1.06705	-0.0936299	-0.5σ
A0A1L1SQ51	Tln2	talin 2	11.8011	11.8771	0.160499	1.05404	0.0759254	+0.5σ
O08599	Stxbp1	syntaxin binding protein 1	11.2942	11.4047	0.160947	1.07955	0.110424	+1σ
Q9JLN9	Mtor	mechanistic target of rapamycin kinase	10.1904	10.1266	0.161131	-1.04527	-0.0638779	-0.5σ
Q922B1	Macrod1	mono-ADP ribosylhydrolase 1	11.3566	11.2872	0.161342	-1.04926	-0.069376	-0.5σ
Q9EQ06	Hsd17b11	hydroxysteroid (17-beta) dehydrogenase 11	13.5751	13.5188	0.161527	-1.03974	-0.0562165	-0.5σ
P63087	Ppp1cc	protein phosphatase 1 catalytic subunit gamma	11.052	11.1361	0.161757	1.06004	0.0841134	+0.5σ
Q9CW03	Smc3	structural maintenance of chromosomes 3	13.6233	13.5173	0.161758	-1.07623	-0.105987	-1σ
Q791V5	Mtch2	mitochondrial carrier 2	11.1174	11.2185	0.161849	1.07255	0.101049	+1σ
P49615	Cdk5	cyclin-dependent kinase 5	10.2925	10.424	0.162037	1.09539	0.131451	+1σ
P58021	Tm9sf2	transmembrane 9 superfamily member 2	10.9729	10.8619	0.162122	-1.07997	-0.110985	-1σ
Q64487	Ptprd	protein tyrosine phosphatase, receptor type, D	10.4044	10.3096	0.162212	-1.06794	-0.0948337	-0.5σ
Q61584	Fxr1	fragile X mental retardation gene 1, autosomal homolog	11.0531	10.9485	0.162215	-1.07517	-0.104571	-1σ
Q61792	Lasp1	LIM and SH3 protein 1	13.5126	13.2037	0.162463	-1.23873	-0.308863	-2σ
Q9JHF5	Tcirg1	T cell, immune regulator 1, ATPase, H+ transporting, lysosomal V0 protein A3	10.2124	10.1151	0.162775	-1.06981	-0.097349	-0.5σ
Q9CR62	Slc25a11	solute carrier family 25 (mitochondrial carrier oxoglutarate carrier), member 11	12.268	12.4213	0.16288	1.11211	0.153298	+1σ
Q9JJU9	Crybb3	crystallin, beta B3	13.0357	14.0687	0.163384	2.04638	1.03307	+6σ
Q3UVL4	Vps51	VPS51 GARP complex subunit	9.58744	9.50665	0.163582	-1.0576	-0.0807889	-0.5σ
Q8C3X8	Lmf2	lipase maturation factor 2	8.65939	8.74559	0.164492	1.06157	0.0861979	+0.5σ
G3X8R0	Reep5	receptor accessory protein 5	11.7577	11.9056	0.164774	1.10795	0.147894	+1σ
Q60696	Pmel	premelanosome protein	10.5549	10.7848	0.164946	1.17273	0.22987	+2σ
Q91W86	Vps11	VPS11, CORVET/HOPS core subunit	7.19683	7.14695	0.164999	-1.03518	-0.0498858	-0.5σ
Q8CBB6	Hist1h2bq	histone cluster 1, H2bq	16.5339	16.4466	0.165275	-1.06243	-0.0873655	-0.5σ
P48036	Anxa5	annexin A5	15.9111	15.6782	0.165335	-1.17526	-0.232982	-2σ
B7ZNX6	Erbin	Erbb2 interacting protein	10.2272	10.3049	0.166094	1.05537	0.0777475	+0.5σ
A2AQJ6	Tmem87a	transmembrane protein 87A	10.468	10.3994	0.16634	-1.0487	-0.0685999	-0.5σ
Q8BTV2	Cpsf7	cleavage and polyadenylation specific factor 7	9.62118	9.52663	0.166908	-1.06773	-0.0945495	-0.5σ
Q3UM45	Ppp1r7	protein phosphatase 1, regulatory subunit 7	11.8768	11.9819	0.167098	1.07555	0.105077	+1σ
Q9CXD6	Mcur1	mitochondrial calcium uniporter regulator 1	8.94329	8.86251	0.167164	-1.05759	-0.0807856	-0.5σ
Q9Z160	Cog1	component of oligomeric golgi complex 1	9.35321	9.24132	0.167692	-1.08064	-0.111891	-1σ
E9PYK3	Parp4	poly (ADP-ribose) polymerase family, member 4	7.53369	7.41927	0.168075	-1.08254	-0.11442	-1σ
Q9DCS2	Mettl26	methyltransferase like 26	8.04148	7.96657	0.168342	-1.05329	-0.0749073	-0.5σ
P48302	Ednrb	endothelin receptor type B	8.36097	8.25361	0.16835	-1.07725	-0.10736	-1σ
E9QP99	Golga3	golgi autoantigen, golgin subfamily a, 3	10.4238	10.3508	0.16852	-1.05194	-0.0730482	-0.5σ
Q8R050	Gspt1	G1 to S phase transition 1	11.4881	11.5816	0.168704	1.06695	0.0934957	+0.5σ
O55222	Ilk	integrin linked kinase	12.1776	12.2622	0.168929	1.06039	0.0846008	+0.5σ
Q9QYB8	Add2	adducin 2 (beta)	9.08846	9.44442	0.16907	1.27984	0.355961	+2σ
J3QNK8	Abi1	abl-interactor 1	11.6714	11.7425	0.169141	1.05049	0.0710654	+0.5σ
A0A075B5Y4	Ighv1-81	immunoglobulin heavy variable 1-81	11.5306	11.8948	0.170156	1.28717	0.364207	+2σ
Q8BIJ6	Iars2	isoleucine-tRNA synthetase 2, mitochondrial	10.4726	10.4354	0.170369	-1.0261	-0.0371674	-0.5σ
Q9JMG7	Hdgfl3	HDGF like 3	13.6108	13.1808	0.170464	-1.34727	-0.430036	-3σ
P59708	Sf3b6	splicing factor 3B, subunit 6	9.23539	9.33518	0.170481	1.07161	0.0997856	+1σ
Q30D77	Col24a1	collagen, type XXIV, alpha 1	13.4237	13.2296	0.170583	-1.144	-0.194088	-1σ
Q07235	Serpine2	serine (or cysteine) peptidase inhibitor, clade E, member 2	10.2702	10.1526	0.170712	-1.08491	-0.117575	-1σ
P97379	G3bp2	GTPase activating protein (SH3 domain) binding protein 2	6.56906	6.46849	0.17121	-1.07219	-0.100567	-1σ
Q99LR1	Abhd12	abhydrolase domain containing 12	11.1511	11.0385	0.171222	-1.08123	-0.112673	-1σ
Q91V41	Rab14	RAB14, member RAS oncogene family	11.1838	11.2489	0.171744	1.04611	0.0650347	+0.5σ
Q91W96	Anapc4	anaphase promoting complex subunit 4	6.12751	6.30144	0.171786	1.12813	0.173932	+1σ
P51655	Gpc4	glypican 4	13.9179	13.8471	0.171856	-1.05031	-0.0708213	-0.5σ
Q6GU68	Islr	immunoglobulin superfamily containing leucine-rich repeat	11.467	11.4107	0.171981	-1.0398	-0.0563037	-0.5σ
Q6ZWV7	Rpl35	ribosomal protein L35	12.3331	12.0709	0.172344	-1.19931	-0.262204	-2σ
Q99PV0	Prpf8	pre-mRNA processing factor 8	13.9587	13.8651	0.172358	-1.0671	-0.0936908	-0.5σ
Q9CQV8	Ywhab	tyrosine 3-monooxygenase/tryptophan 5-monooxygenase activation protein, beta polypeptide	13.2826	13.3506	0.172403	1.04831	0.0680717	+0.5σ
O70503	Hsd17b12	hydroxysteroid (17-beta) dehydrogenase 12	10.6895	10.6573	0.172511	-1.02256	-0.0321892	-0.5σ
A0A2I3BRM6	Hnrnpc	heterogeneous nuclear ribonucleoprotein C	8.76132	8.66213	0.172724	-1.07117	-0.0991905	-1σ
D3Z4P2	Lman2l	lectin, mannose-binding 2-like	9.46216	9.2964	0.17279	-1.12175	-0.165755	-1σ
Q9JKY7	Cyp2d22	cytochrome P450, family 2, subfamily d, polypeptide 22	11.5249	11.4514	0.173175	-1.05222	-0.0734426	-0.5σ
Q9ESX5	Dkc1	dyskeratosis congenita 1, dyskerin	10.335	10.269	0.173429	-1.04687	-0.0660795	-0.5σ
Q9DCT8	Crip2	cysteine rich protein 2	11.261	11.469	0.173641	1.15509	0.208004	+2σ
Q9ERU9	Ranbp2	RAN binding protein 2	13.0872	13.0171	0.173864	-1.04979	-0.0701034	-0.5σ
O35286	Dhx15	DEAH (Asp-Glu-Ala-His) box polypeptide 15	12.7343	12.5995	0.173916	-1.09797	-0.134845	-1σ
Q9D0F9	Pgm1	phosphoglucomutase 1	12.9064	13.1061	0.173965	1.14848	0.19972	+2σ
Q9D7N9	Apmap	adipocyte plasma membrane associated protein	12.3584	12.2326	0.173973	-1.09113	-0.125822	-1σ
Q921M3	Sf3b3	splicing factor 3b, subunit 3	13.3411	13.2784	0.174058	-1.04435	-0.0626049	-0.5σ
Q8VDM1	Zgpat	zinc finger, CCCH-type with G patch domain	9.09255	9.00345	0.174313	-1.0637	-0.0890979	-0.5σ
A0A1L1SQU7	Fat1	FAT atypical cadherin 1	8.49014	8.4387	0.174466	-1.0363	-0.0514359	-0.5σ
E9QM38	Slc12a2	solute carrier family 12, member 2	10.5177	10.4097	0.174547	-1.0777	-0.107952	-1σ
F8VQC7	Ktn1	kinectin 1	13.1582	13.0614	0.174799	-1.0694	-0.0967981	-0.5σ
Q60597	Ogdh	oxoglutarate (alpha-ketoglutarate) dehydrogenase (lipoamide)	13.0752	13.2803	0.174821	1.15279	0.205132	+2σ
G5E846	Prph	peripherin	13.7975	14.0572	0.174889	1.19724	0.259707	+2σ
Q8K2C7	Os9	amplified in osteosarcoma	10.3996	10.3184	0.175478	-1.05786	-0.0811431	-0.5σ
Q9CQE8	Rtraf	RNA transcription, translation and transport factor	11.8825	12.01	0.175514	1.09239	0.127486	+1σ
Q8VCG1	Dut	deoxyuridine triphosphatase	8.09074	8.03253	0.175616	-1.04117	-0.0582111	-0.5σ
Q8R1G2	Cmbl	carboxymethylenebutenolidase-like (Pseudomonas)	9.55874	9.80728	0.175637	1.18801	0.248545	+2σ
E9PXY8	Usp7	ubiquitin specific peptidase 7	10.1663	10.2483	0.175685	1.05846	0.081968	+0.5σ
S4R1M9	Osbpl10	oxysterol binding protein-like 10	5.95236	6.17559	0.17611	1.16734	0.223229	+2σ
P61315	Gal3st3	galactose-3-O-sulfotransferase 3	8.58828	8.4177	0.176158	-1.12551	-0.170582	-1σ
Q5H8C4	Vps13a	vacuolar protein sorting 13A	10.7888	10.7127	0.176501	-1.05418	-0.0761258	-0.5σ
Q8C2Q7	Hnrnph1	heterogeneous nuclear ribonucleoprotein H1	13.4621	13.4004	0.176515	-1.04371	-0.0617188	-0.5σ
Q922K9	Frk	fyn-related kinase	7.21472	7.15999	0.178652	-1.03867	-0.0547372	-0.5σ
Q8BYZ7	Elmo3	engulfment and cell motility 3	8.64646	8.52787	0.179023	-1.08567	-0.118588	-1σ
Q9R1Z7	Pts	6-pyruvoyl-tetrahydropterin synthase	9.28454	9.40839	0.179361	1.08964	0.123849	+1σ
Q3TYK3	Nfix	nuclear factor I/X	7.27554	7.17067	0.179581	-1.0754	-0.104871	-1σ
P70701	Wnt10a	wingless-type MMTV integration site family, member 10A	12.9943	12.7754	0.179652	-1.16378	-0.21882	-2σ
Q8CH25	Sltm	SAFB-like, transcription modulator	9.5297	9.37774	0.179752	-1.11108	-0.15196	-1σ
P98086	C1qa	complement component 1, q subcomponent, alpha polypeptide	11.9308	11.748	0.179805	-1.13513	-0.182854	-1σ
Q921G7	Etfdh	electron transferring flavoprotein, dehydrogenase	12.0992	12.2519	0.17983	1.1116	0.152636	+1σ
Q9DC16	Ergic1	endoplasmic reticulum-golgi intermediate compartment (ERGIC) 1	12.7098	12.5748	0.17984	-1.09816	-0.135083	-1σ
Q9D2G2	Dlst	dihydrolipoamide S-succinyltransferase (E2 component of 2-oxo-glutarate complex)	11.7938	12.0292	0.180461	1.17719	0.235342	+2σ
A6H5Y3	Mtr	5-methyltetrahydrofolate-homocysteine methyltransferase	8.73727	8.65586	0.180601	-1.05805	-0.0814025	-0.5σ
G5E8N7	Pnkp	polynucleotide kinase 3'- phosphatase	12.3074	12.2374	0.180825	-1.04971	-0.0699971	-0.5σ
P63013	Prrx1	paired related homeobox 1	11.2709	11.1549	0.181	-1.08374	-0.116022	-1σ
Q91VC3	Eif4a3	eukaryotic translation initiation factor 4A3	12.8459	12.7823	0.181167	-1.04509	-0.0636225	-0.5σ
Q9QXK3	Copg2	coatomer protein complex, subunit gamma 2	11.9936	11.9002	0.18128	-1.06685	-0.0933541	-0.5σ
Q7TT37	Elp1	elongator complex protein 1	11.4781	11.4178	0.181463	-1.04263	-0.06023	-0.5σ
Q91XH5	Spr	sepiapterin reductase	11.2264	11.3571	0.18167	1.09484	0.130724	+1σ
Q9D8B3	Chmp4b	charged multivesicular body protein 4B	13.791	13.2969	0.182077	-1.40852	-0.494179	-3σ
P84104	Srsf3	serine and arginine-rich splicing factor 3	11.6931	11.7852	0.182339	1.0659	0.0920753	+0.5σ
P63321	Rala	v-ral simian leukemia viral oncogene A (ras related)	10.8048	10.9578	0.182458	1.11193	0.153071	+1σ
Q9Z110	Aldh18a1	aldehyde dehydrogenase 18 family, member A1	10.4357	10.5185	0.183102	1.05902	0.0827275	+0.5σ
F8WID5	Tpm1	tropomyosin 1, alpha	14.1907	14.7114	0.183189	1.43463	0.520676	+3σ
P35282	Rab21	RAB21, member RAS oncogene family	7.11545	7.03113	0.183351	-1.06019	-0.0843249	-0.5σ
Q921I9	Exosc4	exosome component 4	9.08589	8.93048	0.183558	-1.11373	-0.155404	-1σ
Q91YI0	Asl	argininosuccinate lyase	12.1046	12.3609	0.183696	1.19446	0.256364	+2σ
Q8R1X6	Spg20	spastic paraplegia 20, spartin (Troyer syndrome) homolog (human)	9.49136	9.58735	0.183865	1.0688	0.0959963	+0.5σ
P60229	Eif3e	eukaryotic translation initiation factor 3, subunit E	12.2903	12.3552	0.18391	1.04599	0.0648659	+0.5σ
Q9DCH4	Eif3f	eukaryotic translation initiation factor 3, subunit F	10.4819	10.5973	0.183989	1.08326	0.115383	+1σ
O35226	Psmd4	proteasome (prosome, macropain) 26S subunit, non-ATPase, 4	11.3034	11.4305	0.184241	1.09214	0.127155	+1σ
E9PYH2	Acot7	acyl-CoA thioesterase 7	11.1523	11.3511	0.184609	1.14774	0.198796	+2σ
Q9D1A2	Cndp2	CNDP dipeptidase 2 (metallopeptidase M20 family)	12.5516	12.6857	0.184903	1.09742	0.134117	+1σ
Q9D6J6	Ndufv2	NADH:ubiquinone oxidoreductase core subunit V2	10.5574	10.9274	0.185019	1.29238	0.370029	+2σ
P24638	Acp2	acid phosphatase 2, lysosomal	12.26	12.217	0.185131	-1.03026	-0.0430018	-0.5σ
P11531	Dmd	dystrophin, muscular dystrophy	9.21763	9.30392	0.185422	1.06164	0.086291	+0.5σ
Q9CR16	Ppid	peptidylprolyl isomerase D (cyclophilin D)	12.0666	12.1839	0.185704	1.0847	0.117298	+1σ
Q65Z40	Wapl	WAPL cohesin release factor	8.9597	8.79614	0.185898	-1.12005	-0.163559	-1σ
Q9WUR2	Eci2	enoyl-Coenzyme A delta isomerase 2	11.5646	11.4572	0.186456	-1.07723	-0.107327	-1σ
Q91VK4	Itm2c	integral membrane protein 2C	8.69876	8.64232	0.186634	-1.03989	-0.0564323	-0.5σ
Q9D1E6	Tbcb	tubulin folding cofactor B	11.7233	11.7674	0.186961	1.03105	0.0441092	+0.5σ
Q9D711	Pir	pirin	11.3818	11.7606	0.187369	1.30028	0.378817	+2σ
P70175	Dlg3	discs large MAGUK scaffold protein 3	9.42147	9.31654	0.187395	-1.07544	-0.104926	-1σ
P82347	Sgcd	sarcoglycan, delta (dystrophin-associated glycoprotein)	13.1447	13.0749	0.187818	-1.04958	-0.0698155	-0.5σ
F8WIV2	Serpinb6a	serine (or cysteine) peptidase inhibitor, clade B, member 6a	14.2854	14.45	0.188063	1.12084	0.164581	+1σ
Q80UW8	Polr2e	polymerase (RNA) II (DNA directed) polypeptide E	9.20395	9.14085	0.188166	-1.04471	-0.0631039	-0.5σ
P53612	Rabggtb	Rab geranylgeranyl transferase, b subunit	9.73829	9.69268	0.188223	-1.03212	-0.0456136	-0.5σ
Q9CRD2	Emc2	ER membrane protein complex subunit 2	9.38324	9.52306	0.188427	1.10177	0.139824	+1σ
B2RXC1	Trappc11	trafficking protein particle complex 11	9.48657	9.61707	0.188488	1.09467	0.130497	+1σ
P10630	Eif4a2	eukaryotic translation initiation factor 4A2	12.6497	12.7849	0.188752	1.09824	0.135192	+1σ
Q6PE01	Snrnp40	small nuclear ribonucleoprotein 40 (U5)	11.6858	11.6103	0.189097	-1.05374	-0.0755216	-0.5σ
P97313	Prkdc	protein kinase, DNA activated, catalytic polypeptide	8.47803	8.33728	0.18919	-1.10247	-0.140744	-1σ
Q9QYB5	Add3	adducin 3 (gamma)	12.992	13.1057	0.18966	1.082	0.113697	+1σ
E9QB01	Ncam1	neural cell adhesion molecule 1	9.53236	9.70286	0.189915	1.12545	0.170498	+1σ
Q9Z0J1	Reck	reversion-inducing-cysteine-rich protein with kazal motifs	6.52486	6.33534	0.189978	-1.14038	-0.189515	-1σ
Q6GT24	Prdx6	peroxiredoxin 6	14.6851	14.9387	0.190031	1.19213	0.253539	+2σ
B2RQR2	Mpdz	multiple PDZ domain protein	9.20612	9.54499	0.19007	1.26477	0.338873	+2σ
P63038	Hspd1	heat shock protein 1 (chaperonin)	14.108	14.3109	0.190123	1.15098	0.202867	+2σ
A2AUD5	Tpd52l2	tumor protein D52-like 2	11.6767	11.7917	0.190165	1.08295	0.114965	+1σ
Q91YJ3	Thyn1	thymocyte nuclear protein 1	11.3027	11.1482	0.190322	-1.11306	-0.154535	-1σ
G5E8V9	Arfip1	ADP-ribosylation factor interacting protein 1	11.1173	11.2452	0.19038	1.09268	0.127871	+1σ
A0A075B5Y3	Ighv1-80	immunoglobulin heavy variable 1-80	7.61052	7.92974	0.190557	1.24766	0.319221	+2σ
P23492	Pnp	purine-nucleoside phosphorylase	12.3202	12.4184	0.191151	1.07039	0.0981359	+1σ
Q8BWT1	Acaa2	acetyl-Coenzyme A acyltransferase 2 (mitochondrial 3-oxoacyl-Coenzyme A thiolase)	12.9754	13.0695	0.191192	1.06743	0.0941471	+0.5σ
Q9EP69	Sacm1l	SAC1 suppressor of actin mutations 1-like (yeast)	13.1011	13.0184	0.191207	-1.05903	-0.0827498	-0.5σ
Q8C0C7	Farsa	phenylalanyl-tRNA synthetase, alpha subunit	10.1681	10.2413	0.191362	1.05202	0.0731575	+0.5σ
P24369	Ppib	peptidylprolyl isomerase B	15.1353	14.9286	0.19148	-1.15407	-0.206728	-2σ
P08030	Aprt	adenine phosphoribosyl transferase	11.3723	11.6742	0.191668	1.23271	0.301832	+2σ
P70122	Sbds	SBDS ribosome maturation factor	13.2794	13.0657	0.191828	-1.15967	-0.21372	-2σ
P00405	COX2	cytochrome c oxidase subunit II	12.2939	12.5414	0.19189	1.18711	0.247458	+2σ
Q9QXK7	Cpsf3	cleavage and polyadenylation specificity factor 3	10.2365	10.1655	0.191992	-1.05044	-0.0709879	-0.5σ
Q3V1M1	Igsf10	immunoglobulin superfamily, member 10	9.55627	9.42463	0.192072	-1.09554	-0.131636	-1σ
Q3UJD6	Usp19	ubiquitin specific peptidase 19	7.50599	7.42604	0.19219	-1.05698	-0.0799502	-0.5σ
Q9CPV4	Glod4	glyoxalase domain containing 4	13.1819	13.4093	0.192247	1.17077	0.227455	+2σ
Q8K0C9	Gmds	GDP-mannose 4, 6-dehydratase	9.54516	9.65675	0.192409	1.08042	0.111595	+1σ
Q9D1J3	Sarnp	SAP domain containing ribonucleoprotein	12.8372	12.7276	0.192821	-1.07891	-0.109572	-1σ
Q99LB2	Dhrs4	dehydrogenase/reductase (SDR family) member 4	11.4925	11.3715	0.192939	-1.08742	-0.120905	-1σ
Q9CQ73	Pkp2	plakophilin 2	9.09787	8.98751	0.192946	-1.0795	-0.110358	-1σ
A2AKG8	Focad	focadhesin	6.25303	6.30825	0.19299	1.03902	0.0552204	+0.5σ
P14152	Mdh1	malate dehydrogenase 1, NAD (soluble)	14.0759	14.2186	0.193709	1.10396	0.142686	+1σ
P05063	Aldoc	aldolase C, fructose-bisphosphate	13.7188	13.6487	0.19404	-1.04986	-0.070194	-0.5σ
P63328	Ppp3ca	protein phosphatase 3, catalytic subunit, alpha isoform	9.83406	9.91109	0.194225	1.05485	0.0770349	+0.5σ
Q9D0K2	Oxct1	3-oxoacid CoA transferase 1	13.6066	13.6772	0.194462	1.05011	0.070545	+0.5σ
Q9JHW2	Nit2	nitrilase family, member 2	10.9534	11.0441	0.194598	1.06487	0.0906814	+0.5σ
Q8VC42	Rmc1	regulator of MON1-CCZ1	7.27054	7.3733	0.194668	1.07382	0.102755	+1σ
Q2VIS4	Flg2	filaggrin family member 2	7.92377	7.68543	0.1947	-1.17963	-0.238333	-2σ
P83917	Cbx1	chromobox 1	10.6172	10.7398	0.194732	1.08869	0.122594	+1σ
Q9JHH6	Cpb2	carboxypeptidase B2 (plasma)	10.5041	10.6224	0.194759	1.08547	0.118325	+1σ
Q9EPK2	Rp2	retinitis pigmentosa 2 homolog	10.6383	10.571	0.196044	-1.04773	-0.0672601	-0.5σ
A0A0R4J094	Fahd2a	fumarylacetoacetate hydrolase domain containing 2A	10.979	10.7773	0.196299	-1.15005	-0.201693	-2σ
G3UW85	Erh	ERH mRNA splicing and mitosis factor	8.63839	8.52248	0.196956	-1.08366	-0.115909	-1σ
F8VQ05	Fryl	FRY like transcription coactivator	6.15668	6.19557	0.19712	1.02733	0.0388978	+0.5σ
Q9Z1R2	Bag6	BCL2-associated athanogene 6	11.1154	11.0326	0.197191	-1.0591	-0.0828436	-0.5σ
Q8CIB5	Fermt2	fermitin family member 2	12.965	13.0656	0.197355	1.07222	0.100606	+1σ
A2AJN7	Slc4a11	solute carrier family 4, sodium bicarbonate transporter-like, member 11	11.9922	11.6256	0.197409	-1.28932	-0.366611	-2σ
Q3TVK3	Dnpep	aspartyl aminopeptidase	11.2074	11.2852	0.197535	1.05545	0.0778557	+0.5σ
Q8R0H9	Gga1	golgi associated, gamma adaptin ear containing, ARF binding protein 1	9.3862	9.49272	0.197548	1.07663	0.106518	+1σ
P47791	Gsr	glutathione reductase	11.1272	11.331	0.197586	1.15165	0.203703	+2σ
E9PV24	Fga	fibrinogen alpha chain	15.0675	15.4168	0.197883	1.2739	0.349253	+2σ
P14131	Rps16	ribosomal protein S16	12.955	12.7774	0.197924	-1.131	-0.177604	-1σ
A0A0R4J0U7	Commd5	COMM domain containing 5	9.72009	9.80122	0.198036	1.05785	0.0811318	+0.5σ
Q9D8X2	Ccdc124	coiled-coil domain containing 124	11.5499	11.4728	0.19824	-1.05486	-0.0770496	-0.5σ
D3YYS6	Mgll	monoglyceride lipase	10.5853	10.8013	0.199	1.1615	0.21599	+2σ
Q9QYG0	Ndrg2	N-myc downstream regulated gene 2	8.17034	8.0653	0.199709	-1.07553	-0.105047	-1σ
O88325	Naglu	alpha-N-acetylglucosaminidase (Sanfilippo disease IIIB)	10.8343	10.8052	0.201108	-1.0204	-0.0291307	-0.5σ
Q63850	Nup62	nucleoporin 62	11.0546	10.9642	0.201492	-1.06473	-0.0904836	-0.5σ
P97467	Pam	peptidylglycine alpha-amidating monooxygenase	9.19663	9.2753	0.201515	1.05604	0.0786649	+0.5σ
Q8BYI9	Tnr	tenascin R	10.2276	10.3573	0.20154	1.09402	0.129637	+1σ
A0A075B5R5	Ighv4-1	immunoglobulin heavy variable 4-1	10.429	10.6817	0.202052	1.19144	0.252708	+2σ
Q9D554	Sf3a3	splicing factor 3a, subunit 3	11.6799	11.2459	0.202129	-1.35092	-0.433939	-3σ
Q9QYC7	Ggcx	gamma-glutamyl carboxylase	10.0221	10.1703	0.202413	1.10817	0.148177	+1σ
Q9Z1Q5	Clic1	chloride intracellular channel 1	13.2102	13.4471	0.202704	1.17841	0.236837	+2σ
Q9ERG0	Lima1	LIM domain and actin binding 1	9.8097	9.94246	0.202725	1.09639	0.132759	+1σ
Q8K2C9	Hacd3	3-hydroxyacyl-CoA dehydratase 3	12.7479	12.577	0.202738	-1.12572	-0.170843	-1σ
Q91YR5	Eef1aknmt	EEF1A lysine and N-terminal methyltransferase	9.13326	9.02559	0.202997	-1.07748	-0.107666	-1σ
A2A5R2	Arfgef2	ADP-ribosylation factor guanine nucleotide-exchange factor 2 (brefeldin A-inhibited)	9.87191	9.77912	0.203145	-1.06644	-0.0927971	-0.5σ
P42932	Cct8	chaperonin containing Tcp1, subunit 8 (theta)	13.5268	13.6043	0.203327	1.05522	0.077538	+0.5σ
Q9QY81	Nup210	nucleoporin 210	9.26155	9.14607	0.203888	-1.08334	-0.11548	-1σ
P62855	Rps26	ribosomal protein S26	11.8135	11.6044	0.204134	-1.156	-0.209142	-2σ
Q9D706	Rpap3	RNA polymerase II associated protein 3	8.03877	7.99435	0.204236	-1.03127	-0.0444229	-0.5σ
Q5SVR0	Tbc1d9b	TBC1 domain family, member 9B	11.3213	11.2014	0.204376	-1.08672	-0.119978	-1σ
Q8R0J2	Mpdu1	mannose-P-dolichol utilization defect 1	9.03099	8.9171	0.204429	-1.08214	-0.113893	-1σ
P27601	Gna13	guanine nucleotide binding protein, alpha 13	11.631	11.6705	0.204738	1.02776	0.039505	+0.5σ
Q91VA0	Acsm1	acyl-CoA synthetase medium-chain family member 1	8.23785	8.42501	0.204933	1.13852	0.187165	+1σ
Q8BUE4	Aifm2	apoptosis-inducing factor, mitochondrion-associated 2	10.3299	10.224	0.205289	-1.07612	-0.105844	-1σ
Q9CR86	Carhsp1	calcium regulated heat stable protein 1	10.9549	11.2339	0.205555	1.21342	0.279082	+2σ
Q9CWJ9	Atic	5-aminoimidazole-4-carboxamide ribonucleotide formyltransferase/IMP cyclohydrolase	12.1332	12.2283	0.205586	1.06816	0.095124	+0.5σ
Q8BKE6	Cyp20a1	cytochrome P450, family 20, subfamily a, polypeptide 1	12.0537	12.0062	0.205663	-1.03348	-0.0475147	-0.5σ
Q8BVQ5	Ppme1	protein phosphatase methylesterase 1	8.95342	9.11866	0.205799	1.12135	0.165238	+1σ
Q9CRC9	Gnpda2	glucosamine-6-phosphate deaminase 2	7.51591	7.74338	0.206136	1.17078	0.227474	+2σ
P97346	Nxn	nucleoredoxin	6.23963	6.33991	0.206279	1.07198	0.10028	+1σ
Q8K0U4	Hspa12a	heat shock protein 12A	9.47856	9.79794	0.206363	1.2478	0.319387	+2σ
Q9JKY5	Hip1r	huntingtin interacting protein 1 related	9.76672	9.68103	0.206586	-1.0612	-0.08569	-0.5σ
Q924B0	Impa1	inositol (myo)-1(or 4)-monophosphatase 1	10.0698	10.1462	0.207041	1.05442	0.0764452	+0.5σ
Q05895	Thbs3	thrombospondin 3	9.80531	9.93914	0.207263	1.09721	0.133836	+1σ
F6WMJ3	Arhgef6	Rac/Cdc42 guanine nucleotide exchange factor (GEF) 6	8.95309	8.80617	0.20741	-1.10721	-0.146927	-1σ
Q80SW1	Ahcyl1	S-adenosylhomocysteine hydrolase-like 1	11.1122	11.284	0.207732	1.12651	0.171863	+1σ
Q9Z1J3	Nfs1	nitrogen fixation gene 1 (S. cerevisiae)	9.27549	9.18081	0.207836	-1.06783	-0.0946779	-0.5σ
F6XCT0	Macf1	microtubule-actin crosslinking factor 1	6.27864	6.34794	0.207852	1.04921	0.0693047	+0.5σ
Q9DBG6	Rpn2	ribophorin II	13.8511	13.7926	0.208355	-1.04136	-0.0584659	-0.5σ
B2RQC7	Dip2b	disco interacting protein 2 homolog B	9.38748	9.29733	0.208829	-1.06448	-0.0901459	-0.5σ
Q64674	Srm	spermidine synthase	11.5763	11.7307	0.209084	1.11295	0.154384	+1σ
O88986	Gcat	glycine C-acetyltransferase (2-amino-3-ketobutyrate-coenzyme A ligase)	7.67674	7.86685	0.209159	1.14086	0.190117	+1σ
Q3UQ44	Iqgap2	IQ motif containing GTPase activating protein 2	11.9311	11.9886	0.209318	1.0406	0.0574219	+0.5σ
Q8CJF7	Ahctf1	AT hook containing transcription factor 1	8.94064	8.86587	0.20966	-1.05319	-0.0747676	-0.5σ
Q61578	Fdxr	ferredoxin reductase	8.67335	8.57066	0.209783	-1.07377	-0.102689	-1σ
A0A2I3BPG9	Rpl36a-ps1	ribosomal protein L36A, pseudogene 1	11.1264	11.0148	0.20993	-1.08039	-0.111551	-1σ
Q99P58	Rab27b	RAB27B, member RAS oncogene family	8.53772	8.43613	0.210032	-1.07296	-0.101593	-1σ
Q9Z2I8	Suclg2	succinate-Coenzyme A ligase, GDP-forming, beta subunit	11.7589	11.9329	0.2105	1.12816	0.173967	+1σ
Q61183	Papola	poly (A) polymerase alpha	8.23678	8.05471	0.210663	-1.13451	-0.18207	-1σ
Q9Z2G6	Sel1l	sel-1 suppressor of lin-12-like (C. elegans)	7.17545	7.07516	0.210712	-1.07199	-0.10029	-1σ
Q60902	Eps15l1	epidermal growth factor receptor pathway substrate 15-like 1	12.4527	12.578	0.210794	1.09077	0.125353	+1σ
Q5SUH6	Clint1	clathrin interactor 1	12.5994	12.6659	0.211004	1.04721	0.0665489	+0.5σ
P47739	Aldh3a1	aldehyde dehydrogenase family 3, subfamily A1	17.8035	18.3953	0.211042	1.50709	0.591768	+6σ
Q8BH58	Tiprl	TIP41, TOR signalling pathway regulator-like (S. cerevisiae)	9.65538	9.75033	0.211148	1.06803	0.094949	+0.5σ
E9QJT5	Acyp1	acylphosphatase 1, erythrocyte (common) type	13.2481	13.0078	0.211452	-1.18126	-0.240321	-2σ
Q921W0	Chmp1a	charged multivesicular body protein 1A	10.3608	10.2873	0.21181	-1.05224	-0.0734696	-0.5σ
Q9DBB8	Dhdh	dihydrodiol dehydrogenase (dimeric)	9.02396	9.13497	0.211959	1.07998	0.111006	+1σ
Q9JIM1	Slc29a1	solute carrier family 29 (nucleoside transporters), member 1	10.0275	9.94835	0.211972	-1.05641	-0.0791744	-0.5σ
E9QNN1	Dhx9	DEAH (Asp-Glu-Ala-His) box polypeptide 9	13.497	13.3914	0.21201	-1.07595	-0.105606	-1σ
Q9CXD9	Lrrc17	leucine rich repeat containing 17	13.2105	12.8849	0.212091	-1.25316	-0.325573	-2σ
Q9CQI6	Cotl1	coactosin-like 1 (Dictyostelium)	12.6768	12.9968	0.212492	1.24836	0.320035	+2σ
Q8JZY2	Commd10	COMM domain containing 10	8.68292	8.80772	0.212492	1.09035	0.124797	+1σ
Q6DVA0	Lemd2	LEM domain containing 2	11.272	11.2151	0.21251	-1.04022	-0.0568853	-0.5σ
B1AU74	Mospd2	motile sperm domain containing 2	11.2174	11.0538	0.212822	-1.12003	-0.163533	-1σ
F8WIT2	Anxa6	annexin A6	8.2094	8.04429	0.212866	-1.12125	-0.165103	-1σ
Q9ERD7	Tubb3	tubulin, beta 3 class III	10.055	10.4007	0.213008	1.27078	0.345711	+2σ
Q6IFZ6	Krt77	keratin 77	12.3243	11.6055	0.213241	-1.64586	-0.718841	-6σ
A2A9Q2	Nrd1	nardilysin, N-arginine dibasic convertase, NRD convertase 1	10.1946	10.2182	0.213779	1.01647	0.0235686	+0.5σ
Q8R2G6	Ccdc80	coiled-coil domain containing 80	10.6233	10.5276	0.213801	-1.06863	-0.0957558	-0.5σ
Q8BIQ5	Cstf2	cleavage stimulation factor, 3' pre-RNA subunit 2	9.7214	9.59735	0.214021	-1.08979	-0.124051	-1σ
J3QNT7	Epn2	epsin 2	10.0978	9.92572	0.21482	-1.12669	-0.172092	-1σ
Q8K442	Abca8a	ATP-binding cassette, sub-family A (ABC1), member 8a	7.1453	7.03246	0.215173	-1.08135	-0.112834	-1σ
Q8R086	Suox	sulfite oxidase	7.37697	7.30436	0.215364	-1.05161	-0.0726065	-0.5σ
Q8BG32	Psmd11	proteasome (prosome, macropain) 26S subunit, non-ATPase, 11	12.0647	12.16	0.21618	1.06833	0.0953595	+0.5σ
Q8K409	Polb	polymerase (DNA directed), beta	11.0726	10.9757	0.216207	-1.06944	-0.0968603	-0.5σ
Q9CPP6	Ndufa5	NADH:ubiquinone oxidoreductase subunit A5	10.65	10.8952	0.216597	1.1852	0.245127	+2σ
Q8K274	Fn3krp	fructosamine 3 kinase related protein	11.0439	11.1848	0.216644	1.10264	0.140966	+1σ
A6X935	Itih4	inter alpha-trypsin inhibitor, heavy chain 4	13.6879	13.8624	0.216694	1.12859	0.174526	+1σ
Q8BZM1	Glmn	glomulin, FKBP associated protein	6.37792	6.48561	0.217247	1.0775	0.107686	+1σ
A0A0R4J2B2	Kctd12	potassium channel tetramerisation domain containing 12	11.6985	11.7992	0.21741	1.0723	0.10071	+1σ
A2APM2	Cd44	CD44 antigen	11.9481	12.1593	0.217602	1.15764	0.211182	+2σ
Q9DBG5	Plin3	perilipin 3	10.0522	10.1736	0.217641	1.08779	0.121407	+1σ
Q921N8	Gps2	G protein pathway suppressor 2	9.98931	9.83506	0.218012	-1.11284	-0.154244	-1σ
Q9CRA0	Art4	ADP-ribosyltransferase 4	9.09624	9.18063	0.21861	1.06024	0.084385	+0.5σ
Q9Z1X2	Ptdss2	phosphatidylserine synthase 2	9.32468	9.22927	0.218865	-1.06837	-0.0954094	-0.5σ
P50446	Krt6a	keratin 6A	14.6621	14.2612	0.219233	-1.32036	-0.400934	-3σ
Q8C3X2	Ccdc90b	coiled-coil domain containing 90B	10.2	10.1542	0.21938	-1.03228	-0.0458329	-0.5σ
Q61245	Col11a1	collagen, type XI, alpha 1	13.8851	13.7578	0.219537	-1.09224	-0.12729	-1σ
Q6ZQ38	Cand1	cullin associated and neddylation disassociated 1	13.6676	13.5491	0.219614	-1.08563	-0.118526	-1σ
Q6NXH9	Krt73	keratin 73	9.22557	8.61469	0.220288	-1.5272	-0.610885	-6σ
P35980	Rpl18	ribosomal protein L18	12.9076	12.8385	0.220326	-1.04905	-0.0690903	-0.5σ
Q3ULD5	Mccc2	methylcrotonoyl-Coenzyme A carboxylase 2 (beta)	9.46211	9.54179	0.220777	1.05678	0.0796803	+0.5σ
E9QP62	Lims1	LIM and senescent cell antigen-like domains 1	12.0581	12.1628	0.221168	1.07528	0.104716	+1σ
P62915	Gtf2b	general transcription factor IIB	8.71836	8.66633	0.221307	-1.03672	-0.0520316	-0.5σ
Q80WQ2	Vac14	Vac14 homolog (S. cerevisiae)	9.26833	9.20049	0.221432	-1.04815	-0.0678421	-0.5σ
Q68FG2	Sptbn2	spectrin beta, non-erythrocytic 2	7.23248	7.29218	0.221676	1.04225	0.0597009	+0.5σ
Q8BGQ1	Vipas39	VPS33B interacting protein, apical-basolateral polarity regulator, spe-39 homolog	8.73081	8.78618	0.221974	1.03913	0.0553775	+0.5σ
Q06770	Serpina6	serine (or cysteine) peptidase inhibitor, clade A, member 6	10.0976	10.4322	0.222062	1.26094	0.334504	+2σ
Q9WTL4	Insrr	insulin receptor-related receptor	9.93606	9.50649	0.222087	-1.34683	-0.429565	-3σ
Q9Z2X1	Hnrnpf	heterogeneous nuclear ribonucleoprotein F	11.7387	11.7749	0.222557	1.02537	0.0361442	+0.5σ
Q921K2	Parp1	poly (ADP-ribose) polymerase family, member 1	12.6436	12.5608	0.222578	-1.05903	-0.0827466	-0.5σ
Q9QYJ3	Dnajb1	DnaJ heat shock protein family (Hsp40) member B1	9.34334	9.20492	0.222664	-1.1007	-0.138419	-1σ
Q9WV02	Rbmx	RNA binding motif protein, X chromosome	13.5788	13.4375	0.222782	-1.10288	-0.14128	-1σ
Q61644	Pacsin1	protein kinase C and casein kinase substrate in neurons 1	6.67473	6.77185	0.22289	1.06964	0.0971223	+0.5σ
Q9QZ88	Vps29	VPS29 retromer complex component	11.5486	11.6494	0.222971	1.07234	0.100758	+1σ
P28828	Ptprm	protein tyrosine phosphatase, receptor type, M	11.1451	11.0183	0.222989	-1.09192	-0.126874	-1σ
Q8BXC6	Commd2	COMM domain containing 2	9.30192	9.36457	0.223498	1.04438	0.0626497	+0.5σ
P56565	S100a1	S100 calcium binding protein A1	7.60479	8.06231	0.224338	1.37318	0.457523	+3σ
Q60994	Adipoq	adiponectin, C1Q and collagen domain containing	10.8995	11.0572	0.224376	1.1155	0.15769	+1σ
P63005	Pafah1b1	platelet-activating factor acetylhydrolase, isoform 1b, subunit 1	12.6439	12.7437	0.224648	1.0716	0.0997685	+1σ
P45376	Akr1b3	aldo-keto reductase family 1, member B3 (aldose reductase)	14.1339	14.3124	0.224677	1.13172	0.17852	+1σ
O08529	Capn2	calpain 2	13.0687	13.1809	0.224928	1.08083	0.112135	+1σ
F8VQE9	Agap3	ArfGAP with GTPase domain, ankyrin repeat and PH domain 3	8.42981	8.30805	0.224928	-1.08806	-0.121756	-1σ
Q4VA93	Prkca	protein kinase C, alpha	8.29425	8.35129	0.224995	1.04033	0.0570401	+0.5σ
Q9CQR4	Acot13	acyl-CoA thioesterase 13	11.0088	11.1152	0.22509	1.07652	0.106371	+1σ
Q4LDD4	Arap1	ArfGAP with RhoGAP domain, ankyrin repeat and PH domain 1	10.2106	10.3084	0.225341	1.07014	0.0978007	+0.5σ
P70451	Fer	fer (fms/fps related) protein kinase	8.24627	8.16467	0.22542	-1.05819	-0.0816041	-0.5σ
A0A286YCV9	Kif13b	kinesin family member 13B	9.17567	9.21795	0.225912	1.02974	0.0422791	+0.5σ
P39876	Timp3	tissue inhibitor of metalloproteinase 3	12.0576	11.8306	0.225948	-1.17038	-0.226971	-2σ
E9QPI5	Pds5a	PDS5 cohesin associated factor A	9.65307	9.57999	0.226059	-1.05196	-0.0730811	-0.5σ
Q8BMS1	Hadha	hydroxyacyl-CoA dehydrogenase trifunctional multienzyme complex subunit alpha	14.1606	14.2785	0.226115	1.08518	0.117932	+1σ
Q61171	Prdx2	peroxiredoxin 2	13.7284	13.8484	0.22617	1.08674	0.120002	+1σ
Q8VDD5	Myh9	myosin, heavy polypeptide 9, non-muscle	16.4784	16.5825	0.226674	1.07487	0.104163	+1σ
Q8BHN3	Ganab	alpha glucosidase 2 alpha neutral subunit	14.6131	14.4963	0.227306	-1.08435	-0.116834	-1σ
Q9DBZ5	Eif3k	eukaryotic translation initiation factor 3, subunit K	10.353	10.4327	0.227988	1.05675	0.0796312	+0.5σ
Q80UM7	Mogs	mannosyl-oligosaccharide glucosidase	11.2505	11.2005	0.228414	-1.03523	-0.0499452	-0.5σ
Q8C854	Myef2	myelin basic protein expression factor 2, repressor	11.7737	11.6943	0.228464	-1.05655	-0.0793581	-0.5σ
C0HK80	Arxes1	adipocyte-related X-chromosome expressed sequence 1	9.39607	9.31159	0.228504	-1.0603	-0.0844783	-0.5σ
Q9CZ13	Uqcrc1	ubiquinol-cytochrome c reductase core protein 1	12.6935	12.9526	0.228544	1.1967	0.259065	+2σ
Q9D5T0	Atad1	ATPase family, AAA domain containing 1	10.9827	10.9225	0.229036	-1.04263	-0.0602269	-0.5σ
P17426	Ap2a1	adaptor-related protein complex 2, alpha 1 subunit	12.9418	13.0216	0.229085	1.05689	0.0798264	+0.5σ
O08807	Prdx4	peroxiredoxin 4	10.2515	9.84039	0.22941	-1.32971	-0.411108	-3σ
Q9Z0K8	Vnn1	vanin 1	9.01783	9.19522	0.229446	1.13084	0.177389	+1σ
P84099	Rpl19	ribosomal protein L19	12.6136	12.4967	0.229557	-1.08435	-0.116831	-1σ
O35309	Nmi	N-myc (and STAT) interactor	8.4092	8.46102	0.229566	1.03657	0.0518207	+0.5σ
Q3UER8	Fgg	fibrinogen gamma chain	14.8372	15.1394	0.229738	1.23303	0.302213	+2σ
P50247	Ahcy	S-adenosylhomocysteine hydrolase	13.4738	13.6283	0.229956	1.11301	0.154469	+1σ
P61290	Psme3	proteaseome (prosome, macropain) activator subunit 3 (PA28 gamma, Ki)	8.91242	8.98386	0.229995	1.05077	0.0714407	+0.5σ
D3YUV1	Nrbp1	nuclear receptor binding protein 1	7.63605	7.72466	0.230087	1.06335	0.0886136	+0.5σ
O09110	Map2k3	mitogen-activated protein kinase kinase 3	10.0701	10.1336	0.230641	1.04503	0.0635388	+0.5σ
Q8CJ40	Crocc	ciliary rootlet coiled-coil, rootletin	9.79891	9.6974	0.230821	-1.07289	-0.101508	-1σ
Q8K2F8	Lsm14a	LSM14A mRNA processing body assembly factor	10.0769	10.0377	0.230992	-1.02757	-0.0392367	-0.5σ
Q8BI06	Cemip	cell migration inducing protein, hyaluronan binding	12.5161	12.3538	0.231128	-1.11904	-0.162261	-1σ
Q9QUN9	Dkk3	dickkopf WNT signaling pathway inhibitor 3	11.1365	10.9928	0.231383	-1.10469	-0.143644	-1σ
Q60676	Ppp5c	protein phosphatase 5, catalytic subunit	10.079	9.90589	0.231581	-1.12748	-0.173097	-1σ
Q8VDM6	Hnrnpul1	heterogeneous nuclear ribonucleoprotein U-like 1	12.3641	12.4095	0.231749	1.03191	0.0453187	+0.5σ
Q8CG76	Akr7a5	aldo-keto reductase family 7, member A5 (aflatoxin aldehyde reductase)	11.5729	11.7531	0.231943	1.13306	0.180223	+1σ
Q9DC23	Dnajc10	DnaJ heat shock protein family (Hsp40) member C10	10.1726	10.0785	0.232026	-1.06737	-0.0940635	-0.5σ
O35350	Capn1	calpain 1	13.1641	13.2189	0.232152	1.03877	0.054875	+0.5σ
Q9CQH7	Btf3l4	basic transcription factor 3-like 4	9.49158	9.61312	0.232243	1.0879	0.121545	+1σ
P61161	Actr2	ARP2 actin-related protein 2	11.9188	11.9798	0.232383	1.04319	0.0609972	+0.5σ
Q9QXN3	Trip4	thyroid hormone receptor interactor 4	10.6852	10.4909	0.232738	-1.14412	-0.194244	-1σ
Q8CBB7	Ap1g1	adaptor protein complex AP-1, gamma 1 subunit	9.87982	9.9231	0.232772	1.03046	0.043282	+0.5σ
P35550	Fbl	fibrillarin	12.3603	12.2922	0.233346	-1.04834	-0.0681018	-0.5σ
Q8R146	Apeh	acylpeptide hydrolase	8.55674	8.4323	0.2337	-1.09008	-0.124436	-1σ
P97798	Neo1	neogenin	8.80773	8.69707	0.233708	-1.07973	-0.110664	-1σ
Q99L45	Eif2s2	eukaryotic translation initiation factor 2, subunit 2 (beta)	11.8462	11.7977	0.233733	-1.03416	-0.0484555	-0.5σ
A0A075B5V6	Ighv1-42	immunoglobulin heavy variable V1-42	8.34594	8.18801	0.234092	-1.11569	-0.157937	-1σ
P21956	Mfge8	milk fat globule-EGF factor 8 protein	12.865	13.0795	0.234257	1.1603	0.214492	+2σ
P35762	Cd81	CD81 antigen	11.0362	11.0047	0.234747	-1.0221	-0.0315343	-0.5σ
E0CYV0	Pcmt1	protein-L-isoaspartate (D-aspartate) O-methyltransferase 1	11.4679	11.5644	0.23502	1.06915	0.096462	+0.5σ
A2AJI0	Map7d1	MAP7 domain containing 1	6.55912	6.82881	0.235394	1.20555	0.269695	+2σ
A0A0M3HEP7	Atp8a1	ATPase, aminophospholipid transporter (APLT), class I, type 8A, member 1	8.93947	8.83807	0.235474	-1.07282	-0.101405	-1σ
Q61941	Nnt	nicotinamide nucleotide transhydrogenase	8.8083	8.08942	0.235496	-1.6459	-0.718875	-6σ
Q8VDN2	Atp1a1	ATPase, Na+/K+ transporting, alpha 1 polypeptide	15.9052	15.7171	0.235775	-1.13919	-0.188004	-1σ
Q9CZL5	Pcbd2	pterin 4 alpha carbinolamine dehydratase/dimerization cofactor of hepatocyte nuclear factor 1 alpha (TCF1) 2	11.3921	11.217	0.236235	-1.12905	-0.17511	-1σ
P56389	Cda	cytidine deaminase	11.2131	11.1435	0.236419	-1.04937	-0.0695265	-0.5σ
P09103	P4hb	prolyl 4-hydroxylase, beta polypeptide	15.6537	15.5859	0.237332	-1.04808	-0.0677536	-0.5σ
Q9Z204	Hnrnpc	heterogeneous nuclear ribonucleoprotein C	13.0519	12.9406	0.237598	-1.08017	-0.111265	-1σ
P14733	Lmnb1	lamin B1	15.9187	15.6775	0.237646	-1.18194	-0.241156	-2σ
A0A1L1SRT0	Bag1	BCL2-associated athanogene 1	9.08745	9.23262	0.237848	1.10586	0.145169	+1σ
Q08ED5	Ces2f	carboxylesterase 2F	7.82179	7.71633	0.238278	-1.07584	-0.105467	-1σ
Q8CF89	Tab1	TGF-beta activated kinase 1/MAP3K7 binding protein 1	6.65745	6.5736	0.238303	-1.05984	-0.0838437	-0.5σ
Q9R118	Htra1	HtrA serine peptidase 1	15.2119	14.9898	0.238378	-1.16642	-0.222085	-2σ
P61924	Copz1	coatomer protein complex, subunit zeta 1	10.2679	10.3734	0.238831	1.07585	0.105475	+1σ
P63163	Snrpn	small nuclear ribonucleoprotein N	12.0238	11.7907	0.238841	-1.17536	-0.233105	-2σ
A0A0B4J1F0	Itga11	integrin alpha 11	11.3371	11.2718	0.239198	-1.04628	-0.0652706	-0.5σ
Q60960	Kpna1	karyopherin (importin) alpha 1	8.2729	8.07802	0.239386	-1.14462	-0.194874	-1σ
Q03958	Pfdn6	prefoldin subunit 6	11.6235	11.7054	0.239572	1.05839	0.0818778	+0.5σ
Q3TZZ7	Esyt2	extended synaptotagmin-like protein 2	11.523	11.4867	0.239779	-1.02548	-0.0363058	-0.5σ
P12815	Pdcd6	programmed cell death 6	10.7182	10.7975	0.240128	1.0565	0.0792882	+0.5σ
A2AEM2	Clcc1	chloride channel CLIC-like 1	9.91278	9.84077	0.240366	-1.05118	-0.0720049	-0.5σ
P10639	Txn1	thioredoxin 1	13.8901	13.3705	0.240642	-1.4336	-0.519647	-3σ
A2A6Q5	Cdc27	cell division cycle 27	6.34741	6.21848	0.241328	-1.09348	-0.128927	-1σ
Q9R0H5	Krt71	keratin 71	6.21937	5.94222	0.241503	-1.21179	-0.277146	-2σ
B2RR82	Itsn2	intersectin 2	9.20585	9.14653	0.241647	-1.04197	-0.0593158	-0.5σ
Q05144	Rac2	Rac family small GTPase 2	6.69367	7.24237	0.241961	1.46276	0.548695	+3σ
Q8VE47	Uba5	ubiquitin-like modifier activating enzyme 5	9.76149	9.85216	0.242319	1.06487	0.090672	+0.5σ
Q6PEB6	Mob4	MOB family member 4, phocein	8.55504	8.47935	0.242446	-1.05387	-0.0756916	-0.5σ
S4R1M2	Safb	scaffold attachment factor B	12.4738	12.3752	0.242784	-1.0707	-0.0985546	-1σ
Q9WVT6	Car14	carbonic anhydrase 14	8.86675	8.95536	0.242876	1.06334	0.0886087	+0.5σ
P56371	Rab4a	RAB4A, member RAS oncogene family	8.35069	8.43405	0.243125	1.05948	0.0833593	+0.5σ
Q9CQ62	Decr1	2,4-dienoyl CoA reductase 1, mitochondrial	11.7497	11.6415	0.243147	-1.07787	-0.108179	-1σ
G5E8S8	Mpp7	membrane protein, palmitoylated 7 (MAGUK p55 subfamily member 7)	6.74172	6.85388	0.243214	1.08084	0.112153	+1σ
Q8C142	Ldlrap1	low density lipoprotein receptor adaptor protein 1	8.60732	8.71197	0.243515	1.07523	0.104647	+1σ
Q64310	Surf4	surfeit gene 4	11.4485	11.3032	0.243582	-1.10594	-0.145276	-1σ
O35864	Cops5	COP9 signalosome subunit 5	9.77025	9.88809	0.243756	1.08511	0.117837	+1σ
P51660	Hsd17b4	hydroxysteroid (17-beta) dehydrogenase 4	12.2053	12.0969	0.243859	-1.07802	-0.108386	-1σ
Q792Z1	Try10	trypsin 10	12.1035	11.8583	0.243977	-1.18522	-0.245149	-2σ
B1ASP2	Jak1	Janus kinase 1	6.39469	6.25066	0.243992	-1.10499	-0.144029	-1σ
P11983	Tcp1	t-complex protein 1	13.1282	13.188	0.244453	1.04234	0.059829	+0.5σ
Q99KK9	Hars2	histidyl-tRNA synthetase 2	8.72691	8.79135	0.244787	1.04568	0.064447	+0.5σ
Q9JJU8	Sh3bgrl	SH3-binding domain glutamic acid-rich protein like	10.3637	10.5316	0.245085	1.12348	0.167978	+1σ
Q6ZWQ0	Syne2	spectrin repeat containing, nuclear envelope 2	8.73428	8.65292	0.245265	-1.05802	-0.0813615	-0.5σ
Q9DAR7	Dcps	decapping enzyme, scavenger	11.0579	11.1844	0.245583	1.0916	0.126443	+1σ
Q8K021	Scamp1	secretory carrier membrane protein 1	10.5273	10.4436	0.245705	-1.0597	-0.0836497	-0.5σ
Q8K0S0	Phyhip	phytanoyl-CoA hydroxylase interacting protein	9.10436	9.25083	0.245939	1.10686	0.146467	+1σ
P68033	Actc1	actin, alpha, cardiac muscle 1	13.5147	13.9333	0.246404	1.33661	0.418574	+3σ
Q9CZ30	Ola1	Obg-like ATPase 1	12.8572	12.9615	0.246758	1.07499	0.104326	+1σ
Q8K411	Pitrm1	pitrilysin metallepetidase 1	11.1783	11.2317	0.246818	1.0377	0.0533926	+0.5σ
Q9D8M4	Rpl7l1	ribosomal protein L7-like 1	7.21057	7.28449	0.246837	1.05257	0.0739141	+0.5σ
Q6P069	Sri	sorcin	12.4297	12.4849	0.247262	1.03898	0.055171	+0.5σ
Q61555	Fbn2	fibrillin 2	13.9093	13.7591	0.247267	-1.10974	-0.150222	-1σ
Q8BUK6	Hook3	hook microtubule tethering protein 3	10.6659	10.608	0.248108	-1.04092	-0.0578605	-0.5σ
O88428	Papss2	3'-phosphoadenosine 5'-phosphosulfate synthase 2	8.24166	8.32173	0.248359	1.05707	0.0800771	+0.5σ
Q99LD8	Ddah2	dimethylarginine dimethylaminohydrolase 2	12.9019	13.0693	0.248395	1.12302	0.167384	+1σ
Q6GSS7	H2ac19	H2A clustered histone 19	15.2378	15.058	0.24854	-1.13277	-0.179849	-1σ
P80316	Cct5	chaperonin containing Tcp1, subunit 5 (epsilon)	13.4447	13.5217	0.248904	1.05484	0.077024	+0.5σ
Q99KP6	Prpf19	pre-mRNA processing factor 19	13.3756	13.2991	0.248946	-1.05445	-0.0764906	-0.5σ
Q9R099	Tbl2	transducin (beta)-like 2	11.0235	11.0635	0.249645	1.02806	0.0399288	+0.5σ
Q9CX56	Psmd8	proteasome (prosome, macropain) 26S subunit, non-ATPase, 8	11.3198	11.358	0.250107	1.02688	0.0382721	+0.5σ
A0A0A0MQD1	Tdrd7	tudor domain containing 7	6.30164	6.36472	0.25118	1.0447	0.0630826	+0.5σ
Q99JI6	Rap1b	RAS related protein 1b	12.2779	12.3886	0.251444	1.07974	0.110686	+1σ
Q810U3	Nfasc	neurofascin	9.46693	9.56154	0.251696	1.06777	0.0946072	+0.5σ
A0A0R4J097	Tgfbr3	transforming growth factor, beta receptor III	8.50174	8.38973	0.25203	-1.08073	-0.112012	-1σ
Q8CG70	P3h3	prolyl 3-hydroxylase 3	10.9689	11.0438	0.252458	1.05324	0.0748287	+0.5σ
Q91VW5	Golga4	golgi autoantigen, golgin subfamily a, 4	9.98601	9.92352	0.252482	-1.04427	-0.0624912	-0.5σ
Q505B7	Zbtb8os	zinc finger and BTB domain containing 8 opposite strand	10.5738	10.7017	0.252637	1.09266	0.127849	+1σ
E9Q9M1	Nt5c2	5'-nucleotidase, cytosolic II	9.97566	9.84693	0.253037	-1.09333	-0.128728	-1σ
P60904	Dnajc5	DnaJ heat shock protein family (Hsp40) member C5	10.4112	10.4438	0.253306	1.02288	0.032632	+0.5σ
P26687	Twist1	twist basic helix-loop-helix transcription factor 1	8.32501	8.25132	0.253581	-1.0524	-0.0736834	-0.5σ
Q91ZE0	Tmlhe	trimethyllysine hydroxylase, epsilon	8.83897	8.98233	0.254179	1.10448	0.143363	+1σ
Q8VC28	Akr1c13	aldo-keto reductase family 1, member C13	9.59509	9.7081	0.254254	1.08148	0.113007	+1σ
P36371	Tap2	transporter 2, ATP-binding cassette, sub-family B (MDR/TAP)	10.4999	10.4534	0.254424	-1.03278	-0.0465341	-0.5σ
Q9D2M8	Ube2v2	ubiquitin-conjugating enzyme E2 variant 2	12.9506	13.0527	0.254595	1.07335	0.102115	+1σ
Q91X72	Hpx	hemopexin	14.6041	14.7997	0.25481	1.1452	0.195604	+1σ
A0A286YDF5	Myof	myoferlin	11.9376	12.0337	0.255479	1.06888	0.0961057	+0.5σ
P67778	Phb	prohibitin	12.9379	12.8885	0.255737	-1.03482	-0.0493815	-0.5σ
P60710	Actb	actin, beta	17.0039	17.1559	0.256115	1.11106	0.151936	+1σ
Q8BQ47	Cnpy4	canopy FGF signaling regulator 4	9.49016	9.37618	0.256163	-1.08221	-0.113982	-1σ
E9Q6C2	C1s1	complement component 1, s subcomponent 1	13.6592	13.59	0.256253	-1.04912	-0.0691815	-0.5σ
E9QNP0	Kxd1	KxDL motif containing 1	14.7938	14.6113	0.256436	-1.13478	-0.182407	-1σ
P62192	Psmc1	protease (prosome, macropain) 26S subunit, ATPase 1	12.0741	12.1537	0.256477	1.05673	0.079602	+0.5σ
Q8VHM5	Hnrnpr	heterogeneous nuclear ribonucleoprotein R	13.2099	13.0991	0.256585	-1.07981	-0.110772	-1σ
A0A0A0MQ68	Gcdh	glutaryl-Coenzyme A dehydrogenase	9.46885	9.52349	0.256744	1.0386	0.0546408	+0.5σ
Q99JW1	Abhd17a	abhydrolase domain containing 17A	6.39417	6.30876	0.257318	-1.06099	-0.0854124	-0.5σ
D3Z0M6	Dync1i1	dynein cytoplasmic 1 intermediate chain 1	9.94177	9.85398	0.257364	-1.06274	-0.0877891	-0.5σ
E9Q3X0	Mvp	major vault protein	13.3913	13.4538	0.257375	1.04427	0.0624926	+0.5σ
E9PV38	Ces2g	carboxylesterase 2G	11.4718	11.6086	0.257872	1.09952	0.136872	+1σ
Q6EDY6	Carmil1	capping protein regulator and myosin 1 linker 1	6.39933	6.29157	0.257906	-1.07756	-0.107762	-1σ
F8WJ93	Eml4	echinoderm microtubule associated protein like 4	8.76423	8.66302	0.258413	-1.07267	-0.101202	-1σ
F8VQN6	Arhgef12	Rho guanine nucleotide exchange factor (GEF) 12	9.59206	9.5567	0.258425	-1.02481	-0.0353572	-0.5σ
Q3UQ28	Pxdn	peroxidasin	11.5115	11.3639	0.258636	-1.10772	-0.147589	-1σ
P97315	Csrp1	cysteine and glycine-rich protein 1	11.2108	11.3621	0.259201	1.1106	0.151339	+1σ
Q6PHQ9	Pabpc4	poly(A) binding protein, cytoplasmic 4	10.3758	10.4457	0.259291	1.04963	0.0698829	+0.5σ
O08665	Sema3a	sema domain, immunoglobulin domain (Ig), short basic domain, secreted, (semaphorin) 3A	8.23107	8.09001	0.259373	-1.10271	-0.141052	-1σ
E9QLB2	Lyplal1	lysophospholipase-like 1	10.4322	10.5565	0.259955	1.08994	0.12425	+1σ
Q8CG19	Ltbp1	latent transforming growth factor beta binding protein 1	15.3334	15.2273	0.261193	-1.07631	-0.10609	-1σ
Q91W90	Txndc5	thioredoxin domain containing 5	13.2511	13.3367	0.26132	1.06111	0.0855687	+0.5σ
P11247	Mpo	myeloperoxidase	8.273	8.34067	0.261776	1.04802	0.0676684	+0.5σ
Q8BMD8	Slc25a24	solute carrier family 25 (mitochondrial carrier, phosphate carrier), member 24	11.7677	11.6919	0.26224	-1.05395	-0.075812	-0.5σ
Q99JB8	Pacsin3	protein kinase C and casein kinase substrate in neurons 3	11.3927	11.2978	0.26228	-1.06802	-0.0949431	-0.5σ
E9QN31	Nop2	NOP2 nucleolar protein	9.68001	9.57349	0.262984	-1.07663	-0.106522	-1σ
A0A075B5N4	Igkv8-27	immunoglobulin kappa chain variable 8-27	8.06162	7.95766	0.263066	-1.07472	-0.103955	-1σ
H7BWY6	Rbp4	retinol binding protein 4, plasma	9.78315	9.891	0.263136	1.07762	0.107843	+1σ
P43406	Itgav	integrin alpha V	13.5827	13.6589	0.263333	1.05426	0.0762308	+0.5σ
Q8R180	Ero1l	ERO1-like (S. cerevisiae)	7.21458	7.34616	0.263614	1.09549	0.13158	+1σ
Q8VI16	B3gnt9	UDP-GlcNAc:betaGal beta-1,3-N-acetylglucosaminyltransferase 9	10.9749	10.8957	0.263805	-1.05637	-0.0791198	-0.5σ
P31725	S100a9	S100 calcium binding protein A9 (calgranulin B)	10.2361	10.4679	0.263956	1.17431	0.231811	+2σ
Q8VDC1	Fyco1	FYVE and coiled-coil domain containing 1	8.89395	8.82211	0.26401	-1.05106	-0.0718382	-0.5σ
Q99LD9	Eif2b2	eukaryotic translation initiation factor 2B, subunit 2 beta	8.83071	8.90372	0.264101	1.0519	0.0730027	+0.5σ
Q91WU5	As3mt	arsenic (+3 oxidation state) methyltransferase	8.41227	8.52934	0.264313	1.08453	0.117072	+1σ
P34022	Ranbp1	RAN binding protein 1	11.7346	11.8653	0.26435	1.09486	0.130748	+1σ
Q8C4U3	Sfrp1	secreted frizzled-related protein 1	10.107	9.95707	0.264355	-1.10948	-0.149883	-1σ
Q9QZB7	Actr10	ARP10 actin-related protein 10	8.44727	8.51608	0.264586	1.04885	0.0688096	+0.5σ
Q08331	Calb2	calbindin 2	6.91064	7.20568	0.264869	1.22692	0.29504	+2σ
Q5Y4Y6	Gsdma3	gasdermin A3	9.83632	9.58572	0.265127	-1.1897	-0.250596	-2σ
O08912	Galnt1	polypeptide N-acetylgalactosaminyltransferase 1	7.5509	7.58597	0.265231	1.02461	0.0350792	+0.5σ
K3W4T3	Atp6v0a1	ATPase, H+ transporting, lysosomal V0 subunit A1	11.2704	11.205	0.265352	-1.04638	-0.0654043	-0.5σ
Q3TBT3	Sting1	stimulator of interferon response cGAMP interactor 1	8.33882	8.41943	0.265753	1.05746	0.0806025	+0.5σ
A2AUK8	Epb41l1	erythrocyte membrane protein band 4.1 like 1	11.9316	11.9766	0.265892	1.03164	0.0449388	+0.5σ
A2AWI7	Sh3glb2	SH3-domain GRB2-like endophilin B2	11.8327	11.7432	0.266421	-1.06399	-0.0894862	-0.5σ
Q5SWT3	Slc25a35	solute carrier family 25, member 35	8.91824	8.79321	0.266507	-1.09053	-0.125034	-1σ
E9PYN1	Cadm1	cell adhesion molecule 1	10.6742	10.5738	0.267025	-1.07205	-0.100377	-1σ
Q6ZQI3	Mlec	malectin	12.2384	12.1688	0.267313	-1.0494	-0.0695688	-0.5σ
Q9CX34	Sugt1	SGT1, suppressor of G2 allele of SKP1 (S. cerevisiae)	11.1792	11.259	0.267631	1.05693	0.0798746	+0.5σ
Q8C052	Map1s	microtubule-associated protein 1S	8.97858	9.05504	0.267917	1.05442	0.0764531	+0.5σ
A0A2C9F2D2	Anxa7	annexin A7	12.7022	12.6357	0.268883	-1.04717	-0.0664893	-0.5σ
Q99J93	Ifitm2	interferon induced transmembrane protein 2	12.2427	12.1443	0.26929	-1.07064	-0.098473	-1σ
O08579	Emd	emerin	9.60153	9.7281	0.269955	1.0917	0.126574	+1σ
Q9DCX2	Atp5h	ATP synthase, H+ transporting, mitochondrial F0 complex, subunit D	13.5428	13.2935	0.270153	-1.18865	-0.249322	-2σ
Q01730	Rsu1	Ras suppressor protein 1	12.8288	12.8678	0.270318	1.02744	0.0390574	+0.5σ
F8VPN4	Agl	amylo-1,6-glucosidase, 4-alpha-glucanotransferase	6.46094	6.36748	0.27045	-1.06693	-0.0934602	-0.5σ
Q9QXB9	Drg2	developmentally regulated GTP binding protein 2	7.56927	7.70476	0.270651	1.09847	0.135491	+1σ
Q8K1M3	Prkar2a	protein kinase, cAMP dependent regulatory, type II alpha	10.0659	10.1596	0.270673	1.06708	0.0936725	+0.5σ
Q8R0Y6	Aldh1l1	aldehyde dehydrogenase 1 family, member L1	7.26442	7.44237	0.270809	1.13128	0.17795	+1σ
A0A0R4IZX2	Slc9a3r2	solute carrier family 9 (sodium/hydrogen exchanger), member 3 regulator 2	9.51085	9.38967	0.270883	-1.08762	-0.121176	-1σ
Q99M51	Nck1	non-catalytic region of tyrosine kinase adaptor protein 1	12.6923	12.5082	0.270988	-1.13606	-0.184039	-1σ
Q9DBS2	Tprgl	transformation related protein 63 regulated like	9.93527	9.86144	0.271169	-1.0525	-0.0738249	-0.5σ
Q9CQA3	Sdhb	succinate dehydrogenase complex, subunit B, iron sulfur (Ip)	11.2615	11.4882	0.271295	1.17016	0.226712	+2σ
Q921G8	Tubgcp2	tubulin, gamma complex associated protein 2	6.52045	6.43904	0.271321	-1.05805	-0.0814096	-0.5σ
Q8BIW1	Prune1	prune exopolyphosphatase	11.2489	11.2835	0.271456	1.02426	0.0345759	+0.5σ
O70443	Gnaz	guanine nucleotide binding protein, alpha z subunit	10.45	10.3518	0.271555	-1.07038	-0.0981225	-1σ
P11835	Itgb2	integrin beta 2	8.0167	8.20085	0.271587	1.13615	0.184151	+1σ
E9QAS5	Chd4	chromodomain helicase DNA binding protein 4	13.707	13.6052	0.271763	-1.07307	-0.101738	-1σ
Q9ERK4	Cse1l	chromosome segregation 1-like (S. cerevisiae)	11.9394	11.7552	0.27181	-1.13624	-0.184266	-1σ
P08730	Krt13	keratin 13	12.7831	12.4545	0.272177	-1.2558	-0.328607	-2σ
E9PXC0	Srp54c	signal recognition particle 54C	10.4842	10.5655	0.272234	1.05796	0.0812817	+0.5σ
Q62093	Srsf2	serine and arginine-rich splicing factor 2	11.5353	11.4944	0.272305	-1.02877	-0.0409142	-0.5σ
A0A0R4J124	Srpk2	serine/arginine-rich protein specific kinase 2	7.2511	7.3902	0.272305	1.10122	0.1391	+1σ
A0A1L1STE4	Ilf3	interleukin enhancer binding factor 3	13.0147	12.9188	0.272452	-1.06877	-0.0959452	-0.5σ
P38060	Hmgcl	3-hydroxy-3-methylglutaryl-Coenzyme A lyase	10.9411	11.033	0.272523	1.06579	0.0919257	+0.5σ
Q5U4D9	Thoc6	THO complex 6	7.06318	7.1698	0.27332	1.0767	0.106614	+1σ
Q9JKC8	Ap3m1	adaptor-related protein complex 3, mu 1 subunit	11.8894	11.8025	0.273548	-1.06212	-0.0869449	-0.5σ
Q8BVY0	Rsl1d1	ribosomal L1 domain containing 1	9.21112	9.12086	0.27362	-1.06457	-0.0902663	-0.5σ
Q00915	Rbp1	retinol binding protein 1, cellular	12.9677	13.1899	0.273948	1.16647	0.222151	+2σ
G3X9Z4	Pcf11	PCF11 cleavage and polyadenylation factor subunit	7.13884	6.96667	0.274143	-1.12675	-0.172172	-1σ
Q8C1D8	Iws1	IWS1, SUPT6 interacting protein	7.43397	7.36565	0.274188	-1.0485	-0.0683208	-0.5σ
Q99JY0	Hadhb	hydroxyacyl-CoA dehydrogenase trifunctional multienzyme complex subunit beta	12.525	12.6071	0.274455	1.05856	0.0821006	+0.5σ
Q640N1	Aebp1	AE binding protein 1	15.9272	15.7855	0.274587	-1.10316	-0.141648	-1σ
P29416	Hexa	hexosaminidase A	11.4334	11.4862	0.275608	1.03729	0.0528208	+0.5σ
Q9CX83	Armcx1	armadillo repeat containing, X-linked 1	7.89144	7.7792	0.275845	-1.08091	-0.112242	-1σ
Q9D0J8	Ptms	parathymosin	11.071	11.6549	0.276376	1.49886	0.583868	+3σ
P31361	Pou3f3	POU domain, class 3, transcription factor 3	11.8084	11.717	0.276875	-1.06536	-0.0913345	-0.5σ
A0A140T8S5	Champ1	chromosome alignment maintaining phosphoprotein 1	9.34133	9.23767	0.277178	-1.0745	-0.103662	-1σ
Q9CQI3	Gmfb	glia maturation factor, beta	12.0635	11.731	0.277221	-1.25917	-0.332468	-2σ
A2AAY5	Sh3pxd2b	SH3 and PX domains 2B	9.0602	9.25605	0.278019	1.1454	0.195848	+1σ
Q9QYI3	Dnajc7	DnaJ heat shock protein family (Hsp40) member C7	10.2726	10.3366	0.278718	1.04533	0.0639561	+0.5σ
A0A0R4J0L5	Cog6	component of oligomeric golgi complex 6	9.30044	9.21387	0.279906	-1.06184	-0.0865671	-0.5σ
P62814	Atp6v1b2	ATPase, H+ transporting, lysosomal V1 subunit B2	11.6333	11.5603	0.28002	-1.0519	-0.0729933	-0.5σ
P47199	Cryz	crystallin, zeta	13.0911	13.1555	0.280969	1.04563	0.0643758	+0.5σ
P56399	Usp5	ubiquitin specific peptidase 5 (isopeptidase T)	12.6647	12.7613	0.28115	1.06926	0.0966133	+0.5σ
Q9Z175	Loxl3	lysyl oxidase-like 3	11.1894	11.089	0.281275	-1.07208	-0.100413	-1σ
Q8BKG3	Ptk7	PTK7 protein tyrosine kinase 7	11.2022	11.2836	0.281517	1.05805	0.0814121	+0.5σ
P56959	Fus	fused in sarcoma	13.18	13.0421	0.281526	-1.10023	-0.137805	-1σ
Q9DB27	Mcts1	malignant T cell amplified sequence 1	8.4886	8.53282	0.281951	1.03112	0.0442143	+0.5σ
Q9WVJ3	Cpq	carboxypeptidase Q	12.4144	12.3649	0.282194	-1.03491	-0.0495093	-0.5σ
Q07417	Acads	acyl-Coenzyme A dehydrogenase, short chain	10.6401	10.7232	0.282604	1.05926	0.0830587	+0.5σ
Q8BFY9	Tnpo1	transportin 1	11.4471	11.3507	0.282885	-1.06911	-0.0964153	-0.5σ
Q78JE5	Fbxo22	F-box protein 22	9.61194	9.69401	0.28337	1.05854	0.0820786	+0.5σ
P34152	Ptk2	PTK2 protein tyrosine kinase 2	10.7099	10.655	0.283473	-1.03877	-0.0548748	-0.5σ
F8WGM5	Stxbp2	syntaxin binding protein 2	6.23878	6.16866	0.283491	-1.04981	-0.0701218	-0.5σ
E9Q5D6	Ranbp9	RAN binding protein 9	6.88129	6.93611	0.283804	1.03873	0.0548151	+0.5σ
A0A0R4J254	Xpo4	exportin 4	9.17756	9.07509	0.284257	-1.07361	-0.102471	-1σ
Q5SYD0	Myo1d	myosin ID	13.972	14.0291	0.284565	1.04039	0.0571199	+0.5σ
Q8BRM2	Gorab	golgin, RAB6-interacting	7.99919	7.92911	0.285013	-1.04977	-0.0700785	-0.5σ
Q6P5F9	Xpo1	exportin 1	13.0874	12.9862	0.285143	-1.07265	-0.101176	-1σ
Q3TL44	Nlrx1	NLR family member X1	6.82995	6.75926	0.285184	-1.05022	-0.0706936	-0.5σ
P63073	Eif4e	eukaryotic translation initiation factor 4E	10.6102	10.7094	0.285283	1.07124	0.0992754	+1σ
Q9D8N0	Eef1g	eukaryotic translation elongation factor 1 gamma	14.645	14.5245	0.285341	-1.08712	-0.120514	-1σ
P68510	Ywhah	tyrosine 3-monooxygenase/tryptophan 5-monooxygenase activation protein, eta polypeptide	12.9989	13.0921	0.285406	1.06676	0.0932403	+0.5σ
Q9QXE7	Tbl1x	transducin (beta)-like 1 X-linked	10.4973	10.5485	0.285429	1.03609	0.0511449	+0.5σ
P26928	Mst1	macrophage stimulating 1 (hepatocyte growth factor-like)	10.0696	9.99431	0.285758	-1.05358	-0.0753023	-0.5σ
P31324	Prkar2b	protein kinase, cAMP dependent regulatory, type II beta	11.5888	11.5393	0.285912	-1.03496	-0.0495727	-0.5σ
Q80VP0	Tecpr1	tectonin beta-propeller repeat containing 1	7.0294	6.9238	0.286334	-1.07594	-0.105601	-1σ
S4R1P5	Dst	dystonin	11.872	11.8384	0.286367	-1.02359	-0.0336343	-0.5σ
Q8R001	Mapre2	microtubule-associated protein, RP/EB family, member 2	13.1681	13.1025	0.286548	-1.04647	-0.0655272	-0.5σ
O70591	Pfdn2	prefoldin 2	10.643	10.7422	0.286628	1.07122	0.0992602	+1σ
Q9CRD0	Ociad1	OCIA domain containing 1	11.2101	11.0847	0.28676	-1.09082	-0.12541	-1σ
Q9R0Q7	Ptges3	prostaglandin E synthase 3	13.6594	13.479	0.286913	-1.13324	-0.180456	-1σ
G5E924	Hnrnpl	heterogeneous nuclear ribonucleoprotein L	13.4762	13.3632	0.287259	-1.08147	-0.112996	-1σ
Q8CHT3	Ints5	integrator complex subunit 5	9.66967	9.47508	0.287529	-1.1444	-0.194594	-1σ
Q99JX4	Eif3m	eukaryotic translation initiation factor 3, subunit M	11.1351	11.2241	0.287825	1.06362	0.0889848	+0.5σ
Q64449	Mrc2	mannose receptor, C type 2	13.2939	13.2273	0.288456	-1.04724	-0.0665975	-0.5σ
P32020	Scp2	sterol carrier protein 2, liver	13.1465	12.9437	0.28869	-1.15096	-0.202836	-2σ
P61211	Arl1	ADP-ribosylation factor-like 1	11.2829	11.391	0.289121	1.07783	0.108128	+1σ
Q62470	Itga3	integrin alpha 3	11.8503	11.7534	0.289177	-1.06947	-0.0968906	-0.5σ
Q8BH43	Wasf2	WAS protein family, member 2	11.3618	11.3111	0.289689	-1.03579	-0.0507291	-0.5σ
P12382	Pfkl	phosphofructokinase, liver, B-type	12.272	12.6278	0.289789	1.27968	0.355785	+2σ
O35459	Ech1	enoyl coenzyme A hydratase 1, peroxisomal	11.3451	11.2945	0.28991	-1.03568	-0.050583	-0.5σ
P10852	Slc3a2	solute carrier family 3 (activators of dibasic and neutral amino acid transport), member 2	14.6911	14.3889	0.290301	-1.23302	-0.302201	-2σ
P81122	Irs2	insulin receptor substrate 2	9.76882	9.66889	0.290356	-1.07172	-0.0999238	-1σ
P47809	Map2k4	mitogen-activated protein kinase kinase 4	7.09281	7.16456	0.290389	1.05099	0.0717522	+0.5σ
D3Z4B2	Napg	N-ethylmaleimide sensitive fusion protein attachment protein gamma	10.2489	10.3296	0.29067	1.05752	0.0806916	+0.5σ
Q8VBT0	Tmx1	thioredoxin-related transmembrane protein 1	12.3113	12.2799	0.29097	-1.02203	-0.0314329	-0.5σ
Q3UX10	Tubal3	tubulin, alpha-like 3	7.46915	7.56557	0.291026	1.06912	0.0964281	+0.5σ
Q9QY73	Tmem59	transmembrane protein 59	7.52348	7.44686	0.291106	-1.05454	-0.076619	-0.5σ
Q4VAA2	Cdv3	carnitine deficiency-associated gene expressed in ventricle 3	11.5471	11.4578	0.291159	-1.06387	-0.0893284	-0.5σ
Q8CG72	Adprhl2	ADP-ribosylhydrolase like 2	10.9286	10.8025	0.291516	-1.09133	-0.126081	-1σ
Q9D8S4	Rexo2	RNA exonuclease 2	9.33374	9.49206	0.292201	1.11599	0.158319	+1σ
P70349	Hint1	histidine triad nucleotide binding protein 1	11.0394	11.333	0.293281	1.2257	0.293611	+2σ
O88569	Hnrnpa2b1	heterogeneous nuclear ribonucleoprotein A2/B1	15.2271	15.068	0.293448	-1.11663	-0.159146	-1σ
A0A0R4J259	Syncrip	synaptotagmin binding, cytoplasmic RNA interacting protein	13.7235	13.6846	0.293658	-1.02735	-0.0389254	-0.5σ
G3X9V8	Serpinb3a	serine (or cysteine) peptidase inhibitor, clade B (ovalbumin), member 3A	8.68844	9.05205	0.294195	1.28664	0.36361	+2σ
P14685	Psmd3	proteasome (prosome, macropain) 26S subunit, non-ATPase, 3	12.8015	12.8755	0.294926	1.05263	0.0740033	+0.5σ
E9QKD9	Gtf2h1	general transcription factor II H, polypeptide 1	5.91048	6.00604	0.295436	1.06848	0.0955589	+0.5σ
P56380	Nudt2	nudix (nucleoside diphosphate linked moiety X)-type motif 2	8.98857	8.90486	0.295659	-1.05974	-0.0837061	-0.5σ
Q5SPW0	Vps54	VPS54 GARP complex subunit	7.05285	6.97339	0.296056	-1.05663	-0.0794653	-0.5σ
Q5SSZ5	Tns3	tensin 3	9.0126	9.07697	0.296097	1.04563	0.0643698	+0.5σ
Q9DCS9	Ndufb10	NADH:ubiquinone oxidoreductase subunit B10	10.2263	10.4418	0.296234	1.1611	0.215491	+2σ
P97429	Anxa4	annexin A4	13.5645	13.5022	0.296252	-1.04414	-0.062317	-0.5σ
Q810B6	Ankfy1	ankyrin repeat and FYVE domain containing 1	9.36941	9.482	0.296897	1.08117	0.112595	+1σ
Q9EQP2	Ehd4	EH-domain containing 4	11.7039	11.7766	0.297046	1.05168	0.072699	+0.5σ
Q62087	Pon3	paraoxonase 3	9.83673	9.94188	0.297155	1.07561	0.105153	+1σ
O55022	Pgrmc1	progesterone receptor membrane component 1	12.555	12.4569	0.297308	-1.07031	-0.0980301	-0.5σ
P08228	Sod1	superoxide dismutase 1, soluble	10.9331	10.8386	0.297612	-1.06767	-0.0944625	-0.5σ
P07091	S100a4	S100 calcium binding protein A4	11.378	11.6038	0.298135	1.16938	0.225738	+2σ
Q7TSV4	Pgm2	phosphoglucomutase 2	10.6969	10.7809	0.298349	1.05994	0.0839878	+0.5σ
B2C3G8	Stat5a	signal transducer and activator of transcription 5A	6.54984	6.69096	0.298605	1.10276	0.141118	+1σ
Q9DBL1	Acadsb	acyl-Coenzyme A dehydrogenase, short/branched chain	11.7528	11.7005	0.299201	-1.03693	-0.0523227	-0.5σ
G3X8X0	Dhx16	DEAH (Asp-Glu-Ala-His) box polypeptide 16	6.69101	6.67612	0.299372	-1.01037	-0.0148859	-0.5σ
Q8BH59	Slc25a12	solute carrier family 25 (mitochondrial carrier, Aralar), member 12	11.9576	12.1389	0.299504	1.13395	0.181358	+1σ
Q8BW96	Camk1d	calcium/calmodulin-dependent protein kinase ID	7.65861	7.7368	0.299536	1.0557	0.0781958	+0.5σ
P58404	Strn4	striatin, calmodulin binding protein 4	8.80955	8.76841	0.299599	-1.02893	-0.0411475	-0.5σ
Q9CQM5	Txndc17	thioredoxin domain containing 17	11.1187	11.398	0.299981	1.21362	0.279317	+2σ
P70398	Usp9x	ubiquitin specific peptidase 9, X chromosome	12.2099	12.1382	0.299998	-1.05095	-0.0716901	-0.5σ
Q6NTA4	Rragb	Ras-related GTP binding B	9.27747	9.35029	0.300035	1.05177	0.0728247	+0.5σ
Q62234	Myom1	myomesin 1	5.71469	6.74628	0.300125	2.04428	1.03159	+6σ
P56960	Exosc10	exosome component 10	9.27912	9.23345	0.301306	-1.03216	-0.0456707	-0.5σ
Q8CAK1	Iba57	IBA57 homolog, iron-sulfur cluster assembly	7.46627	7.40121	0.301717	-1.04613	-0.0650643	-0.5σ
O88632	Sema3f	sema domain, immunoglobulin domain (Ig), short basic domain, secreted, (semaphorin) 3F	12.9755	12.7044	0.301962	-1.20671	-0.271084	-2σ
Q99KK7	Dpp3	dipeptidylpeptidase 3	12.1621	12.2266	0.302061	1.04573	0.0645105	+0.5σ
Q9CYR6	Pgm3	phosphoglucomutase 3	9.35451	9.43605	0.302353	1.05814	0.0815371	+0.5σ
G3X9C8	Lix1l	Lix1-like	11.455	11.4017	0.302802	-1.03764	-0.053308	-0.5σ
P08551	Nefl	neurofilament, light polypeptide	13.1338	13.7172	0.302994	1.49839	0.583409	+3σ
A0A140T8M3	Igkv8-30	immunoglobulin kappa chain variable 8-30	9.0596	9.31865	0.303413	1.19669	0.259049	+2σ
Q9DC51	Gnai3	guanine nucleotide binding protein (G protein), alpha inhibiting 3	10.2932	10.1969	0.303577	-1.06899	-0.0962427	-0.5σ
P97371	Psme1	proteasome (prosome, macropain) activator subunit 1 (PA28 alpha)	12.7438	12.8788	0.303601	1.09811	0.135023	+1σ
A2AH25	Arhgap1	Rho GTPase activating protein 1	10.624	10.6601	0.303866	1.02531	0.0360635	+0.5σ
Q9CZM2	Rpl15	ribosomal protein L15	12.362	12.2368	0.304115	-1.09067	-0.125215	-1σ
P15105	Glul	glutamate-ammonia ligase (glutamine synthetase)	11.0325	11.2092	0.304339	1.13029	0.176688	+1σ
P62082	Rps7	ribosomal protein S7	13.5362	13.4816	0.304663	-1.03855	-0.0545772	-0.5σ
Q8VCA8	Scrn2	secernin 2	9.11325	9.05678	0.304825	-1.03992	-0.0564697	-0.5σ
Q60648	Gm2a	GM2 ganglioside activator protein	6.78937	6.9591	0.304969	1.12485	0.169732	+1σ
Q6P9R2	Oxsr1	oxidative-stress responsive 1	12.2497	12.1901	0.30508	-1.04214	-0.0595545	-0.5σ
Q8VDQ8	Sirt2	sirtuin 2	8.51829	8.78057	0.305599	1.19938	0.262287	+2σ
E9Q8Y0	Myl2	myosin, light polypeptide 2, regulatory, cardiac, slow	7.0471	7.86411	0.306522	1.76175	0.817012	+6σ
Q8VDQ1	Ptgr2	prostaglandin reductase 2	11.2094	11.3383	0.306587	1.09346	0.128902	+1σ
Q60520	Sin3a	transcriptional regulator, SIN3A (yeast)	9.28465	8.84744	0.306589	-1.35399	-0.437215	-3σ
Q9WV92	Epb41l3	erythrocyte membrane protein band 4.1 like 3	11.2893	11.4026	0.306706	1.08172	0.113321	+1σ
B9EKJ3	Mon2	MON2 homolog, regulator of endosome to Golgi trafficking	9.12218	9.04032	0.306735	-1.05838	-0.0818595	-0.5σ
Q6PDL0	Dync1li2	dynein, cytoplasmic 1 light intermediate chain 2	11.0091	11.0961	0.307045	1.06215	0.0869829	+0.5σ
Q9CXY6	Ilf2	interleukin enhancer binding factor 2	12.8443	12.7648	0.307199	-1.05667	-0.0795206	-0.5σ
Q99M87	Dnaja3	DnaJ heat shock protein family (Hsp40) member A3	9.57705	9.54036	0.307203	-1.02576	-0.0366954	-0.5σ
P10833	Rras	related RAS viral (r-ras) oncogene	11.3908	11.4322	0.307605	1.02908	0.0413512	+0.5σ
Q9JJ28	Flii	flightless I actin binding protein	7.00769	6.90117	0.307669	-1.07663	-0.106517	-1σ
A0A075B5M1	Igkv4-63	immunoglobulin kappa variable 4-63	10.3761	10.9812	0.307681	1.5211	0.605119	+6σ
Q61036	Pak3	p21 (RAC1) activated kinase 3	6.01666	5.85733	0.307749	-1.11677	-0.159334	-1σ
O54984	Asna1	arsA arsenite transporter, ATP-binding, homolog 1 (bacterial)	11.914	12.0014	0.308385	1.06246	0.0874049	+0.5σ
D3Z1V4	Pebp1	phosphatidylethanolamine binding protein 1	13.2138	13.4259	0.308495	1.1583	0.212005	+2σ
Q99PU8	Dhx30	DEAH (Asp-Glu-Ala-His) box polypeptide 30	8.4187	8.36954	0.308612	-1.03467	-0.049165	-0.5σ
O54734	Ddost	dolichyl-di-phosphooligosaccharide-protein glycotransferase	13.8884	13.8319	0.308666	-1.03987	-0.0564086	-0.5σ
Q925N0	Sfxn5	sideroflexin 5	7.30755	7.38462	0.308768	1.05487	0.0770701	+0.5σ
P97863	Nfib	nuclear factor I/B	9.83027	9.76553	0.308883	-1.0459	-0.0647411	-0.5σ
E9Q9B0	Kif1c	kinesin family member 1C	9.73178	9.56412	0.309081	-1.12323	-0.167656	-1σ
A0A087WQ31	Clasp1	CLIP associating protein 1	11.0587	11.0031	0.309234	-1.03929	-0.0555996	-0.5σ
Q9WV34	Mpp2	membrane protein, palmitoylated 2 (MAGUK p55 subfamily member 2)	8.21783	8.32195	0.309434	1.07484	0.104116	+1σ
Q8VEK3	Hnrnpu	heterogeneous nuclear ribonucleoprotein U	14.7705	14.6517	0.309447	-1.08581	-0.118767	-1σ
F6Y616	Paip1	polyadenylate binding protein-interacting protein 1	11.2745	11.3765	0.309567	1.07324	0.10197	+1σ
Q61704	Itih3	inter-alpha trypsin inhibitor, heavy chain 3	14.1503	14.2993	0.309679	1.1088	0.149004	+1σ
Q8CHT0	Aldh4a1	aldehyde dehydrogenase 4 family, member A1	12.0226	12.1754	0.310013	1.11174	0.152817	+1σ
A2BGI8	Ppih	peptidyl prolyl isomerase H	11.1362	11.1004	0.310052	-1.02516	-0.035856	-0.5σ
P45591	Cfl2	cofilin 2, muscle	8.84363	8.92365	0.310146	1.05703	0.0800196	+0.5σ
A0A0R4J104	Dab2	disabled 2, mitogen-responsive phosphoprotein	10.2221	10.2762	0.310356	1.03819	0.0540688	+0.5σ
A2AE89	Gstm1	glutathione S-transferase, mu 1	14.1192	14.4661	0.31041	1.27184	0.346919	+2σ
Q6PGH2	Jpt2	Jupiter microtubule associated homolog 2	11.7016	11.6053	0.310418	-1.06904	-0.0963106	-0.5σ
A0A0R4J0C4	Cpxm2	carboxypeptidase X 2 (M14 family)	15.0237	14.9361	0.310421	-1.06258	-0.0875651	-0.5σ
D3Z041	Acsl1	acyl-CoA synthetase long-chain family member 1	9.94376	10.1418	0.310427	1.1471	0.197994	+2σ
Q9D287	Bcas2	breast carcinoma amplified sequence 2	10.2065	10.1524	0.310469	-1.03822	-0.0541191	-0.5σ
Q78IS1	Tmed3	transmembrane p24 trafficking protein 3	11.2903	11.1532	0.310646	-1.09968	-0.137089	-1σ
O08919	Numbl	numb-like	11.3106	11.2322	0.310863	-1.05585	-0.0783993	-0.5σ
Q9R1P4	Psma1	proteasome subunit alpha 1	11.483	11.5228	0.310998	1.02796	0.0397856	+0.5σ
P18654	Rps6ka3	ribosomal protein S6 kinase polypeptide 3	12.7635	12.8637	0.311106	1.07195	0.100236	+1σ
Q9R0H0	Acox1	acyl-Coenzyme A oxidase 1, palmitoyl	6.21264	6.08504	0.311469	-1.09247	-0.1276	-1σ
Q8BK72	Mrps27	mitochondrial ribosomal protein S27	7.59419	7.65088	0.312778	1.04008	0.0566934	+0.5σ
Q91V81	Rbm42	RNA binding motif protein 42	7.97064	7.92571	0.312812	-1.03163	-0.0449235	-0.5σ
O89020	Afm	afamin	12.6648	12.7992	0.312981	1.09766	0.134427	+1σ
P20060	Hexb	hexosaminidase B	12.5033	12.5577	0.313411	1.03841	0.0543701	+0.5σ
P45878	Fkbp2	FK506 binding protein 2	8.77536	8.56773	0.313916	-1.15479	-0.207629	-2σ
A2BHR2	Lcn11	lipocalin 11	10.6603	10.4364	0.314468	-1.16792	-0.22394	-2σ
S4R2F3	Ank2	ankyrin 2, brain	10.0028	10.1224	0.314545	1.08645	0.119627	+1σ
P21279	Gnaq	guanine nucleotide binding protein, alpha q polypeptide	11.848	11.9307	0.314683	1.05899	0.0826874	+0.5σ
P70353	Nfyc	nuclear transcription factor-Y gamma	7.45402	7.36974	0.31486	-1.06016	-0.0842786	-0.5σ
Q8R5L1	C1qbp	complement component 1, q subcomponent binding protein	8.95915	9.1491	0.314987	1.14072	0.189946	+1σ
P97927	Lama4	laminin, alpha 4	12.9345	13.0463	0.315079	1.08064	0.111882	+1σ
P17879	Hspa1b	heat shock protein 1B	13.2553	13.3551	0.315426	1.07158	0.0997439	+1σ
O35640	Anxa8	annexin A8	12.4546	12.6652	0.315501	1.1572	0.210636	+2σ
O35344	Kpna3	karyopherin (importin) alpha 3	9.83581	9.76237	0.315654	-1.05222	-0.0734366	-0.5σ
Q9D7A8	Armc1	armadillo repeat containing 1	9.54722	9.59272	0.315668	1.03204	0.0455046	+0.5σ
P55264	Adk	adenosine kinase	12.5948	12.8231	0.315789	1.17148	0.228329	+2σ
Q91X20	Ash2l	ASH2 like histone lysine methyltransferase complex subunit	10.0961	10.0112	0.316041	-1.06061	-0.0848949	-0.5σ
A0A1Y7VNF4	Ero1lb	ERO1-like beta (S. cerevisiae)	6.2911	6.25755	0.31618	-1.02353	-0.0335503	-0.5σ
O70435	Psma3	proteasome subunit alpha 3	13.2091	13.2544	0.316273	1.03194	0.0453584	+0.5σ
Q8BP40	Acp6	acid phosphatase 6, lysophosphatidic	9.57587	9.51855	0.31631	-1.04053	-0.057323	-0.5σ
P01837	Igkc	immunoglobulin kappa constant	14.4138	14.6458	0.316597	1.17443	0.231956	+2σ
Q99K28	Arfgap2	ADP-ribosylation factor GTPase activating protein 2	11.4812	11.4497	0.31671	-1.02206	-0.0314846	-0.5σ
P11438	Lamp1	lysosomal-associated membrane protein 1	10.5705	10.6452	0.316988	1.05311	0.0746576	+0.5σ
P62259	Ywhae	tyrosine 3-monooxygenase/tryptophan 5-monooxygenase activation protein, epsilon polypeptide	15.8602	15.7722	0.317009	-1.06293	-0.0880499	-0.5σ
Q9ERE7	Mesd	mesoderm development LRP chaperone	12.6576	12.5905	0.317066	-1.04765	-0.0671573	-0.5σ
O54879	Hmgb3	high mobility group box 3	12.7673	12.6998	0.317439	-1.04787	-0.0674597	-0.5σ
Q3V3R4	Itga1	integrin alpha 1	10.8908	10.8	0.317808	-1.06497	-0.0908111	-0.5σ
Q8R2Y8	Ptrh2	peptidyl-tRNA hydrolase 2	8.2794	8.17253	0.317919	-1.07689	-0.106875	-1σ
Q91XL1	Lrg1	leucine-rich alpha-2-glycoprotein 1	8.65924	8.55574	0.318172	-1.07438	-0.103501	-1σ
Q3TYS2	Cybc1	cytochrome b 245 chaperone 1	10.7104	10.6339	0.318697	-1.05443	-0.0764636	-0.5σ
A0A0R4J1G5	Erlin1	ER lipid raft associated 1	7.58879	7.36852	0.318783	-1.16495	-0.220269	-2σ
Q8K099	Lrit1	leucine-rich repeat, immunoglobulin-like and transmembrane domains 1	8.67203	8.53714	0.319393	-1.09801	-0.134888	-1σ
A0A2I3BQP6	Camk2g	calcium/calmodulin-dependent protein kinase II gamma	7.03334	7.13123	0.319456	1.07021	0.0978939	+0.5σ
Q569Z6	Thrap3	thyroid hormone receptor associated protein 3	12.0779	12.0019	0.319722	-1.05405	-0.0759417	-0.5σ
P70399	Trp53bp1	transformation related protein 53 binding protein 1	10.1038	9.99531	0.319728	-1.0781	-0.108495	-1σ
O55226	Chad	chondroadherin	11.6156	11.5331	0.320379	-1.05886	-0.0825084	-0.5σ
P82349	Sgcb	sarcoglycan, beta (dystrophin-associated glycoprotein)	10.6398	10.5947	0.320468	-1.03175	-0.0450998	-0.5σ
E9PYF4	Lmo7	LIM domain only 7	7.97739	7.90487	0.321016	-1.05155	-0.0725149	-0.5σ
Q91VS8	Farp2	FERM, RhoGEF and pleckstrin domain protein 2	9.45732	9.35766	0.321289	-1.07152	-0.0996556	-1σ
Q91V76	4931406C07Rik	RIKEN cDNA 4931406C07 gene	9.73294	9.92746	0.321476	1.14434	0.19452	+1σ
Q9D8C3	Alg13	asparagine-linked glycosylation 13	9.92421	9.67319	0.321823	-1.19005	-0.251017	-2σ
P35831	Ptpn12	protein tyrosine phosphatase, non-receptor type 12	8.30823	8.27765	0.321998	-1.02142	-0.0305814	-0.5σ
Q8BLX7	Col16a1	collagen, type XVI, alpha 1	13.4714	13.3496	0.322063	-1.08807	-0.121772	-1σ
P51881	Slc25a5	solute carrier family 25 (mitochondrial carrier, adenine nucleotide translocator), member 5	12.2871	12.3556	0.322118	1.04863	0.0685043	+0.5σ
Q91XE8	Tmem205	transmembrane protein 205	8.0967	8.01129	0.322348	-1.06099	-0.0854047	-0.5σ
Q3UHB1	Nt5dc3	5'-nucleotidase domain containing 3	6.3299	6.41888	0.323149	1.06361	0.0889741	+0.5σ
P14115	Rpl27a	ribosomal protein L27A	12.3318	12.3088	0.323243	-1.01609	-0.0230245	-0.5σ
Q8R1F6	Hid1	HID1 domain containing	7.26282	7.20366	0.323308	-1.04185	-0.0591528	-0.5σ
P62264	Rps14	ribosomal protein S14	11.6578	11.7076	0.323754	1.03518	0.0498813	+0.5σ
Q9JI90	Rnf14	ring finger protein 14	9.57559	9.50798	0.324085	-1.04798	-0.0676112	-0.5σ
B1AQZ2	Kif3a	kinesin family member 3A	7.12347	7.02056	0.324193	-1.07394	-0.102909	-1σ
P14873	Map1b	microtubule-associated protein 1B	12.1181	12.3099	0.324237	1.14223	0.191853	+1σ
F6VW30	Ywhaq	tyrosine 3-monooxygenase/tryptophan 5-monooxygenase activation protein theta	12.4573	12.5395	0.324733	1.0586	0.0821598	+0.5σ
Q3UIR3	Dtx3l	deltex 3-like, E3 ubiquitin ligase	8.42967	8.46838	0.324792	1.02719	0.0387016	+0.5σ
P49586	Pcyt1a	phosphate cytidylyltransferase 1, choline, alpha isoform	11.1949	11.1351	0.325052	-1.04226	-0.0597108	-0.5σ
A0A140LHQ8	Picalm	phosphatidylinositol binding clathrin assembly protein	8.58842	8.7683	0.325317	1.13279	0.179879	+1σ
A0A1B0GRA5	Stim1	stromal interaction molecule 1	13.1265	12.9718	0.326301	-1.11321	-0.154725	-1σ
P61164	Actr1a	ARP1 actin-related protein 1A, centractin alpha	11.9338	12.0184	0.326422	1.06039	0.0845925	+0.5σ
P28666	Mug2	murinoglobulin 2	7.32856	7.57562	0.326575	1.18678	0.247057	+2σ
E9QM90	Relch	RAB11 binding and LisH domain, coiled-coil and HEAT repeat containing	6.59082	6.51147	0.326607	-1.05655	-0.079359	-0.5σ
Q9D051	Pdhb	pyruvate dehydrogenase (lipoamide) beta	12.9151	13.1838	0.326851	1.20474	0.268719	+2σ
Q9Z1D1	Eif3g	eukaryotic translation initiation factor 3, subunit G	9.8771	9.97555	0.327105	1.07063	0.0984573	+1σ
Q6PHN9	Rab35	RAB35, member RAS oncogene family	8.05745	8.00985	0.327246	-1.03355	-0.047606	-0.5σ
Q8VDM4	Psmd2	proteasome (prosome, macropain) 26S subunit, non-ATPase, 2	12.258	12.327	0.327556	1.04897	0.0689698	+0.5σ
A0A0G2JEC4	Sh3glb1	SH3-domain GRB2-like B1 (endophilin)	10.3561	10.4221	0.327855	1.04679	0.0659783	+0.5σ
P55194	Sh3bp1	SH3-domain binding protein 1	7.88171	7.97146	0.328305	1.06418	0.0897457	+0.5σ
G3XA17	Eif4g2	eukaryotic translation initiation factor 4, gamma 2	12.206	12.1822	0.328475	-1.01663	-0.0237916	-0.5σ
Q5U458	Dnajc11	DnaJ heat shock protein family (Hsp40) member C11	9.866	9.81715	0.329123	-1.03444	-0.0488463	-0.5σ
Q8BPS4	Gpr180	G protein-coupled receptor 180	7.99031	7.93961	0.32932	-1.03576	-0.0506951	-0.5σ
Q921H8	Acaa1a	acetyl-Coenzyme A acyltransferase 1A	12.7739	12.6597	0.329488	-1.08238	-0.114209	-1σ
Q8BGH2	Samm50	SAMM50 sorting and assembly machinery component	8.28642	8.24272	0.329727	-1.03075	-0.0436998	-0.5σ
A2AFF6	Stag2	stromal antigen 2	11.2773	11.2226	0.330062	-1.03865	-0.0547082	-0.5σ
A0A0A0MQF5	Otud6b	OTU domain containing 6B	6.36279	6.28798	0.330471	-1.05322	-0.0748104	-0.5σ
P50396	Gdi1	guanosine diphosphate (GDP) dissociation inhibitor 1	12.6691	12.7925	0.331002	1.08935	0.123462	+1σ
E9Q634	Myo1e	myosin IE	12.2811	12.2186	0.331288	-1.04426	-0.0624813	-0.5σ
E9Q827	Arpp19	cAMP-regulated phosphoprotein 19	10.9077	10.7661	0.331411	-1.10314	-0.141619	-1σ
Q60972	Rbbp4	retinoblastoma binding protein 4, chromatin remodeling factor	12.2824	12.1691	0.331452	-1.08167	-0.113255	-1σ
P27641	Xrcc5	X-ray repair complementing defective repair in Chinese hamster cells 5	10.2152	10.2859	0.33157	1.05023	0.0707078	+0.5σ
P60840	Ensa	endosulfine alpha	9.56343	9.52231	0.331689	-1.02891	-0.0411128	-0.5σ
Q6P5D8	Smchd1	SMC hinge domain containing 1	11.1137	11.0609	0.33171	-1.03733	-0.0528695	-0.5σ
P61979	Hnrnpk	heterogeneous nuclear ribonucleoprotein K	14.5871	14.4572	0.331895	-1.0942	-0.129875	-1σ
P25444	Rps2	ribosomal protein S2	14.1218	14.1006	0.331895	-1.01478	-0.0211644	-0.5σ
Q3UWK8	Serpinb6d	serine (or cysteine) peptidase inhibitor, clade B, member 6d	11.3773	10.5349	0.332346	-1.79302	-0.84239	-6σ
Q9CPX6	Atg3	autophagy related 3	10.7167	10.7592	0.332518	1.0299	0.042507	+0.5σ
G5E896	Edc4	enhancer of mRNA decapping 4	10.7967	10.7514	0.332594	-1.03186	-0.0452509	-0.5σ
Q9Z127	Slc7a5	solute carrier family 7 (cationic amino acid transporter, y+ system), member 5	11.7991	11.5523	0.33268	-1.18659	-0.246826	-2σ
Q9R059	Fhl3	four and a half LIM domains 3	11.0373	10.8945	0.333177	-1.10409	-0.142861	-1σ
Q8BU30	Iars	isoleucine-tRNA synthetase	11.0914	11.0582	0.333238	-1.02324	-0.0331477	-0.5σ
Q8K3C3	Lzic	leucine zipper and CTNNBIP1 domain containing	10.288	10.3797	0.333327	1.06559	0.0916473	+0.5σ
Q9D4H8	Cul2	cullin 2	8.39799	8.47738	0.33405	1.05657	0.0793866	+0.5σ
Q3ULF4	Spg7	SPG7, paraplegin matrix AAA peptidase subunit	6.77152	6.68761	0.334536	-1.05989	-0.0839113	-0.5σ
Q5SWZ5	Mprip	myosin phosphatase Rho interacting protein	12.9505	12.8636	0.334725	-1.06209	-0.0869098	-0.5σ
Q8C129	Lnpep	leucyl/cystinyl aminopeptidase	10.6782	10.6371	0.335264	-1.02891	-0.0411182	-0.5σ
J3QMG3	Vdac3	voltage-dependent anion channel 3	11.2045	11.2622	0.335493	1.04084	0.0577424	+0.5σ
Q8BMK4	Ckap4	cytoskeleton-associated protein 4	15.273	15.2084	0.335656	-1.04585	-0.0646787	-0.5σ
Q8VHY0	Cspg4	chondroitin sulfate proteoglycan 4	10.5511	10.8503	0.336598	1.23045	0.299185	+2σ
G3X960	Syde1	synapse defective 1, Rho GTPase, homolog 1 (C. elegans)	7.89692	8.00091	0.336922	1.07474	0.103992	+1σ
Q6A028	Swap70	SWA-70 protein	11.0369	10.9562	0.337565	-1.05747	-0.080619	-0.5σ
Q04447	Ckb	creatine kinase, brain	13.0455	13.3088	0.33863	1.20026	0.263345	+2σ
P99026	Psmb4	proteasome (prosome, macropain) subunit, beta type 4	11.4384	11.4893	0.33865	1.03586	0.0508247	+0.5σ
Q8R4N0	Clybl	citrate lyase beta like	9.08002	9.17495	0.33873	1.06801	0.094928	+0.5σ
Q9D0B6	Pbdc1	polysaccharide biosynthesis domain containing 1	9.08923	9.13953	0.338884	1.03548	0.050299	+0.5σ
F6X4N5	Stx16	syntaxin 16	7.84827	7.7583	0.33893	-1.06435	-0.0899684	-0.5σ
Q6ZQ73	Cand2	cullin-associated and neddylation-dissociated 2 (putative)	8.57782	8.51711	0.338982	-1.04298	-0.0607113	-0.5σ
Q8K4Q8	Colec12	collectin sub-family member 12	11.1312	11.0869	0.339056	-1.03121	-0.0443443	-0.5σ
P68040	Rack1	receptor for activated C kinase 1	13.8114	13.8658	0.339154	1.03844	0.0544236	+0.5σ
P23953	Ces1c	carboxylesterase 1C	14.7391	14.9828	0.33924	1.18404	0.243717	+2σ
Q0VGY8	Tanc1	tetratricopeptide repeat, ankyrin repeat and coiled-coil containing 1	6.10211	6.03237	0.33926	-1.04953	-0.0697435	-0.5σ
P61963	Dcaf7	DDB1 and CUL4 associated factor 7	9.25296	9.29451	0.339282	1.02922	0.04155	+0.5σ
Q9JIG8	Praf2	PRA1 domain family 2	11.0425	11.0001	0.339471	-1.02981	-0.0423831	-0.5σ
D3Z7P3	Gls	glutaminase	10.4719	10.5429	0.339803	1.05048	0.07105	+0.5σ
P62196	Psmc5	protease (prosome, macropain) 26S subunit, ATPase 5	11.8061	11.8469	0.340087	1.02867	0.0407793	+0.5σ
P09470	Ace	angiotensin I converting enzyme (peptidyl-dipeptidase A) 1	9.70413	9.79109	0.340358	1.06213	0.0869635	+0.5σ
I1E4X1	Stx5a	syntaxin 5A	9.272	9.21091	0.340496	-1.04325	-0.0610893	-0.5σ
Q91XH6	Vti1b	vesicle transport through interaction with t-SNAREs 1B	10.096	10.1611	0.341903	1.04617	0.0651241	+0.5σ
P55288	Cdh11	cadherin 11	11.0707	11.1216	0.342339	1.03592	0.0509096	+0.5σ
P28867	Prkcd	protein kinase C, delta	10.7219	10.8166	0.342384	1.06786	0.0947206	+0.5σ
Q923D5	Wbp11	WW domain binding protein 11	9.97904	9.90623	0.342826	-1.05176	-0.0728049	-0.5σ
Q7TQD7	Myo1b	myosin IB	13.7854	13.7275	0.342992	-1.04092	-0.0578649	-0.5σ
Q6P1J1	Crmp1	collapsin response mediator protein 1	9.08609	9.25526	0.343398	1.12441	0.169164	+1σ
Q3TIX6	Fubp3	far upstream element (FUSE) binding protein 3	11.7143	11.6767	0.343718	-1.02638	-0.0375648	-0.5σ
P47934	Crat	carnitine acetyltransferase	9.26873	9.38173	0.343797	1.08148	0.113001	+1σ
Q921T2	Tor1aip1	torsin A interacting protein 1	12.3585	12.2579	0.344109	-1.07224	-0.100627	-1σ
O35379	Abcc1	ATP-binding cassette, sub-family C (CFTR/MRP), member 1	8.43223	8.35739	0.344335	-1.05325	-0.0748433	-0.5σ
Q61081	Cdc37	cell division cycle 37	10.3319	10.2906	0.344592	-1.02907	-0.0413478	-0.5σ
G5E8J3	Wdr11	WD repeat domain 11	7.68803	7.8034	0.34512	1.08326	0.115374	+1σ
Q61335	Bcap31	B cell receptor associated protein 31	13.0903	13.0317	0.345123	-1.04146	-0.0586095	-0.5σ
G3X920	Armc8	armadillo repeat containing 8	6.25065	6.17885	0.345418	-1.05103	-0.0718	-0.5σ
A0A0R4J0Z1	Pdia4	protein disulfide isomerase associated 4	15.1339	15.1997	0.345491	1.04667	0.0658111	+0.5σ
E9PWE8	Dpysl3	dihydropyrimidinase-like 3	13.4165	13.5262	0.345653	1.079	0.109695	+1σ
Q9D1R9	Rpl34	ribosomal protein L34	11.8568	11.9754	0.346222	1.0857	0.118629	+1σ
P24547	Impdh2	inosine monophosphate dehydrogenase 2	10.5758	10.5085	0.346252	-1.04776	-0.0673083	-0.5σ
P23198	Cbx3	chromobox 3	11.5902	11.6671	0.346345	1.05477	0.0769276	+0.5σ
Q8VH51	Rbm39	RNA binding motif protein 39	12.4844	12.4223	0.347033	-1.04392	-0.0620064	-0.5σ
Q8JZN7	Rhot2	ras homolog family member T2	9.50647	9.47211	0.347703	-1.0241	-0.0343554	-0.5σ
Q91YR7	Prpf6	pre-mRNA splicing factor 6	11.7838	11.7441	0.34803	-1.02794	-0.0397558	-0.5σ
Q922D8	Mthfd1	methylenetetrahydrofolate dehydrogenase (NADP+ dependent), methenyltetrahydrofolate cyclohydrolase, formyltetrahydrofolate synthase	13.2504	13.2337	0.348116	-1.01166	-0.0167182	-0.5σ
Q9CQH3	Ndufb5	NADH:ubiquinone oxidoreductase subunit B5	9.93332	10.0476	0.34998	1.08245	0.114298	+1σ
Q80U19	Daam2	dishevelled associated activator of morphogenesis 2	5.85281	5.96344	0.350122	1.0797	0.110628	+1σ
P13864	Dnmt1	DNA methyltransferase (cytosine-5) 1	8.49317	8.4595	0.350569	-1.02361	-0.0336625	-0.5σ
D3Z3N4	Hnrnph3	heterogeneous nuclear ribonucleoprotein H3	11.6039	11.5325	0.350859	-1.05074	-0.0714065	-0.5σ
Q60932	Vdac1	voltage-dependent anion channel 1	14.0514	14.1961	0.351133	1.10552	0.144726	+1σ
P13595	Ncam1	neural cell adhesion molecule 1	13.8629	13.9444	0.351172	1.05808	0.0814536	+0.5σ
A0A338P721	Jam2	junction adhesion molecule 2	7.25653	7.31517	0.351237	1.04149	0.058645	+0.5σ
Q9DBX3	Susd2	sushi domain containing 2	11.0085	10.9233	0.351377	-1.06085	-0.0852188	-0.5σ
O88544	Cops4	COP9 signalosome subunit 4	11.6007	11.6733	0.351773	1.05159	0.0725743	+0.5σ
O08553	Dpysl2	dihydropyrimidinase-like 2	14.1408	14.3723	0.351919	1.17401	0.231439	+2σ
Q8VHL0	Slc14a1	solute carrier family 14 (urea transporter), member 1	12.2376	11.868	0.351947	-1.29197	-0.369576	-2σ
Q3TC93	Hs1bp3	HCLS1 binding protein 3	9.91678	9.97963	0.352163	1.04453	0.0628577	+0.5σ
Q6PER3	Mapre3	microtubule-associated protein, RP/EB family, member 3	10.4456	10.5133	0.352191	1.04808	0.0677424	+0.5σ
Q9Z2I0	Letm1	leucine zipper-EF-hand containing transmembrane protein 1	9.93781	9.99848	0.352269	1.04295	0.0606714	+0.5σ
Q3KQQ2	Mup3	major urinary protein 3	11.0627	10.5405	0.352337	-1.43613	-0.522183	-3σ
Q6NZJ6	Eif4g1	eukaryotic translation initiation factor 4, gamma 1	13.3279	13.2799	0.352467	-1.03385	-0.048025	-0.5σ
Q9WV91	Ptgfrn	prostaglandin F2 receptor negative regulator	13.1361	13.0518	0.352806	-1.06019	-0.0843169	-0.5σ
Q9CXT8	Pmpcb	peptidase (mitochondrial processing) beta	9.848	9.42696	0.353133	-1.33889	-0.421037	-3σ
P57759	Erp29	endoplasmic reticulum protein 29	12.8147	12.8935	0.353217	1.05617	0.0788415	+0.5σ
P09405	Ncl	nucleolin	14.8899	14.9928	0.354205	1.07392	0.102885	+1σ
Q9CXG3	Ppil4	peptidylprolyl isomerase (cyclophilin)-like 4	7.1807	7.29289	0.354406	1.08087	0.11219	+1σ
Q80VJ3	Dnph1	2'-deoxynucleoside 5'-phosphate N-hydrolase 1	6.79644	6.7088	0.354957	-1.06263	-0.0876343	-0.5σ
[truncated: 1,628 more rows]
