# Supplementary material for: Cigarette Smoke Triggers Loss of Corneal Endothelial Cells and Disruption of Descemet's Membrane Proteins in Mice
Source: Invest Ophthalmol Vis Sci. 2021 Mar 2;62(3):3. doi: 10.1167/iovs.62.3.3 (PMC7938020; doi:10.1167/iovs.62.3.3)
Supplement: Supplement 3 [file iovs-62-3-3_s003.xlsx]

## Sheet: Summary
Vlad Results
Vlad version	v1.8.0
Date	Fri Jun 12 11:40:03 2020
Run time	12.48 sec
Ontology file	go-basic.obo
Ontology date
Annotation file	gene_association.mgi
Annotation date	???
Analysis type	enrichment
Excluded evidence codes	ND
Number of query sets	1
Query set 1	CS-CE-DE-proteins only.txt (n=513; 9 not found)
Universe set	default (everything)
Graph display	Top 25 scoring terms and their ancestors.<BR/>Interior nodes have been culled.
Jump to	biological_process
	cellular_component
	molecular_function
Column Descriptions
TermID	ID of the ontology term.
Term	The text of the term.
P	P value (significance score) for this query set for this ontology term.
Q	The False Discovery Rate (FDR) statistic.
k	The number of objects in the query set annotated to this term (or a descendant).
n	The size of the query set.
K	The number of objects in the database annotated to this term (or a descendant).
N	Number of annotated objects in the database.
k/n	Percent of query set objects annotated to this term (or a descendant).
K/N	Percent of database objects annotated to this term (or a descendant).
k/K	Percent of all objects annotated to this term present in the query set.
n/N	Percent of database in the query set.
Qset	The name of the query set.
Symbols	The symbols query set objects annotated to this term (or a descendant).

## Sheet: biological_process
TermID	Term	P	Q	k	n	K	N	k/n	K/N	k/K	n/N	Qset	Symbols
GO:0030198	extracellular matrix organization	1.82938e-20	5.76015e-17	36	484	194	18303	0.0743802	0.0105994	0.185567	0.0264438	CS-CE.txt	Abi3bp,Adamtsl4,Aplp2,App,Col11a2,Col18a1,Col4a1,Col4a3,Col4a4,Col4a6,Comp,Dag1,Dpt,Efemp2,Egflam,Emilin1,Fbln1,Fbln2,Fn1,Hspg2,Lamb2,Loxl1,Loxl2,Mfap4,Mia3,Nid1,Npnt,Olfml2a,Smoc2,Spock2,Tgfb1,Tgfb2,Thbs1,Thsd4,Vit,Vwa1
GO:0043062	extracellular structure organization	2.18976e-20	5.76015e-17	36	484	195	18303	0.0743802	0.010654	0.184615	0.0264438	CS-CE.txt	Abi3bp,Adamtsl4,Aplp2,App,Col11a2,Col18a1,Col4a1,Col4a3,Col4a4,Col4a6,Comp,Dag1,Dpt,Efemp2,Egflam,Emilin1,Fbln1,Fbln2,Fn1,Hspg2,Lamb2,Loxl1,Loxl2,Mfap4,Mia3,Nid1,Npnt,Olfml2a,Smoc2,Spock2,Tgfb1,Tgfb2,Thbs1,Thsd4,Vit,Vwa1
GO:0071840	cellular component organization or biogenesis	7.30667e-14	1.28135e-10	212	484	5156	18303	0.438017	0.281702	0.0411171	0.0264438	CS-CE.txt	Abcd3,Abi3bp,Acadl,Acat1,Acin1,Actn1,Adamtsl4,Agrn,Ahnak2,Alad,Ap3b1,Ap3d1,Aplp2,Apoe,App,Arhgef18,Arpc2,Arpc3,Arpin,Atp11b,Atp2c1,Bag5,Bub3,C1qtnf7,Cap1,Capza2,Cavin3,Ccdc47,Cdc42bpa,Cenpv,Chd6,Clasp2,Clip1,Clu,Cnot7,Col11a2,Col18a1,Col4a1,Col4a3,Col4a4,Col4a5,Col4a6,Comp,Coro1a,Coro1b,Crp,Crtac1,Csf1r,Cst3,Cthrc1,Cuta,Dag1,Ddx3x,Dis3,Dnajc2,Dock1,Dpt,Dstn,Efemp2,Egflam,Eif2s3x,Elmo1,Emilin1,Eps…
GO:0016043	cellular component organization	1.6107e-12	2.11848e-09	202	484	4969	18303	0.417355	0.271486	0.040652	0.0264438	CS-CE.txt	Abcd3,Abi3bp,Acadl,Acat1,Acin1,Actn1,Adamtsl4,Agrn,Ahnak2,Alad,Ap3b1,Ap3d1,Aplp2,Apoe,App,Arhgef18,Arpc2,Arpc3,Arpin,Atp11b,Atp2c1,Bag5,Bub3,C1qtnf7,Cap1,Capza2,Cavin3,Ccdc47,Cdc42bpa,Cenpv,Chd6,Clasp2,Clip1,Clu,Cnot7,Col11a2,Col18a1,Col4a1,Col4a3,Col4a4,Col4a5,Col4a6,Comp,Coro1a,Coro1b,Crp,Crtac1,Csf1r,Cst3,Cthrc1,Cuta,Dag1,Ddx3x,Dnajc2,Dock1,Dpt,Dstn,Efemp2,Egflam,Eif2s3x,Elmo1,Emilin1,Eps8l2,E…
GO:0010811	positive regulation of cell-substrate adhesion	1.48142e-10	1.55875e-07	19	484	114	18303	0.0392562	0.00622849	0.166667	0.0264438	CS-CE.txt	Abi3bp,Arpc2,Col8a1,Dag1,Dock1,Egflam,Emilin1,Enpp2,Fbln1,Fbln2,Fn1,Nid1,Npnt,Rac1,Smoc2,Spock2,Thbs1,Vit,Wnt4
GO:0007155	cell adhesion	3.47144e-10	3.04388e-07	52	484	760	18303	0.107438	0.0415232	0.0684211	0.0264438	CS-CE.txt	Actn1,App,Atp2c1,Cd47,Celsr1,Col18a1,Col4a3,Col7a1,Col8a1,Col8a2,Comp,Coro1a,Dag1,Dchs1,Dpt,Dsg1b,Emilin1,Fermt3,Fgb,Fn1,Frem2,Igfbp7,Lama1,Lama2,Lama3,Lama5,Lamb2,Lamb3,Lgals1,Lgals3bp,Lsamp,Mfap4,Nid1,Nid2,Npnt,Nptn,Pkn2,Ptprs,Rac1,Scarf2,Slit2,Sned1,Src,Srpx2,Stxbp3,Svep1,Tenm2,Tenm3,Tgfb2,Thbs1,Tinagl1,Vcl
GO:0022610	biological adhesion	5.50651e-10	4.13854e-07	52	484	770	18303	0.107438	0.0420696	0.0675325	0.0264438	CS-CE.txt	Actn1,App,Atp2c1,Cd47,Celsr1,Col18a1,Col4a3,Col7a1,Col8a1,Col8a2,Comp,Coro1a,Dag1,Dchs1,Dpt,Dsg1b,Emilin1,Fermt3,Fgb,Fn1,Frem2,Igfbp7,Lama1,Lama2,Lama3,Lama5,Lamb2,Lamb3,Lgals1,Lgals3bp,Lsamp,Mfap4,Nid1,Nid2,Npnt,Nptn,Pkn2,Ptprs,Rac1,Scarf2,Slit2,Sned1,Src,Srpx2,Stxbp3,Svep1,Tenm2,Tenm3,Tgfb2,Thbs1,Tinagl1,Vcl
GO:0010810	regulation of cell-substrate adhesion	1.16063e-09	7.63262e-07	23	484	189	18303	0.0475207	0.0103262	0.121693	0.0264438	CS-CE.txt	Abi3bp,Arpc2,Clasp2,Col8a1,Dag1,Dock1,Egflam,Emilin1,Enpp2,Fbln1,Fbln2,Fn1,Lgals1,Nid1,Npnt,Rac1,Slk,Smoc2,Spock2,Src,Thbs1,Vit,Wnt4
GO:1901564	organonitrogen compound metabolic process	2.88961e-09	1.68913e-06	173	484	4393	18303	0.357438	0.240015	0.0393808	0.0264438	CS-CE.txt	Abcf1,Acadl,Acat1,Adamts5,Adh5,Adss,Alad,Aldh6a1,Aldh9a1,Aldoa,Apoe,App,Asrgl1,Ass1,Bcat2,Bmp1,Cab39,Cant1,Ccdc47,Cdc42bpa,Cdipt,Chid1,Chpf,Chst14,Chst5,Cops6,Cpe,Csf1r,Dag1,Ddx3x,Dld,Dnajc3,Dse,Efemp1,Egflam,Eif1,Eif2s3x,Eif4g3,Enoph1,Enpp2,Erlec1,Erlin2,Ermp1,Ext2,F13a1,F2,Fbln1,Fgb,Fn1,G6pdx,Gal3st4,Galnt18,Gart,Gba,Get4,Gmpr2,Gstt1,Gstt2,Gstz1,Gxylt2,H13,Hagh,Hcfc1,Hddc2,Hebp1,Hmgn5,Hp,Hprt,H…
GO:1901566	organonitrogen compound biosynthetic process	3.72441e-09	1.95941e-06	65	484	1141	18303	0.134298	0.0623395	0.0569676	0.0264438	CS-CE.txt	Abcf1,Acat1,Adss,Alad,Aldoa,Apoe,Ass1,Bcat2,Cant1,Chpf,Chst14,Chst5,Ddx3x,Dld,Dse,Eif1,Eif2s3x,Eif4g3,Enoph1,Ext2,G6pdx,Gal3st4,Galnt18,Gart,Gba,Gxylt2,Hagh,Hddc2,Hprt,Hs2st1,Hs6st1,Kdsr,Lfng,Lrrc47,Magt1,Mgat1,Nars,Nme1,Npr2,Papss1,Pigt,Plod1,Pmm2,Ppm1b,Rbm3,Rpl13,Rpl17,Rpl26,Rpl35a,Rpl7a,Rpn1,Rps24,Rps3,Rps4x,Rps8,Sars,Shmt2,Stoml2,Tgfb1,Tgfb2,Tmem165,Tufm,Uggt2,Wdr45b,Yars
GO:0051641	cellular localization	1.72185e-08	8.23516e-06	92	484	1941	18303	0.190083	0.106048	0.0473982	0.0264438	CS-CE.txt	Abcd3,Agrn,Anxa3,Ap3b1,Ap3d1,Apoe,App,Atp1b3,Canx,Cdc42bpa,Celsr1,Clasp2,Clip1,Coro1a,Coro1b,Cpe,Dag1,Dchs1,Ddx39,Ddx3x,Erlec1,Evi5,Exoc4,Exoc6b,Ftl1,Get4,Gm10320,H13,Ighm,Ik,Ints13,Ipo9,Itpr1,Itpr3,Lama5,Lman1,Lman2,Lrba,Map7,Mia3,Mybbp1a,Myl12a,Numa1,Nup133,Nup155,Nup188,Nup93,Nup98,Nupl1,Pacs1,Pacsin2,Parp3,Phip,Picalm,Pkd2,Pmm2,Preb,Prpf31,Rab13,Rab33b,Rab8a,Rabgef1,Rac1,Ran,Sh3bp4,Snap47,Snx…
GO:0045785	positive regulation of cell adhesion	2.89946e-08	1.27117e-05	31	484	379	18303	0.0640496	0.020707	0.0817942	0.0264438	CS-CE.txt	Abi3bp,Ap3b1,Ap3d1,Arpc2,Cd47,Col8a1,Coro1a,Dag1,Dock1,Egflam,Emilin1,Enpp2,Fam49b,Fbln1,Fbln2,Fgb,Fn1,Il6st,Lgals1,Nid1,Npnt,Rac1,Rps3,Smoc2,Spock2,Src,Tgfb1,Tgfb2,Thbs1,Vit,Wnt4
GO:0008104	protein localization	6.60878e-08	2.3266e-05	86	484	1821	18303	0.177686	0.0994919	0.0472268	0.0264438	CS-CE.txt	Agrn,Ap3b1,Ap3d1,Apoe,Arf3,Atp1b3,Celsr1,Clasp2,Clip1,Clu,Cog8,Coro1b,Cpe,Cuta,Dag1,Dchs1,Ddx39,Ddx3x,Ercc3,Erlec1,Evi5,Exoc4,Fras1,Gdi2,Get4,Gm10320,H13,Hspg2,Ik,Ints13,Ipo9,Lama5,Lman1,Lman2,Lrba,Map7,Mia3,Myl12a,Naca,Nckap1,Npnt,Nup133,Nup155,Nup188,Nup93,Nup98,Nupl1,Pacs1,Pacsin2,Parp3,Phip,Pkd2,Pmm2,Preb,Rab13,Rab33b,Rab8a,Rabgef1,Rac1,Ran,Sh3bp4,Snap47,Snx27,Snx30,Sorl1,Spcs2,Stx6,Stxbp3,Tg…
GO:0097435	supramolecular fiber organization	6.63352e-08	2.3266e-05	33	484	436	18303	0.0681818	0.0238212	0.0756881	0.0264438	CS-CE.txt	Actn1,App,Arpc2,Arpc3,Cap1,Clasp2,Col11a2,Coro1a,Coro1b,Cst3,Dpt,Dstn,Efemp2,Fscn1,Hip1,Krt10,Krt2,Loxl1,Loxl2,Marcks,Mfap4,Mia3,Numa1,Rac1,Rhoc,Slk,Src,Tgfb2,Thsd4,Tmod3,Tpm3,Twf1,Wasl
GO:0016192	vesicle-mediated transport	6.21178e-08	2.3266e-05	64	484	1201	18303	0.132231	0.0656177	0.0532889	0.0264438	CS-CE.txt	Agfg2,Anxa3,Ap3b1,Ap3d1,Apoe,App,Arf3,Canx,Cap1,Cd47,Clasp2,Cog8,Coro1a,Dock1,Elmo1,Ergic3,Evi5,Exoc4,Exoc6b,Fnbp1l,Hip1,Hspa13,Hspg2,Igha,Ighm,Ighv6-3,Lman1,Lman2,Lrba,Lrp1,Mapkapk2,Mia3,Nbas,Nme1,Pacsin2,Picalm,Plcb3,Preb,Ptx3,Rab13,Rab33b,Rab8a,Rabgef1,Rac1,Sh3bp4,Smap1,Snap47,Snx27,Snx30,Sorl1,Sort1,Src,Stx6,Stxbp3,Thbs1,Tmed1,Tmed4,Tmx3,Tsg101,Vps18,Vps45,Vps52,Wasl,Wdr91
GO:0044281	small molecule metabolic process	1.88365e-07	6.19369e-05	72	484	1461	18303	0.14876	0.079823	0.0492813	0.0264438	CS-CE.txt	Abcd3,Acadl,Acat1,Adh5,Adss,Aldh6a1,Aldoa,Aplp2,Apoe,App,Asrgl1,Ass1,Bcat2,Cant1,Car2,Cdipt,Chpf,Chst14,Chst5,Dld,Dse,Egflam,Enoph1,Erlin2,Etfa,Fuom,G6pdx,Ganc,Gart,Gba,Gmpr2,Gstz1,H2-Ke6,Hagh,Hddc2,Hpgds,Hprt,Hs2st1,Idh3a,Idh3b,Idh3g,Impad1,Inpp1,Inpp5a,Itih2,Kdm1a,Kdsr,Lrp1,Lrrc47,Lta4h,Mgat1,Mpst,Nars,Naxe,Nme1,Npr2,Oat,Papss1,Pgk1,Pla2g4a,Plcb3,Plod1,Pmm2,Ran,Sars,Shmt2,Sorl1,Spock2,Stoml2,Su…
GO:0030155	regulation of cell adhesion	3.09083e-07	9.43826e-05	40	484	630	18303	0.0826446	0.0344206	0.0634921	0.0264438	CS-CE.txt	Abi3bp,Ap3b1,Ap3d1,Arpc2,Ass1,Cd47,Clasp2,Col8a1,Coro1a,Dag1,Dock1,Egflam,Emilin1,Enpp2,Fam49b,Fbln1,Fbln2,Fermt3,Fgb,Fn1,Il6st,Lama1,Lama2,Lama3,Lama5,Lgals1,Mia3,Nid1,Npnt,Rac1,Rps3,Slk,Smoc2,Spock2,Src,Tgfb1,Tgfb2,Thbs1,Vit,Wnt4
GO:0043254	regulation of protein-containing complex assembly	3.22921e-07	9.43826e-05	30	484	400	18303	0.0619835	0.0218543	0.075	0.0264438	CS-CE.txt	Apoe,Arpc2,Arpc3,Arpin,Capza2,Clasp2,Clip1,Clu,Coro1a,Coro1b,Ddx3x,Eps8l2,Fscn1,Gba,Hcfc1,Mtpn,Nckap1,Numa1,Preb,Rac1,Rhoc,Rps3,Slit2,Sorl1,Src,Tgfb1,Tmod3,Twf1,Vps18,Wasl
GO:0034613	cellular protein localization	3.41299e-07	9.45039e-05	65	484	1287	18303	0.134298	0.0703163	0.0505051	0.0264438	CS-CE.txt	Agrn,Ap3b1,Ap3d1,Apoe,Atp1b3,Celsr1,Clasp2,Clip1,Coro1b,Cpe,Dag1,Dchs1,Ddx39,Ddx3x,Erlec1,Evi5,Exoc4,Get4,Gm10320,H13,Ik,Ints13,Ipo9,Lama5,Map7,Myl12a,Nup133,Nup155,Nup188,Nup93,Nup98,Nupl1,Pacs1,Pacsin2,Parp3,Phip,Pmm2,Preb,Rab13,Rab33b,Rab8a,Rabgef1,Rac1,Ran,Sh3bp4,Snap47,Snx27,Sorl1,Spcs2,Stx6,Tgfb1,Tmed1,Tmed4,Tnik,Tpr,Twf1,Usp4,Vcl,Vps18,Wasl,Wdr45b,Wnt11,Wnt4,Xpo5,Xpo7
GO:0051270	regulation of cellular component movement	4.05552e-07	0.000103503	52	484	941	18303	0.107438	0.0514123	0.0552604	0.0264438	CS-CE.txt	Abhd6,Actn1,Agrn,Aldoa,Anxa3,Apoe,App,Arhgdib,Arpc2,Cavin1,Clasp2,Clic4,Col18a1,Coro1a,Coro1b,Csf1r,Dag1,Dock1,Efemp1,Enpp2,Fbln1,Fermt3,Fgf1,Fn1,Igbp1,Il6st,Lama1,Lama2,Lama3,Lama5,Lrp1,Mia3,Pdgfd,Pkn2,Rabgef1,Rac1,Rhoc,Rnf20,Sema3c,Slit2,Slk,Sorl1,Spata13,Src,Srpx2,Tgfb1,Tgfb2,Thbs1,Tmod3,Vcl,Wnt11,Wnt4
GO:0051493	regulation of cytoskeleton organization	4.13145e-07	0.000103503	35	484	518	18303	0.072314	0.0283014	0.0675676	0.0264438	CS-CE.txt	Agrn,Arhgdib,Arpc2,Arpc3,Arpin,Capza2,Celsr1,Chordc1,Clasp2,Clip1,Coro1a,Coro1b,Csf1r,Dstn,Eps8l2,Fscn1,Lrp1,Map2,Mtpn,Nckap1,Numa1,Parp3,Rac1,Rbm14,Rhoc,Rps3,Slit2,Tgfb1,Tgfb2,Tmod3,Tpr,Twf1,Wasl,Wnt11,Wnt4
GO:0070727	cellular macromolecule localization	4.36809e-07	0.000104457	65	484	1296	18303	0.134298	0.0708081	0.0501543	0.0264438	CS-CE.txt	Agrn,Ap3b1,Ap3d1,Apoe,Atp1b3,Celsr1,Clasp2,Clip1,Coro1b,Cpe,Dag1,Dchs1,Ddx39,Ddx3x,Erlec1,Evi5,Exoc4,Get4,Gm10320,H13,Ik,Ints13,Ipo9,Lama5,Map7,Myl12a,Nup133,Nup155,Nup188,Nup93,Nup98,Nupl1,Pacs1,Pacsin2,Parp3,Phip,Pmm2,Preb,Rab13,Rab33b,Rab8a,Rabgef1,Rac1,Ran,Sh3bp4,Snap47,Snx27,Sorl1,Spcs2,Stx6,Tgfb1,Tmed1,Tmed4,Tnik,Tpr,Twf1,Usp4,Vcl,Vps18,Wasl,Wdr45b,Wnt11,Wnt4,Xpo5,Xpo7
GO:0033036	macromolecule localization	7.35254e-07	0.000168181	92	484	2106	18303	0.190083	0.115063	0.0436847	0.0264438	CS-CE.txt	Abcd3,Agrn,Ap3b1,Ap3d1,Apoe,Arf3,Atp11b,Atp1b3,Celsr1,Clasp2,Clip1,Clu,Cog8,Coro1b,Cpe,Cuta,Dag1,Dchs1,Ddx39,Ddx3x,Ercc3,Erlec1,Evi5,Exoc4,Fras1,Gdi2,Get4,Gm10320,H13,Hspg2,Ik,Ints13,Ipo9,Lama5,Lman1,Lman2,Lrba,Map7,Mia3,Myl12a,Naca,Nckap1,Npnt,Nup133,Nup155,Nup188,Nup93,Nup98,Nupl1,Osbp,Pacs1,Pacsin2,Parp3,Phip,Pitpna,Pkd2,Pla2g4a,Pmm2,Preb,Rab13,Rab33b,Rab8a,Rabgef1,Rac1,Ran,Sh3bp4,Snap47,Snx27…
GO:1901137	carbohydrate derivative biosynthetic process	8.80934e-07	0.000185648	32	484	465	18303	0.0661157	0.0254057	0.0688172	0.0264438	CS-CE.txt	Acat1,Adss,Aldoa,Cant1,Chpf,Chst14,Chst5,Dld,Dse,Ext2,G6pdx,Gal3st4,Galnt18,Gart,Gxylt2,Hddc2,Hprt,Hs2st1,Hs6st1,Lfng,Magt1,Mgat1,Nme1,Npr2,Papss1,Pigt,Pmm2,Rpn1,Stoml2,Tgfb1,Tmem165,Uggt2
GO:2000145	regulation of cell motility	8.82189e-07	0.000185648	48	484	860	18303	0.0991736	0.0469868	0.055814	0.0264438	CS-CE.txt	Abhd6,Aldoa,Anxa3,Apoe,App,Arhgdib,Arpc2,Cavin1,Clasp2,Clic4,Col18a1,Coro1a,Coro1b,Csf1r,Dag1,Dock1,Efemp1,Enpp2,Fbln1,Fermt3,Fgf1,Fn1,Il6st,Lama1,Lama2,Lama3,Lama5,Lrp1,Mia3,Pdgfd,Pkn2,Rabgef1,Rac1,Rhoc,Rnf20,Sema3c,Slit2,Slk,Sorl1,Spata13,Src,Srpx2,Tgfb1,Tgfb2,Thbs1,Vcl,Wnt11,Wnt4
GO:1903510	mucopolysaccharide metabolic process	1.07159e-06	0.000208445	10	484	53	18303	0.0206612	0.0028957	0.188679	0.0264438	CS-CE.txt	Chpf,Chst14,Chst5,Dse,Egflam,Hs2st1,Impad1,Itih2,Spock2,Tgfb1
GO:0019538	protein metabolic process	1.04808e-06	0.000208445	137	484	3551	18303	0.283058	0.194012	0.0385807	0.0264438	CS-CE.txt	Abcf1,Adamts5,Adh5,Apoe,App,Asrgl1,Bmp1,Cab39,Cant1,Ccdc47,Cdc42bpa,Chpf,Chst14,Cops6,Cpe,Csf1r,Dag1,Ddx3x,Dld,Dnajc3,Dse,Efemp1,Egflam,Eif1,Eif2s3x,Eif4g3,Erlec1,Erlin2,Ermp1,Ext2,F13a1,F2,Fbln1,Fgb,Fn1,Gal3st4,Galnt18,Get4,Gxylt2,H13,Hcfc1,Hp,Hs2st1,Hs6st1,Impad1,Kdm1a,Lama1,Lfng,Lonp1,Loxl2,Lrrc47,Lta4h,Magt1,Man1b1,Mapkapk2,Masp1,Med24,Metap1,Mgat1,Morf4l2,Nars,Ncstn,Nhlrc3,Notum,Npr2,Nub1,Nu…
GO:0032956	regulation of actin cytoskeleton organization	1.10938e-06	0.000208445	26	484	336	18303	0.053719	0.0183576	0.077381	0.0264438	CS-CE.txt	Arhgdib,Arpc2,Arpc3,Arpin,Capza2,Celsr1,Clasp2,Coro1a,Coro1b,Csf1r,Dstn,Eps8l2,Fscn1,Lrp1,Mtpn,Nckap1,Rac1,Rhoc,Slit2,Tgfb1,Tgfb2,Tmod3,Twf1,Wasl,Wnt11,Wnt4
GO:0030334	regulation of cell migration	1.15179e-06	0.00020895	46	484	816	18303	0.0950413	0.0445829	0.0563725	0.0264438	CS-CE.txt	Abhd6,Aldoa,Anxa3,Apoe,App,Arhgdib,Arpc2,Clasp2,Clic4,Col18a1,Coro1a,Coro1b,Csf1r,Dag1,Dock1,Efemp1,Enpp2,Fbln1,Fermt3,Fgf1,Fn1,Il6st,Lama1,Lama2,Lama3,Lama5,Lrp1,Mia3,Pdgfd,Rabgef1,Rac1,Rhoc,Rnf20,Sema3c,Slit2,Slk,Sorl1,Spata13,Src,Srpx2,Tgfb1,Tgfb2,Thbs1,Vcl,Wnt11,Wnt4
GO:0030036	actin cytoskeleton organization	1.54199e-06	0.000256027	31	484	454	18303	0.0640496	0.0248047	0.0682819	0.0264438	CS-CE.txt	Actn1,Arhgef18,Arpc2,Arpc3,Atp2c1,Cap1,Cavin3,Cdc42bpa,Coro1a,Coro1b,Dstn,Elmo1,Fmnl2,Fscn1,Hip1,Marcks,Nckap1,Pacsin2,Pak2,Pfdn1,Ptpn1,Rab13,Rac1,Ran,Rhoc,Src,Tmod3,Tnik,Tpm3,Twf1,Wasl
GO:1902743	regulation of lamellipodium organization	1.48769e-06	0.000256027	9	484	43	18303	0.018595	0.00234934	0.209302	0.0264438	CS-CE.txt	Arpc2,Coro1b,Enpp2,Fscn1,Nckap1,Rac1,Slit2,Src,Twf1
GO:0040012	regulation of locomotion	1.55728e-06	0.000256027	49	484	904	18303	0.10124	0.0493908	0.0542035	0.0264438	CS-CE.txt	Abhd6,Agrn,Aldoa,Anxa3,Apoe,App,Arhgdib,Arpc2,Cavin1,Clasp2,Clic4,Col18a1,Coro1a,Coro1b,Csf1r,Dag1,Dock1,Efemp1,Enpp2,Fbln1,Fermt3,Fgf1,Fn1,Il6st,Lama1,Lama2,Lama3,Lama5,Lrp1,Mia3,Pdgfd,Pkn2,Rabgef1,Rac1,Rhoc,Rnf20,Sema3c,Slit2,Slk,Sorl1,Spata13,Src,Srpx2,Tgfb1,Tgfb2,Thbs1,Vcl,Wnt11,Wnt4
GO:0030029	actin filament-based process	2.20293e-06	0.000351201	33	484	509	18303	0.0681818	0.0278096	0.064833	0.0264438	CS-CE.txt	Actn1,Arhgef18,Arpc2,Arpc3,Atp2c1,Cap1,Cavin3,Cdc42bpa,Coro1a,Coro1b,Dstn,Elmo1,Fmnl2,Fscn1,Hip1,Marcks,Myo9b,Nckap1,Nup155,Pacsin2,Pak2,Pfdn1,Ptpn1,Rab13,Rac1,Ran,Rhoc,Src,Tmod3,Tnik,Tpm3,Twf1,Wasl
GO:1901135	carbohydrate derivative metabolic process	2.62949e-06	0.000406874	45	484	815	18303	0.0929752	0.0445282	0.0552147	0.0264438	CS-CE.txt	Acat1,Adss,Aldoa,Cant1,Chid1,Chpf,Chst14,Chst5,Dld,Dse,Egflam,Ext2,Fn3k,G6pdx,Gal3st4,Galnt18,Gart,Gba,Gmpr2,Gxylt2,Hddc2,Hprt,Hs2st1,Hs6st1,Impad1,Itih2,Lfng,Magt1,Man1b1,Map7,Mgat1,Nme1,Npr2,Papss1,Pgk1,Pigt,Pmm2,Ran,Rpn1,Spock2,Stoml2,Suclg1,Tgfb1,Tmem165,Uggt2
GO:0044085	cellular component biogenesis	3.85297e-06	0.000579156	98	484	2376	18303	0.202479	0.129815	0.0412458	0.0264438	CS-CE.txt	Acadl,Acat1,Actn1,Agrn,Ahnak2,Alad,Apoe,App,Arpc2,C1qtnf7,Cenpv,Clasp2,Clu,Cnot7,Coro1a,Coro1b,Crp,Cuta,Ddx3x,Dis3,Efemp2,Eif2s3x,Emilin1,Exoc4,Fermt3,Fgb,Fn1,Fnbp1l,Fscn1,Ftsj3,H2-Ke6,Hip1,Hprt,Ipo9,Itpr3,Lama3,Lama5,Lonp1,Loxl1,Luc7l2,Marcks,Med24,Mfap4,Nap1l1,Naxe,Nckap1,Ndufa10,Ndufaf3,Nptn,Numa1,Nup205,Nup93,Nup98,Nupl1,Oat,Pacsin2,Picalm,Pkd2,Pkn2,Plec,Preb,Prpf3,Prpf31,Rab13,Rab33b,Rab8a,R…
GO:1902903	regulation of supramolecular fiber organization	4.21524e-06	0.00061601	25	484	339	18303	0.0516529	0.0185216	0.0737463	0.0264438	CS-CE.txt	Apoe,App,Arpc2,Arpc3,Arpin,Capza2,Clasp2,Clip1,Clu,Coro1a,Coro1b,Dstn,Eps8l2,Map2,Mtpn,Nckap1,Numa1,Rac1,Rps3,Slit2,Tmod3,Twf1,Wasl,Wnt11,Wnt4
GO:0030203	glycosaminoglycan metabolic process	4.79516e-06	0.00068182	11	484	76	18303	0.0227273	0.00415232	0.144737	0.0264438	CS-CE.txt	Chpf,Chst14,Chst5,Dse,Egflam,Ext2,Hs2st1,Impad1,Itih2,Spock2,Tgfb1
GO:0038063	collagen-activated tyrosine kinase receptor signaling pathway	5.12987e-06	0.000710218	5	484	11	18303	0.0103306	0.000600994	0.454545	0.0264438	CS-CE.txt	Col4a1,Col4a2,Col4a3,Col4a5,Col4a6
GO:0048754	branching morphogenesis of an epithelial tube	5.49598e-06	0.000741394	16	484	160	18303	0.0330579	0.00874174	0.1	0.0264438	CS-CE.txt	Celsr1,Clic4,Col4a1,Dag1,Dchs1,Fgf1,Lama1,Lama5,Npnt,Phb2,Ppp1ca,Slit2,Src,Tgfb1,Wnt4,Wnt6
GO:0009987	cellular process	5.87017e-06	0.000770116	446	484	15670	18303	0.921488	0.856144	0.028462	0.0264438	CS-CE.txt	Abcd3,Abcf1,Abhd6,Abi3bp,Acadl,Acat1,Acin1,Actn1,Adamtsl4,Adh5,Adss,Agfg2,Agpat4,Agrn,Ahnak2,Alad,Aldh6a1,Aldh9a1,Aldoa,Anxa3,Ap3b1,Ap3d1,Aplp2,Apoe,App,Aqr,Arf3,Arhgef18,Arl8a,Arpc2,Arpc3,Arpin,Asrgl1,Ass1,Atp11b,Atp13a1,Atp1b3,Atp2c1,Bag5,Bcat2,Bmp1,Bmp3,Bub3,C1qtnf7,Cab39,Cant1,Canx,Cap1,Capza2,Car2,Cavin1,Cavin3,Ccdc47,Cd47,Cdc42bpa,Cdipt,Celsr1,Cenpv,Chd6,Chn2,Chordc1,Chpf,Chrdl1,Chst14,Chst…
GO:0048193	Golgi vesicle transport	6.44081e-06	0.000770116	20	484	240	18303	0.0413223	0.0131126	0.0833333	0.0264438	CS-CE.txt	Ap3d1,Arf3,Cog8,Exoc4,Exoc6b,Lman1,Lman2,Mia3,Nbas,Plcb3,Preb,Rab13,Rab33b,Rab8a,Sorl1,Sort1,Stx6,Tmed1,Tmed4,Vps52
GO:1902745	positive regulation of lamellipodium organization	6.33057e-06	0.000770116	7	484	28	18303	0.0144628	0.0015298	0.25	0.0264438	CS-CE.txt	Arpc2,Coro1b,Enpp2,Fscn1,Nckap1,Rac1,Src
GO:0006029	proteoglycan metabolic process	6.41814e-06	0.000770116	10	484	64	18303	0.0206612	0.00349669	0.15625	0.0264438	CS-CE.txt	Cant1,Chpf,Chst14,Dse,Egflam,Ext2,Hs2st1,Hs6st1,Impad1,Spock2
GO:0044272	sulfur compound biosynthetic process	6.41814e-06	0.000770116	10	484	64	18303	0.0206612	0.00349669	0.15625	0.0264438	CS-CE.txt	Acat1,Chpf,Chst14,Chst5,Dld,Dse,Enoph1,Hagh,Mpst,Papss1
GO:0006022	aminoglycan metabolic process	7.6259e-06	0.000884784	12	484	95	18303	0.0247934	0.00519041	0.126316	0.0264438	CS-CE.txt	Chid1,Chpf,Chst14,Chst5,Dse,Egflam,Ext2,Hs2st1,Impad1,Itih2,Spock2,Tgfb1
GO:0033043	regulation of organelle organization	7.73618e-06	0.000884784	59	484	1238	18303	0.121901	0.0676392	0.0476575	0.0264438	CS-CE.txt	Agrn,Arhgdib,Arpc2,Arpc3,Arpin,Bub3,Capza2,Celsr1,Cenpv,Chordc1,Clasp2,Clip1,Coro1a,Coro1b,Csf1r,Dhx36,Dstn,Eif4g3,Eps8l2,Evi5,Fscn1,Gba,Ik,Kdm1a,Lman1,Lrp1,Map2,Mtpn,Nckap1,Numa1,Parp3,Phb2,Phf2,Phip,Pla2g4a,Preb,Rab33b,Rac1,Rbm14,Rcc1,Rhoc,Rnf20,Rps3,Sfpq,Slit2,Slk,Src,Tgfb1,Tgfb2,Tmod3,Tpr,Trip12,Tsg101,Twf1,Ubqln2,Vps18,Wasl,Wnt11,Wnt4
GO:0046907	intracellular transport	8.23072e-06	0.000921316	53	484	1071	18303	0.109504	0.058515	0.0494865	0.0264438	CS-CE.txt	Abcd3,Ap3b1,Ap3d1,App,Cdc42bpa,Clip1,Coro1a,Dag1,Ddx39,Erlec1,Evi5,Exoc4,Gm10320,H13,Ighm,Ipo9,Lman1,Lman2,Lrba,Mia3,Mybbp1a,Nup133,Nup155,Nup188,Nup93,Nup98,Nupl1,Phip,Picalm,Pmm2,Preb,Rab13,Rab33b,Rab8a,Rabgef1,Ran,Snx27,Sorl1,Sort1,Spcs2,Stoml2,Stx6,Tgfb1,Tmed1,Tmed4,Tpr,Tsg101,Vps18,Vps52,Wasl,Wdr91,Xpo5,Xpo7
GO:0006606	protein import into nucleus	1.01663e-05	0.00111427	11	484	82	18303	0.0227273	0.00448014	0.134146	0.0264438	CS-CE.txt	Dag1,Ipo9,Nup133,Nup155,Nup188,Nup93,Nup98,Nupl1,Phip,Ran,Tpr
GO:0032970	regulation of actin filament-based process	1.14359e-05	0.00122784	26	484	382	18303	0.053719	0.0208709	0.0680628	0.0264438	CS-CE.txt	Arhgdib,Arpc2,Arpc3,Arpin,Capza2,Celsr1,Clasp2,Coro1a,Coro1b,Csf1r,Dstn,Eps8l2,Fscn1,Lrp1,Mtpn,Nckap1,Rac1,Rhoc,Slit2,Tgfb1,Tgfb2,Tmod3,Twf1,Wasl,Wnt11,Wnt4
GO:0038065	collagen-activated signaling pathway	1.36761e-05	0.00135754	5	484	13	18303	0.0103306	0.000710266	0.384615	0.0264438	CS-CE.txt	Col4a1,Col4a2,Col4a3,Col4a5,Col4a6
GO:0061138	morphogenesis of a branching epithelium	1.34378e-05	0.00135754	17	484	191	18303	0.035124	0.0104354	0.0890052	0.0264438	CS-CE.txt	Celsr1,Clic4,Col4a1,Dag1,Dchs1,Fgf1,Lama1,Lama5,Npnt,Phb2,Ppp1ca,Sema3c,Slit2,Src,Tgfb1,Wnt4,Wnt6
GO:0022603	regulation of anatomical structure morphogenesis	1.31436e-05	0.00135754	51	484	1033	18303	0.105372	0.0564388	0.0493708	0.0264438	CS-CE.txt	Agrn,Aldoa,Anxa3,Apoe,Arhgef18,Arpc2,Celsr1,Clasp2,Coch,Col4a2,Col4a3,Coro1a,Coro1b,Cpe,Csf1r,Cthrc1,Dag1,Dock1,Enpp2,F2,Fbln1,Fgf1,Fmnl2,Fn1,Gtf2i,Ighm,Lfng,Map2,Myl12a,Naca,Ntn4,Optc,Pgk1,Phb2,Phip,Ptprs,Rac1,Rhoc,Sars,Sema3c,Slit2,Src,Srpx2,Tgfb1,Tgfb2,Thbs1,Tnik,Wasl,Wnt11,Wnt4,Wnt6
GO:0006790	sulfur compound metabolic process	1.32788e-05	0.00135754	20	484	252	18303	0.0413223	0.0137682	0.0793651	0.0264438	CS-CE.txt	Acat1,Chpf,Chst14,Chst5,Dld,Dse,Egflam,Enoph1,G6pdx,Gstt1,Gstt2,Gstz1,Hagh,Hmgn5,Hs2st1,Impad1,Mpst,Papss1,Spock2,Suclg1
GO:0043436	oxoacid metabolic process	1.4873e-05	0.00143462	43	484	818	18303	0.088843	0.0446921	0.0525672	0.0264438	CS-CE.txt	Abcd3,Acadl,Acat1,Adss,Aldh6a1,Aldoa,Asrgl1,Ass1,Bcat2,Chpf,Chst14,Chst5,Dld,Dse,Egflam,Enoph1,Etfa,Gart,Gstz1,H2-Ke6,Hagh,Hpgds,Hs2st1,Idh3a,Idh3b,Idh3g,Impad1,Itih2,Lrrc47,Lta4h,Mpst,Nars,Oat,Papss1,Pgk1,Pla2g4a,Plod1,Sars,Shmt2,Spock2,Suclg1,Tgfb1,Yars
GO:0006518	peptide metabolic process	1.49979e-05	0.00143462	31	484	508	18303	0.0640496	0.027755	0.0610236	0.0264438	CS-CE.txt	Abcf1,Cpe,Ddx3x,Eif1,Eif2s3x,Eif4g3,G6pdx,Gstt1,Gstt2,Gstz1,H13,Hagh,Hmgn5,Lrrc47,Lta4h,Nars,Ncstn,Rbm3,Rpl13,Rpl17,Rpl26,Rpl35a,Rpl7a,Rps24,Rps3,Rps4x,Rps8,Sars,Spcs2,Tufm,Yars
GO:0032271	regulation of protein polymerization	1.53578e-05	0.00144281	18	484	213	18303	0.0371901	0.0116374	0.084507	0.0264438	CS-CE.txt	Arpc2,Arpc3,Arpin,Capza2,Clasp2,Clip1,Coro1a,Coro1b,Eps8l2,Mtpn,Nckap1,Numa1,Rac1,Rps3,Slit2,Tmod3,Twf1,Wasl
GO:0051170	import into nucleus	1.61529e-05	0.00145172	11	484	86	18303	0.0227273	0.00469868	0.127907	0.0264438	CS-CE.txt	Dag1,Ipo9,Nup133,Nup155,Nup188,Nup93,Nup98,Nupl1,Phip,Ran,Tpr
GO:0001822	kidney development	1.57874e-05	0.00145172	20	484	255	18303	0.0413223	0.0139321	0.0784314	0.0264438	CS-CE.txt	Col4a3,Col4a4,Crlf1,Dchs1,Fgf1,Fras1,Hs2st1,Lama5,Lamb2,Mpst,Nid1,Npnt,Nup93,Pkd2,Slit2,Tgfb1,Tgfb2,Wnt11,Wnt4,Wnt6
GO:0072001	renal system development	1.62805e-05	0.00145172	21	484	277	18303	0.0433884	0.0151341	0.0758123	0.0264438	CS-CE.txt	Col4a1,Col4a3,Col4a4,Crlf1,Dchs1,Fgf1,Fras1,Hs2st1,Lama5,Lamb2,Mpst,Nid1,Npnt,Nup93,Pkd2,Slit2,Tgfb1,Tgfb2,Wnt11,Wnt4,Wnt6
GO:0043603	cellular amide metabolic process	1.76055e-05	0.0015184	39	484	717	18303	0.0805785	0.0391739	0.0543933	0.0264438	CS-CE.txt	Abcf1,Acat1,Asrgl1,Ass1,Cpe,Ddx3x,Dld,Eif1,Eif2s3x,Eif4g3,G6pdx,Gart,Gba,Gstt1,Gstt2,Gstz1,H13,Hagh,Hmgn5,Lrrc47,Lta4h,Nars,Ncstn,Rbm3,Rpl13,Rpl17,Rpl26,Rpl35a,Rpl7a,Rps24,Rps3,Rps4x,Rps8,Sars,Shmt2,Spcs2,Suclg1,Tufm,Yars
GO:0007010	cytoskeleton organization	1.74365e-05	0.0015184	49	484	988	18303	0.10124	0.0539802	0.0495951	0.0264438	CS-CE.txt	Actn1,Arhgef18,Arpc2,Arpc3,Atp2c1,Cap1,Cavin3,Cdc42bpa,Clasp2,Clip1,Coro1a,Coro1b,Dag1,Dock1,Dstn,Elmo1,Fmnl2,Fscn1,Hip1,Ints13,Krt10,Krt2,Map2,Map7,Marcks,Nckap1,Numa1,Pacsin2,Pak2,Pfdn1,Phip,Ptpn1,Rab13,Rac1,Ran,Rbm14,Rcc1,Rhoc,Rps3,Slc16a1,Slk,Src,Synm,Tmod3,Tnik,Tpm3,Twf1,Wasl,Zpr1
GO:0009100	glycoprotein metabolic process	2.1285e-05	0.00180613	21	484	282	18303	0.0433884	0.0154073	0.0744681	0.0264438	CS-CE.txt	Cant1,Chpf,Chst14,Dse,Egflam,Ext2,Gal3st4,Galnt18,Gxylt2,Hs2st1,Hs6st1,Impad1,Lfng,Magt1,Man1b1,Mgat1,Pmm2,Rpn1,Spock2,Tmem165,Uggt2
GO:0001763	morphogenesis of a branching structure	2.60765e-05	0.0021776	17	484	201	18303	0.035124	0.0109818	0.0845771	0.0264438	CS-CE.txt	Celsr1,Clic4,Col4a1,Dag1,Dchs1,Fgf1,Lama1,Lama5,Npnt,Phb2,Ppp1ca,Sema3c,Slit2,Src,Tgfb1,Wnt4,Wnt6
GO:0006082	organic acid metabolic process	2.87841e-05	0.00236614	43	484	841	18303	0.088843	0.0459488	0.0511296	0.0264438	CS-CE.txt	Abcd3,Acadl,Acat1,Adss,Aldh6a1,Aldoa,Asrgl1,Ass1,Bcat2,Chpf,Chst14,Chst5,Dld,Dse,Egflam,Enoph1,Etfa,Gart,Gstz1,H2-Ke6,Hagh,Hpgds,Hs2st1,Idh3a,Idh3b,Idh3g,Impad1,Itih2,Lrrc47,Lta4h,Mpst,Nars,Oat,Papss1,Pgk1,Pla2g4a,Plod1,Sars,Shmt2,Spock2,Suclg1,Tgfb1,Yars
GO:0017038	protein import	2.96562e-05	0.00240033	13	484	126	18303	0.0268595	0.00688412	0.103175	0.0264438	CS-CE.txt	Apoe,Clu,Dag1,Ipo9,Nup133,Nup155,Nup188,Nup93,Nup98,Nupl1,Phip,Ran,Tpr
GO:0022607	cellular component assembly	3.78376e-05	0.0029711	87	484	2161	18303	0.179752	0.118068	0.0402591	0.0264438	CS-CE.txt	Acadl,Acat1,Actn1,Agrn,Ahnak2,Alad,Apoe,App,Arpc2,C1qtnf7,Cenpv,Clasp2,Clu,Cnot7,Coro1a,Coro1b,Crp,Cuta,Ddx3x,Efemp2,Eif2s3x,Emilin1,Fermt3,Fgb,Fn1,Fnbp1l,Fscn1,H2-Ke6,Hip1,Hprt,Itpr3,Lama3,Lama5,Lonp1,Loxl1,Luc7l2,Marcks,Med24,Mfap4,Nap1l1,Naxe,Nckap1,Ndufa10,Ndufaf3,Nptn,Numa1,Nup205,Nup93,Nup98,Nupl1,Oat,Pacsin2,Picalm,Pkd2,Pkn2,Plec,Preb,Prpf3,Prpf31,Rab13,Rab33b,Rab8a,Rabggta,Rac1,Rbm14,Rbm2…
GO:0032879	regulation of localization	3.77015e-05	0.0029711	104	484	2704	18303	0.214876	0.147735	0.0384615	0.0264438	CS-CE.txt	Abhd6,Actn1,Agrn,Aldoa,Anxa3,Ap3d1,Apoe,App,Arhgdib,Arpc2,Atp1b3,C1qtnf12,Car2,Cavin1,Cd47,Celsr1,Clasp2,Clic4,Clu,Col18a1,Coro1a,Coro1b,Crp,Csf1r,Dag1,Dhx36,Dock1,Efemp1,Enpp2,Erlec1,Evi5,Exoc4,F2,Fbln1,Fermt3,Fgb,Fgf1,Fn1,G6pdx,Hip1,Igbp1,Ighm,Il6st,Itpr1,Itpr3,Kdm1a,Lama1,Lama2,Lama3,Lama5,Lman2,Lrp1,Mest,Mia3,Nckap1,Nptn,Numa1,Nupl1,Pacsin2,Parp9,Pdgfd,Picalm,Pkd2,Pkn2,Pla2g4a,Preb,Ptpn1,Ptx3…
GO:0051649	establishment of localization in cell	4.14477e-05	0.00320671	61	484	1370	18303	0.126033	0.0748511	0.0445255	0.0264438	CS-CE.txt	Abcd3,Anxa3,Ap3b1,Ap3d1,App,Canx,Cdc42bpa,Clasp2,Clip1,Coro1a,Dag1,Ddx39,Erlec1,Evi5,Exoc4,Gm10320,H13,Ighm,Ipo9,Itpr1,Itpr3,Lman1,Lman2,Lrba,Mia3,Mybbp1a,Numa1,Nup133,Nup155,Nup188,Nup93,Nup98,Nupl1,Phip,Picalm,Pkd2,Pmm2,Preb,Rab13,Rab33b,Rab8a,Rabgef1,Ran,Snap47,Snx27,Sorl1,Sort1,Spcs2,Stoml2,Stx6,Tgfb1,Tmed1,Tmed4,Tpr,Tsg101,Vps18,Vps52,Wasl,Wdr91,Xpo5,Xpo7
GO:0060627	regulation of vesicle-mediated transport	4.71198e-05	0.00359271	30	484	514	18303	0.0619835	0.0280828	0.0583658	0.0264438	CS-CE.txt	Apoe,Cd47,Clasp2,Clu,Coro1a,Evi5,Fgb,Hip1,Ighm,Lman2,Lrp1,Pacsin2,Picalm,Pla2g4a,Preb,Ptpn1,Ptx3,Rab13,Rab33b,Rab8a,Rabgef1,Smap1,Sorl1,Src,Stxbp3,Tgfb1,Tsg101,Ubqln2,Vps18,Wasl
GO:0006913	nucleocytoplasmic transport	5.03041e-05	0.00378071	16	484	191	18303	0.0330579	0.0104354	0.0837696	0.0264438	CS-CE.txt	Dag1,Ddx39,Ipo9,Mybbp1a,Nup133,Nup155,Nup188,Nup93,Nup98,Nupl1,Phip,Ran,Tgfb1,Tpr,Xpo5,Xpo7
GO:0031589	cell-substrate adhesion	5.27416e-05	0.00379044	14	484	152	18303	0.0289256	0.00830465	0.0921053	0.0264438	CS-CE.txt	Actn1,Coro1a,Dag1,Emilin1,Fermt3,Fgb,Fn1,Lama5,Nid1,Nid2,Npnt,Rac1,Sned1,Src
GO:0048251	elastic fiber assembly	5.47564e-05	0.00379044	4	484	9	18303	0.00826446	0.000491723	0.444444	0.0264438	CS-CE.txt	Efemp2,Loxl1,Mfap4,Thsd4
GO:0032836	glomerular basement membrane development	5.47564e-05	0.00379044	4	484	9	18303	0.00826446	0.000491723	0.444444	0.0264438	CS-CE.txt	Col4a3,Col4a4,Lamb2,Nid1
GO:0008152	metabolic process	5.406e-05	0.00379044	266	484	8453	18303	0.549587	0.461837	0.0314681	0.0264438	CS-CE.txt	Abcd3,Abcf1,Abhd6,Acadl,Acat1,Acin1,Adamts5,Adh5,Adss,Agpat4,Agrn,Alad,Aldh2,Aldh6a1,Aldh9a1,Aldoa,Aplp2,Apoe,App,Aqr,Asrgl1,Ass1,Bcat2,Bmp1,Cab39,Cant1,Car2,Cavin1,Ccdc47,Cdc42bpa,Cdipt,Cenpv,Chd6,Chid1,Chpf,Chst14,Chst5,Cnot7,Col4a2,Cops6,Cpe,Cpsf1,Cryzl2,Csf1r,Dag1,Ddx39,Ddx3x,Dhrs7,Dhx36,Dis3,Dld,Dnajc2,Dnajc3,Dse,Dtd2,Echdc3,Edf1,Efemp1,Egflam,Eif1,Eif2s3x,Eif4g3,Enoph1,Enpp2,Ercc3,Erlec1,Er…
GO:0051169	nuclear transport	5.35689e-05	0.00379044	16	484	192	18303	0.0330579	0.0104901	0.0833333	0.0264438	CS-CE.txt	Dag1,Ddx39,Ipo9,Mybbp1a,Nup133,Nup155,Nup188,Nup93,Nup98,Nupl1,Phip,Ran,Tgfb1,Tpr,Xpo5,Xpo7
GO:0051128	regulation of cellular component organization	5.20607e-05	0.00379044	91	484	2307	18303	0.188017	0.126045	0.0394452	0.0264438	CS-CE.txt	Agrn,Apoe,App,Arhgdib,Arpc2,Arpc3,Arpin,Bag5,Bub3,Capza2,Celsr1,Cenpv,Chordc1,Clasp2,Clip1,Clu,Coro1a,Coro1b,Crp,Csf1r,Dag1,Ddx3x,Dhx36,Dnajc2,Dstn,Efemp1,Eif4g3,Enpp2,Eps8l2,Evi5,F2,Fn1,Fscn1,G6pdx,Gba,H2-D1,Hcfc1,Hip1,Igfbp7,Ighm,Ik,Kdm1a,Lgals1,Lman1,Lrp1,Map2,Mtpn,Nckap1,Nme1,Numa1,Pacsin2,Parp3,Phb2,Phf2,Phip,Picalm,Pla2g4a,Preb,Ptpn1,Ptprs,Rab33b,Rabgef1,Rac1,Rbm14,Rcc1,Rhoc,Rnf20,Rps3,Sema…
GO:0044087	regulation of cellular component biogenesis	5.98367e-05	0.00408832	43	484	868	18303	0.088843	0.0474239	0.0495392	0.0264438	CS-CE.txt	Agrn,Apoe,Arpc2,Arpc3,Arpin,Bag5,Capza2,Clasp2,Clip1,Clu,Coro1a,Coro1b,Dag1,Ddx3x,Enpp2,Eps8l2,Fscn1,Gba,Hcfc1,Mtpn,Nckap1,Numa1,Phf2,Preb,Rac1,Rbm14,Rhoc,Rps3,Slit2,Slk,Sorl1,Src,Srpx2,Tgfb1,Tmod3,Tpr,Tsg101,Twf1,Ubqln2,Vps18,Wasl,Wnt11,Wnt4
GO:0030166	proteoglycan biosynthetic process	7.57613e-05	0.00511	7	484	40	18303	0.0144628	0.00218543	0.175	0.0264438	CS-CE.txt	Cant1,Chpf,Chst14,Dse,Ext2,Hs2st1,Hs6st1
GO:0072006	nephron development	8.10687e-05	0.00539876	12	484	120	18303	0.0247934	0.0065563	0.1	0.0264438	CS-CE.txt	Col4a3,Col4a4,Dchs1,Fgf1,Hs2st1,Lama5,Lamb2,Nid1,Npnt,Nup93,Wnt4,Wnt6
GO:0051179	localization	8.32535e-05	0.00546736	160	484	4651	18303	0.330579	0.254111	0.0344012	0.0264438	CS-CE.txt	Abcd3,Agfg2,Agrn,Anxa3,Ap3b1,Ap3d1,Apoe,App,Arf3,Atp11b,Atp13a1,Atp1b3,Atp2c1,Atp6v1e1,Canx,Cap1,Car2,Cd47,Cdc42bpa,Celsr1,Cenpv,Clasp2,Clic4,Clip1,Clu,Cog8,Coro1a,Coro1b,Cpe,Cthrc1,Cuta,Dag1,Dchs1,Ddx39,Ddx3x,Dock1,Elmo1,Emilin1,Enpp2,Ercc3,Ergic3,Erlec1,Evi5,Exoc4,Exoc6b,Fn1,Fnbp1l,Fras1,Fscn1,Ftl1,Gdi2,Get4,Gm10320,H13,Hip1,Hspa13,Hspg2,Igha,Ighm,Ighv6-3,Ik,Ints13,Ipo9,Itpr1,Itpr3,Lama5,Lman1,…
GO:0051271	negative regulation of cellular component movement	8.41771e-05	0.00546736	20	484	287	18303	0.0413223	0.0156805	0.0696864	0.0264438	CS-CE.txt	Abhd6,Actn1,Apoe,Arhgdib,Clasp2,Clic4,Coro1b,Dag1,Fbln1,Lrp1,Mia3,Rabgef1,Rnf20,Sema3c,Slit2,Tgfb1,Thbs1,Tmod3,Wnt11,Wnt4
GO:0007015	actin filament organization	9.09292e-05	0.00563765	17	484	222	18303	0.035124	0.0121292	0.0765766	0.0264438	CS-CE.txt	Actn1,Arpc2,Arpc3,Cap1,Coro1a,Coro1b,Dstn,Fscn1,Hip1,Marcks,Rac1,Rhoc,Src,Tmod3,Tpm3,Twf1,Wasl
GO:0034330	cell junction organization	8.80114e-05	0.00563765	23	484	358	18303	0.0475207	0.0195596	0.0642458	0.0264438	CS-CE.txt	Actn1,Agrn,Apoe,App,Col4a1,Col4a5,Csf1r,Fn1,Fscn1,Lama3,Lamb2,Nptn,Pkn2,Plec,Rab13,Rac1,Rhoc,Src,Tgfb1,Tgfb2,Vcl,Wasl,Wnt11
GO:0008064	regulation of actin polymerization or depolymerization	9.10854e-05	0.00563765	15	484	180	18303	0.0309917	0.00983445	0.0833333	0.0264438	CS-CE.txt	Arpc2,Arpc3,Arpin,Capza2,Coro1a,Coro1b,Dstn,Eps8l2,Mtpn,Nckap1,Rac1,Slit2,Tmod3,Twf1,Wasl
GO:1900221	regulation of amyloid-beta clearance	8.93538e-05	0.00563765	4	484	10	18303	0.00826446	0.000546359	0.4	0.0264438	CS-CE.txt	Apoe,Clu,Lrp1,Picalm
GO:0030832	regulation of actin filament length	9.69567e-05	0.00593127	15	484	181	18303	0.0309917	0.00988909	0.0828729	0.0264438	CS-CE.txt	Arpc2,Arpc3,Arpin,Capza2,Coro1a,Coro1b,Dstn,Eps8l2,Mtpn,Nckap1,Rac1,Slit2,Tmod3,Twf1,Wasl
GO:0030833	regulation of actin filament polymerization	9.85395e-05	0.00595881	14	484	161	18303	0.0289256	0.00879637	0.0869565	0.0264438	CS-CE.txt	Arpc2,Arpc3,Arpin,Capza2,Coro1a,Coro1b,Eps8l2,Mtpn,Nckap1,Rac1,Slit2,Tmod3,Twf1,Wasl
GO:0001655	urogenital system development	0.00010571	0.00624877	21	484	315	18303	0.0433884	0.0172103	0.0666667	0.0264438	CS-CE.txt	Col4a1,Col4a3,Col4a4,Crlf1,Dchs1,Fgf1,Fras1,Hs2st1,Lama5,Lamb2,Mpst,Nid1,Npnt,Nup93,Pkd2,Slit2,Tgfb1,Tgfb2,Wnt11,Wnt4,Wnt6
GO:0006904	vesicle docking involved in exocytosis	0.000104743	0.00624877	7	484	42	18303	0.0144628	0.00229471	0.166667	0.0264438	CS-CE.txt	Exoc4,Exoc6b,Rab13,Rab8a,Stxbp3,Vps18,Vps45
GO:1901575	organic substance catabolic process	0.000112284	0.00656363	60	484	1389	18303	0.123967	0.0758892	0.0431965	0.0264438	CS-CE.txt	Abcd3,Abhd6,Acadl,Acat1,Adh5,Aldh6a1,Aldoa,Apoe,Asrgl1,Bcat2,Cant1,Ccdc47,Chid1,Cnot7,Cpe,Dis3,Dnajc3,Enpp2,Erlec1,Erlin2,Etfa,Gba,Get4,Gmpr2,Gstz1,H13,Hagh,Hprt,Inpp1,Inpp5a,Lonp1,Lta4h,Man1b1,Mgat1,Nbas,Nhlrc3,Notum,Nub1,Oat,Pafah1b3,Pgk1,Pla2g4a,Plcb3,Ppp2r5c,Psma2,Psmb2,Rnf20,Snd1,Tgfb1,Tinagl1,Trip12,Tsg101,Ubqln2,Ubxn4,Uchl5,Uggt2,Usp4,Zhx2,Zmpste24,Zpr1
GO:0001667	ameboidal-type cell migration	0.00012006	0.00679179	14	484	164	18303	0.0289256	0.00896028	0.0853659	0.0264438	CS-CE.txt	Cap1,Cenpv,Coro1b,Fn1,Lama5,Loxl2,Nckap1,Nup188,Nup93,Pkn2,Rab13,Sema3c,Slit2,Wnt11
GO:0072657	protein localization to membrane	0.000117496	0.00679179	23	484	365	18303	0.0475207	0.0199421	0.0630137	0.0264438	CS-CE.txt	Agrn,Ap3d1,Apoe,Atp1b3,Clasp2,Clip1,Cpe,Dchs1,Exoc4,Get4,Gm10320,Lama5,Map7,Myl12a,Nup155,Pacs1,Rab13,Rab8a,Rabgef1,Rac1,Snap47,Tnik,Wnt4
GO:0001657	ureteric bud development	0.000119567	0.00679179	10	484	89	18303	0.0206612	0.00486259	0.11236	0.0264438	CS-CE.txt	Crlf1,Dchs1,Fgf1,Hs2st1,Lama5,Npnt,Slit2,Tgfb1,Wnt4,Wnt6
GO:0061333	renal tubule morphogenesis	0.000126948	0.00710506	9	484	73	18303	0.018595	0.00398842	0.123288	0.0264438	CS-CE.txt	Col4a1,Dchs1,Fgf1,Hs2st1,Lama5,Npnt,Pkd2,Wnt4,Wnt6
GO:0009101	glycoprotein biosynthetic process	0.000132748	0.00716753	17	484	229	18303	0.035124	0.0125116	0.0742358	0.0264438	CS-CE.txt	Cant1,Chpf,Chst14,Dse,Ext2,Gal3st4,Galnt18,Gxylt2,Hs2st1,Hs6st1,Lfng,Magt1,Mgat1,Pmm2,Rpn1,Tmem165,Uggt2
GO:0006886	intracellular protein transport	0.000133514	0.00716753	36	484	705	18303	0.0743802	0.0385183	0.0510638	0.0264438	CS-CE.txt	Ap3b1,Ap3d1,Clip1,Dag1,Ddx39,Erlec1,Evi5,Exoc4,Gm10320,H13,Ipo9,Nup133,Nup155,Nup188,Nup93,Nup98,Nupl1,Phip,Pmm2,Preb,Rab13,Rab33b,Rab8a,Rabgef1,Ran,Snx27,Sorl1,Spcs2,Stx6,Tgfb1,Tmed1,Tmed4,Tpr,Vps18,Xpo5,Xpo7
GO:0072163	mesonephric epithelium development	0.00013139	0.00716753	10	484	90	18303	0.0206612	0.00491723	0.111111	0.0264438	CS-CE.txt	Crlf1,Dchs1,Fgf1,Hs2st1,Lama5,Npnt,Slit2,Tgfb1,Wnt4,Wnt6
GO:0072164	mesonephric tubule development	0.00013139	0.00716753	10	484	90	18303	0.0206612	0.00491723	0.111111	0.0264438	CS-CE.txt	Crlf1,Dchs1,Fgf1,Hs2st1,Lama5,Npnt,Slit2,Tgfb1,Wnt4,Wnt6
GO:0110053	regulation of actin filament organization	0.000138418	0.00735574	18	484	252	18303	0.0371901	0.0137682	0.0714286	0.0264438	CS-CE.txt	Arpc2,Arpc3,Arpin,Capza2,Clasp2,Coro1a,Coro1b,Dstn,Eps8l2,Mtpn,Nckap1,Rac1,Slit2,Tmod3,Twf1,Wasl,Wnt11,Wnt4
GO:0090068	positive regulation of cell cycle process	0.000139923	0.00736133	17	484	230	18303	0.035124	0.0125662	0.073913	0.0264438	CS-CE.txt	App,Cenpv,Ddx3x,Eif4g3,Mybbp1a,Numa1,Phb2,Phip,Pkd2,Pkn2,Rpl17,Rpl26,Sfpq,Tgfb1,Tmod3,Tpr,Wnt4
GO:0072073	kidney epithelium development	0.000150847	0.0078575	12	484	128	18303	0.0247934	0.00699339	0.09375	0.0264438	CS-CE.txt	Crlf1,Dchs1,Fgf1,Hs2st1,Lama5,Lamb2,Npnt,Nup93,Slit2,Tgfb1,Wnt4,Wnt6
GO:0044267	cellular protein metabolic process	0.000170224	0.00860162	109	484	2974	18303	0.225207	0.162487	0.036651	0.0264438	CS-CE.txt	Abcf1,Adh5,App,Cab39,Ccdc47,Cdc42bpa,Cops6,Csf1r,Ddx3x,Dld,Dnajc3,Efemp1,Egflam,Eif1,Eif2s3x,Eif4g3,Erlec1,Erlin2,Ext2,F13a1,Fn1,Galnt18,Get4,Gxylt2,H13,Hcfc1,Kdm1a,Lama1,Lfng,Lonp1,Loxl2,Lrrc47,Lta4h,Magt1,Man1b1,Mapkapk2,Med24,Mgat1,Morf4l2,Nars,Ncstn,Nhlrc3,Notum,Npr2,Nub1,Pak2,Parp3,Parp9,Phf2,Pigt,Pkn2,Plod1,Pmm2,Ppm1b,Ppm1l,Ppp1ca,Ppp2r2a,Ppp2r5c,Prdx3,Psma2,Psmb2,Ptpn1,Ptprs,Rabggta,Rbm14,…
GO:0085029	extracellular matrix assembly	0.000181483	0.00860162	5	484	21	18303	0.0103306	0.00114735	0.238095	0.0264438	CS-CE.txt	Efemp2,Loxl1,Mfap4,Tgfb1,Thsd4
GO:0001823	mesonephros development	0.000172944	0.00860162	10	484	93	18303	0.0206612	0.00508113	0.107527	0.0264438	CS-CE.txt	Crlf1,Dchs1,Fgf1,Hs2st1,Lama5,Npnt,Slit2,Tgfb1,Wnt4,Wnt6
GO:0002009	morphogenesis of an epithelium	0.000174183	0.00860162	28	484	501	18303	0.0578512	0.0273726	0.0558882	0.0264438	CS-CE.txt	Car2,Celsr1,Clic4,Col4a1,Cthrc1,Dag1,Dchs1,Fgf1,Fras1,Frem2,Hs2st1,Lama1,Lama5,Luzp1,Nckap1,Npnt,Phb2,Pkd2,Ppp1ca,Sema3c,Slit2,Src,Tgfb1,Tgfb2,Vcl,Wnt11,Wnt4,Wnt6
GO:0051168	nuclear export	0.000172873	0.00860162	11	484	111	18303	0.0227273	0.00606458	0.0990991	0.0264438	CS-CE.txt	Ddx39,Nup133,Nup155,Nup188,Nup93,Nup98,Ran,Tgfb1,Tpr,Xpo5,Xpo7
GO:0051099	positive regulation of binding	0.000176388	0.00860162	15	484	191	18303	0.0309917	0.0104354	0.078534	0.0264438	CS-CE.txt	Agrn,Apoe,App,Cthrc1,Edf1,Kdm1a,Lfng,Lrp1,Nme1,Pacs1,Parp9,Ran,Tgfb1,Tgfb2,Ufl1
GO:1902003	regulation of amyloid-beta formation	0.000181483	0.00860162	5	484	21	18303	0.0103306	0.00114735	0.238095	0.0264438	CS-CE.txt	Apoe,App,Clu,Picalm,Sorl1
GO:0022604	regulation of cell morphogenesis	0.000180017	0.00860162	28	484	502	18303	0.0578512	0.0274272	0.0557769	0.0264438	CS-CE.txt	Agrn,Aldoa,Apoe,Arhgef18,Arpc2,Clasp2,Coch,Coro1a,Coro1b,Csf1r,Dock1,Enpp2,F2,Fbln1,Fmnl2,Fn1,Ighm,Map2,Myl12a,Phip,Ptprs,Rac1,Rhoc,Sema3c,Slit2,Src,Tnik,Wasl
GO:0032462	regulation of protein homooligomerization	0.000181483	0.00860162	5	484	21	18303	0.0103306	0.00114735	0.238095	0.0264438	CS-CE.txt	Apoe,Clu,Gba,Rhoc,Src
GO:0071671	regulation of smooth muscle cell chemotaxis	0.000176629	0.00860162	3	484	5	18303	0.00619835	0.000273179	0.6	0.0264438	CS-CE.txt	Coro1b,Pdgfd,Slit2
GO:0000902	cell morphogenesis	0.000190589	0.00895258	36	484	718	18303	0.0743802	0.0392285	0.0501393	0.0264438	CS-CE.txt	Actn1,App,Cap1,Clic4,Clu,Col18a1,Crygb,Csf1r,Dag1,Fermt3,Fn1,Hprt,Kdm1a,Lama2,Lama5,Lamb2,Map2,Map7,Myo9b,Nckap1,Ntn3,Pacsin2,Picalm,Pitpna,Rab8a,Rac1,Sema3c,Slit2,Src,Tenm2,Tenm3,Tgfb2,Tnik,Tsku,Vcl,Wasl
GO:0015031	protein transport	0.000200685	0.00926144	52	484	1179	18303	0.107438	0.0644157	0.0441052	0.0264438	CS-CE.txt	Ap3b1,Ap3d1,Apoe,Arf3,Clip1,Clu,Cog8,Dag1,Ddx39,Erlec1,Evi5,Exoc4,Fras1,Gdi2,Gm10320,H13,Ipo9,Lman1,Lman2,Mia3,Naca,Nup133,Nup155,Nup188,Nup93,Nup98,Nupl1,Phip,Pmm2,Preb,Rab13,Rab33b,Rab8a,Rabgef1,Ran,Snap47,Snx27,Snx30,Sorl1,Spcs2,Stx6,Stxbp3,Tgfb1,Tmed1,Tmed4,Tpr,Tsg101,Vps18,Vps45,Vps52,Xpo5,Xpo7
GO:0010591	regulation of lamellipodium assembly	0.00020006	0.00926144	6	484	33	18303	0.0123967	0.00180298	0.181818	0.0264438	CS-CE.txt	Arpc2,Fscn1,Nckap1,Rac1,Slit2,Twf1
GO:0048278	vesicle docking	0.0002179	0.00996847	8	484	62	18303	0.0165289	0.00338742	0.129032	0.0264438	CS-CE.txt	Exoc4,Exoc6b,Rab13,Rab8a,Stx6,Stxbp3,Vps18,Vps45
GO:0034976	response to endoplasmic reticulum stress	0.000221279	0.0100357	15	484	195	18303	0.0309917	0.010654	0.0769231	0.0264438	CS-CE.txt	Ccdc47,Dnajc3,Erlec1,Erlin2,Get4,H13,Itpr1,Man1b1,Ptpn1,Thbs1,Tmx3,Ubqln2,Ubxn4,Ufl1,Uggt2
GO:0035239	tube morphogenesis	0.000227143	0.0102137	35	484	697	18303	0.072314	0.0380812	0.0502152	0.0264438	CS-CE.txt	Apoe,Celsr1,Clic4,Col18a1,Col4a1,Col4a2,Col8a1,Col8a2,Cthrc1,Dag1,Dchs1,Fgf1,Fn1,Hs2st1,Hs6st1,Hspg2,Lama1,Lama5,Loxl2,Lrp1,Luzp1,Nckap1,Npnt,Phb2,Pkd2,Ppp1ca,Slit2,Src,Srpx2,Tgfb1,Tgfb2,Thbs1,Wnt11,Wnt4,Wnt6
GO:0009653	anatomical structure morphogenesis	0.00024505	0.0106546	84	484	2183	18303	0.173554	0.11927	0.0384792	0.0264438	CS-CE.txt	Actn1,Ahnak2,Apoe,App,Cap1,Car2,Celsr1,Clic4,Clu,Col11a2,Col18a1,Col4a1,Col4a2,Col8a1,Col8a2,Comp,Cpe,Crygb,Csf1r,Cthrc1,Dag1,Dchs1,Dld,Exoc4,Ext2,Fermt3,Fgf1,Fn1,Fras1,Frem2,Fscn1,Gba,Glg1,Hprt,Hs2st1,Hs6st1,Hspg2,Impad1,Kdm1a,Lama1,Lama2,Lama5,Lamb2,Lfng,Loxl2,Lrp1,Ltbp3,Luzp1,Map2,Map7,Myo9b,Naca,Nckap1,Npnt,Ntn3,Pacsin2,Phb2,Picalm,Pitpna,Pkd2,Ppp1ca,Ppp2r1b,Rab33b,Rab8a,Rac1,Sema3c,Slit2,Src…
GO:0060562	epithelial tube morphogenesis	0.000243363	0.0106546	22	484	359	18303	0.0454545	0.0196143	0.0612813	0.0264438	CS-CE.txt	Celsr1,Clic4,Col4a1,Cthrc1,Dag1,Dchs1,Fgf1,Hs2st1,Lama1,Lama5,Luzp1,Nckap1,Npnt,Phb2,Pkd2,Ppp1ca,Slit2,Src,Tgfb1,Tgfb2,Wnt4,Wnt6
GO:0071704	organic substance metabolic process	0.000240342	0.0106546	248	484	7933	18303	0.512397	0.433426	0.0312618	0.0264438	CS-CE.txt	Abcd3,Abcf1,Abhd6,Acadl,Acat1,Acin1,Adamts5,Adh5,Adss,Agpat4,Agrn,Alad,Aldh6a1,Aldh9a1,Aldoa,Aplp2,Apoe,App,Aqr,Asrgl1,Ass1,Bcat2,Bmp1,Cab39,Cant1,Cavin1,Ccdc47,Cdc42bpa,Cdipt,Chd6,Chid1,Chpf,Chst14,Chst5,Cnot7,Col4a2,Cops6,Cpe,Cpsf1,Csf1r,Dag1,Ddx39,Ddx3x,Dhx36,Dis3,Dld,Dnajc2,Dnajc3,Dse,Dtd2,Edf1,Efemp1,Egflam,Eif1,Eif2s3x,Eif4g3,Enoph1,Enpp2,Ercc3,Erlec1,Erlin2,Ermp1,Etfa,Ext2,F13a1,F2,Fbln1,F…
GO:1900182	positive regulation of protein localization to nucleus	0.00024391	0.0106546	8	484	63	18303	0.0165289	0.00344206	0.126984	0.0264438	CS-CE.txt	F2,Parp9,Rbm22,Src,Tgfb1,Tgfb2,Tpr,Zpr1
GO:1902652	secondary alcohol metabolic process	0.000255172	0.0110038	11	484	116	18303	0.0227273	0.00633776	0.0948276	0.0264438	CS-CE.txt	Acat1,Aplp2,Apoe,App,Erlin2,G6pdx,Idh3a,Idh3b,Idh3g,Lrp1,Sorl1
GO:0046390	ribose phosphate biosynthetic process	0.000266689	0.0114069	12	484	136	18303	0.0247934	0.00743048	0.0882353	0.0264438	CS-CE.txt	Acat1,Adss,Aldoa,Dld,G6pdx,Gart,Hprt,Nme1,Npr2,Papss1,Stoml2,Tgfb1
GO:0050730	regulation of peptidyl-tyrosine phosphorylation	0.000269149	0.0114193	17	484	243	18303	0.035124	0.0132765	0.0699588	0.0264438	CS-CE.txt	Agrn,Aplp2,App,Cnot7,Crlf1,Csf1r,Enpp2,Ighm,Il6st,Pak2,Parp9,Pdgfd,Ptpn1,Src,Tgfb1,Tsg101,Yes1
GO:1902992	negative regulation of amyloid precursor protein catabolic process	0.000285586	0.0120197	4	484	13	18303	0.00826446	0.000710266	0.307692	0.0264438	CS-CE.txt	Apoe,Clu,Picalm,Sorl1
GO:0045184	establishment of protein localization	0.000289138	0.0120726	54	484	1257	18303	0.11157	0.0686773	0.0429594	0.0264438	CS-CE.txt	Ap3b1,Ap3d1,Apoe,Arf3,Clip1,Clu,Cog8,Dag1,Ddx39,Erlec1,Evi5,Exoc4,Fras1,Gdi2,Get4,Gm10320,H13,Ipo9,Lman1,Lman2,Mia3,Naca,Npnt,Nup133,Nup155,Nup188,Nup93,Nup98,Nupl1,Phip,Pmm2,Preb,Rab13,Rab33b,Rab8a,Rabgef1,Ran,Snap47,Snx27,Snx30,Sorl1,Spcs2,Stx6,Stxbp3,Tgfb1,Tmed1,Tmed4,Tpr,Tsg101,Vps18,Vps45,Vps52,Xpo5,Xpo7
GO:0030100	regulation of endocytosis	0.000299873	0.0124223	14	484	179	18303	0.0289256	0.00977982	0.0782123	0.0264438	CS-CE.txt	Apoe,Clu,Hip1,Ighm,Lrp1,Pacsin2,Picalm,Ptpn1,Rabgef1,Smap1,Src,Tsg101,Ubqln2,Wasl
GO:0006405	RNA export from nucleus	0.000310776	0.0127734	9	484	82	18303	0.018595	0.00448014	0.109756	0.0264438	CS-CE.txt	Ddx39,Nup133,Nup155,Nup188,Nup93,Nup98,Ran,Tpr,Xpo5
GO:0051129	negative regulation of cellular component organization	0.000322327	0.0131455	33	484	655	18303	0.0681818	0.0357865	0.0503817	0.0264438	CS-CE.txt	Apoe,Arpin,Bag5,Bub3,Capza2,Clasp2,Clu,Coro1a,Coro1b,Ddx3x,Efemp1,Gba,H2-D1,Ik,Kdm1a,Lgals1,Lrp1,Map2,Pacsin2,Phf2,Picalm,Ptprs,Rabgef1,Rbm14,Sema3c,Slit2,Sorl1,Src,Tmod3,Tpr,Trip12,Twf1,Ubqln2
GO:0015833	peptide transport	0.000331723	0.0134246	52	484	1204	18303	0.107438	0.0657816	0.0431894	0.0264438	CS-CE.txt	Ap3b1,Ap3d1,Apoe,Arf3,Clip1,Clu,Cog8,Dag1,Ddx39,Erlec1,Evi5,Exoc4,Fras1,Gdi2,Gm10320,H13,Ipo9,Lman1,Lman2,Mia3,Naca,Nup133,Nup155,Nup188,Nup93,Nup98,Nupl1,Phip,Pmm2,Preb,Rab13,Rab33b,Rab8a,Rabgef1,Ran,Snap47,Snx27,Snx30,Sorl1,Spcs2,Stx6,Stxbp3,Tgfb1,Tmed1,Tmed4,Tpr,Tsg101,Vps18,Vps45,Vps52,Xpo5,Xpo7
GO:0140056	organelle localization by membrane tethering	0.000337581	0.0135573	8	484	66	18303	0.0165289	0.00360597	0.121212	0.0264438	CS-CE.txt	Exoc4,Exoc6b,Rab13,Rab8a,Stx6,Stxbp3,Vps18,Vps45
GO:0006102	isocitrate metabolic process	0.000346312	0.0136989	3	484	6	18303	0.00619835	0.000327815	0.5	0.0264438	CS-CE.txt	Idh3a,Idh3b,Idh3g
GO:2000394	positive regulation of lamellipodium morphogenesis	0.000346312	0.0136989	3	484	6	18303	0.00619835	0.000327815	0.5	0.0264438	CS-CE.txt	Coro1b,Enpp2,Src
GO:0044248	cellular catabolic process	0.000349715	0.0137302	59	484	1419	18303	0.121901	0.0775283	0.0415786	0.0264438	CS-CE.txt	Abcd3,Abhd6,Acadl,Acat1,Adh5,Aldh6a1,Apoe,Asrgl1,Bcat2,Cant1,Ccdc47,Cnot7,Cpe,Dis3,Dnajc3,Enpp2,Erlec1,Erlin2,Etfa,Fnbp1l,Gba,Get4,Gmpr2,Gstz1,H13,Hagh,Hprt,Lonp1,Lta4h,Man1b1,Mgat1,Nbas,Nhlrc3,Nub1,Oat,Pla2g4a,Plcb3,Ppp2r5c,Prdx3,Psma2,Psmb2,Rab33b,Rab8a,Rnf20,Snd1,Tgfb1,Tinagl1,Trip12,Tsg101,Ubqln2,Ubxn4,Uchl5,Uggt2,Usp4,Vps18,Wdr45b,Zhx2,Zmpste24,Zpr1
GO:0044238	primary metabolic process	0.000357141	0.0139179	235	484	7493	18303	0.485537	0.409386	0.0313626	0.0264438	CS-CE.txt	Abcd3,Abcf1,Abhd6,Acadl,Acat1,Acin1,Adamts5,Adh5,Adss,Agpat4,Aldh6a1,Aldoa,Aplp2,Apoe,App,Aqr,Asrgl1,Ass1,Bcat2,Bmp1,Cab39,Cant1,Cavin1,Ccdc47,Cdc42bpa,Cdipt,Chd6,Chid1,Chpf,Chst14,Chst5,Cnot7,Col4a2,Cops6,Cpe,Cpsf1,Csf1r,Dag1,Ddx39,Ddx3x,Dhx36,Dis3,Dld,Dnajc2,Dnajc3,Dse,Dtd2,Edf1,Efemp1,Egflam,Eif1,Eif2s3x,Eif4g3,Enoph1,Enpp2,Ercc3,Erlec1,Erlin2,Ermp1,Etfa,Ext2,F13a1,F2,Fbln1,Fgb,Fn1,Ftsj3,Fuom,…
GO:0010256	endomembrane system organization	0.000372555	0.0142073	20	484	321	18303	0.0413223	0.0175381	0.0623053	0.0264438	CS-CE.txt	Agrn,Ahnak2,Ap3d1,Bag5,Ccdc47,Clasp2,Clu,Get4,Lman1,Lman2,Nup155,Nup93,Pacsin2,Stx6,Tmed1,Tmed4,Tor1b,Vps18,Wasl,Zmpste24
GO:0036503	ERAD pathway	0.000372669	0.0142073	9	484	84	18303	0.018595	0.00458941	0.107143	0.0264438	CS-CE.txt	Ccdc47,Erlec1,Erlin2,Get4,H13,Man1b1,Ubqln2,Ubxn4,Uggt2
GO:1901565	organonitrogen compound catabolic process	0.000370261	0.0142073	40	484	857	18303	0.0826446	0.0468229	0.0466744	0.0264438	CS-CE.txt	Acadl,Acat1,Aldh6a1,Apoe,Asrgl1,Bcat2,Ccdc47,Chid1,Cpe,Dnajc3,Enpp2,Erlec1,Erlin2,Gba,Get4,Gmpr2,Gstz1,H13,Hprt,Lonp1,Lta4h,Man1b1,Nhlrc3,Notum,Nub1,Oat,Ppp2r5c,Psma2,Psmb2,Rnf20,Tgfb1,Tinagl1,Trip12,Tsg101,Ubqln2,Ubxn4,Uchl5,Uggt2,Usp4,Zmpste24
GO:0043604	amide biosynthetic process	0.000392178	0.0147377	26	484	474	18303	0.053719	0.0258974	0.0548523	0.0264438	CS-CE.txt	Abcf1,Acat1,Ass1,Ddx3x,Dld,Eif1,Eif2s3x,Eif4g3,Gart,Gba,Hagh,Lrrc47,Nars,Rbm3,Rpl13,Rpl17,Rpl26,Rpl35a,Rpl7a,Rps24,Rps3,Rps4x,Rps8,Sars,Tufm,Yars
GO:0006520	cellular amino acid metabolic process	0.000392184	0.0147377	17	484	251	18303	0.035124	0.0137136	0.0677291	0.0264438	CS-CE.txt	Acat1,Adss,Aldh6a1,Asrgl1,Ass1,Bcat2,Enoph1,Gart,Gstz1,Lrrc47,Mpst,Nars,Oat,Plod1,Sars,Shmt2,Yars
GO:0048729	tissue morphogenesis	0.000397957	0.0148486	31	484	608	18303	0.0640496	0.0332186	0.0509868	0.0264438	CS-CE.txt	Car2,Celsr1,Clic4,Col4a1,Cthrc1,Dag1,Dchs1,Exoc4,Ext2,Fgf1,Fras1,Frem2,Hs2st1,Lama1,Lama5,Luzp1,Nckap1,Npnt,Phb2,Pkd2,Ppp1ca,Sema3c,Slit2,Src,Tgfb1,Tgfb2,Vcl,Vps52,Wnt11,Wnt4,Wnt6
GO:1901293	nucleoside phosphate biosynthetic process	0.000419428	0.0154308	14	484	185	18303	0.0289256	0.0101076	0.0756757	0.0264438	CS-CE.txt	Acat1,Adss,Aldoa,Dld,G6pdx,Gart,Hddc2,Hprt,Nme1,Npr2,Papss1,Stoml2,Suclg1,Tgfb1
GO:0006996	organelle organization	0.000416759	0.0154308	109	484	3044	18303	0.225207	0.166312	0.0358081	0.0264438	CS-CE.txt	Abcd3,Acin1,Actn1,Ap3b1,Ap3d1,Arhgef18,Arpc2,Arpc3,Atp2c1,Bag5,Bub3,Cap1,Cavin3,Ccdc47,Cdc42bpa,Cenpv,Chd6,Clasp2,Clip1,Cnot7,Coro1a,Coro1b,Dag1,Ddx3x,Dnajc2,Dock1,Dstn,Elmo1,Ercc3,Fmnl2,Fnbp1l,Fscn1,Gba,Get4,Hcfc1,Hip1,Hmgn5,Ints13,Kdm1a,Krt10,Krt2,Lama5,Lman1,Lman2,Lonp1,Loxl2,Map2,Map7,Marcks,Mia3,Morf4l2,Nap1l1,Nckap1,Ndufa10,Ndufaf3,Numa1,Nup133,Nup155,Nup205,Nup93,Nup98,Pacsin2,Pak2,Parp3,P…
GO:0045995	regulation of embryonic development	0.000424147	0.0154961	11	484	123	18303	0.0227273	0.00672021	0.0894309	0.0264438	CS-CE.txt	Celsr1,Clasp2,Dag1,Kdm1a,Lama1,Lama2,Lama3,Lama5,Lfng,Trip12,Wnt4
GO:0016477	cell migration	0.000427612	0.0155149	38	484	806	18303	0.0785124	0.0440365	0.0471464	0.0264438	CS-CE.txt	Cap1,Cd47,Cdc42bpa,Celsr1,Cenpv,Clasp2,Coro1a,Coro1b,Cthrc1,Dchs1,Dock1,Elmo1,Emilin1,Enpp2,Fn1,Fscn1,Lama5,Loxl2,Myo9b,Naca,Nckap1,Nup188,Nup93,Pak2,Pkn2,Rab13,Rac1,Rhoc,Sema3c,Slit2,Sorl1,Spata13,Src,Tgfb1,Tgfb2,Thbs1,Wnt11,Yes1
GO:0044282	small molecule catabolic process	0.000439643	0.0158422	18	484	277	18303	0.0371901	0.0151341	0.0649819	0.0264438	CS-CE.txt	Abcd3,Acadl,Acat1,Adh5,Aldh6a1,Apoe,Asrgl1,Bcat2,Etfa,Gmpr2,Gstz1,Hagh,Hprt,Inpp1,Inpp5a,Mgat1,Oat,Tgfb1
GO:0042886	amide transport	0.000451898	0.0161597	52	484	1220	18303	0.107438	0.0666557	0.042623	0.0264438	CS-CE.txt	Ap3b1,Ap3d1,Apoe,Arf3,Clip1,Clu,Cog8,Dag1,Ddx39,Erlec1,Evi5,Exoc4,Fras1,Gdi2,Gm10320,H13,Ipo9,Lman1,Lman2,Mia3,Naca,Nup133,Nup155,Nup188,Nup93,Nup98,Nupl1,Phip,Pmm2,Preb,Rab13,Rab33b,Rab8a,Rabgef1,Ran,Snap47,Snx27,Snx30,Sorl1,Spcs2,Stx6,Stxbp3,Tgfb1,Tmed1,Tmed4,Tpr,Tsg101,Vps18,Vps45,Vps52,Xpo5,Xpo7
GO:0009152	purine ribonucleotide biosynthetic process	0.000454597	0.0161597	11	484	124	18303	0.0227273	0.00677485	0.0887097	0.0264438	CS-CE.txt	Acat1,Adss,Aldoa,Dld,Gart,Hprt,Nme1,Npr2,Papss1,Stoml2,Tgfb1
GO:0006508	proteolysis	0.000469401	0.0165739	48	484	1102	18303	0.0991736	0.0602087	0.0435572	0.0264438	CS-CE.txt	Adamts5,Asrgl1,Bmp1,Ccdc47,Cops6,Cpe,Dag1,Dld,Dnajc3,Erlec1,Erlin2,Ermp1,F2,Fgb,Get4,H13,Hp,Lonp1,Lta4h,Man1b1,Masp1,Metap1,Ncstn,Nhlrc3,Nub1,Nup98,Pgk1,Ppp2r5c,Psma2,Psmb2,Rbp3,Rnf20,Shmt2,Spcs2,Stoml2,Tenm2,Tenm3,Tgfb1,Tinagl1,Tmprss11a,Trip12,Tsg101,Ubqln2,Ubxn4,Uchl5,Uggt2,Usp4,Zmpste24
GO:0009056	catabolic process	0.000475238	0.0166682	66	484	1654	18303	0.136364	0.0903677	0.0399033	0.0264438	CS-CE.txt	Abcd3,Abhd6,Acadl,Acat1,Adh5,Aldh6a1,Aldoa,Apoe,Asrgl1,Bcat2,Cant1,Ccdc47,Chid1,Cnot7,Cpe,Dis3,Dnajc3,Enpp2,Erlec1,Erlin2,Etfa,Fnbp1l,Gba,Get4,Gmpr2,Gstz1,H13,Hagh,Hprt,Inpp1,Inpp5a,Lonp1,Lta4h,Man1b1,Mgat1,Nbas,Nhlrc3,Notum,Nub1,Oat,Pafah1b3,Pgk1,Pla2g4a,Plcb3,Ppp2r5c,Prdx3,Psma2,Psmb2,Rab33b,Rab8a,Rnf20,Snd1,Tgfb1,Tinagl1,Trip12,Tsg101,Ubqln2,Ubxn4,Uchl5,Uggt2,Usp4,Vps18,Wdr45b,Zhx2,Zmpste24,Zp…
GO:0061326	renal tubule development	0.000484283	0.0168729	9	484	87	18303	0.018595	0.00475332	0.103448	0.0264438	CS-CE.txt	Col4a1,Dchs1,Fgf1,Hs2st1,Lama5,Npnt,Pkd2,Wnt4,Wnt6
GO:0006999	nuclear pore organization	0.000522751	0.0180886	4	484	15	18303	0.00826446	0.000819538	0.266667	0.0264438	CS-CE.txt	Nup133,Nup205,Nup93,Nup98
GO:1902991	regulation of amyloid precursor protein catabolic process	0.000526052	0.0180886	5	484	26	18303	0.0103306	0.00142053	0.192308	0.0264438	CS-CE.txt	Apoe,App,Clu,Picalm,Sorl1
GO:2000146	negative regulation of cell motility	0.000537044	0.0183467	17	484	258	18303	0.035124	0.014096	0.0658915	0.0264438	CS-CE.txt	Abhd6,Apoe,Arhgdib,Clasp2,Clic4,Coro1b,Dag1,Fbln1,Lrp1,Mia3,Rabgef1,Rnf20,Slit2,Tgfb1,Thbs1,Wnt11,Wnt4
GO:0006807	nitrogen compound metabolic process	0.000550578	0.0186877	219	484	6951	18303	0.452479	0.379774	0.0315063	0.0264438	CS-CE.txt	Abcf1,Acadl,Acat1,Acin1,Adamts5,Adh5,Adss,Alad,Aldh6a1,Aldh9a1,Aldoa,Apoe,App,Aqr,Asrgl1,Ass1,Bcat2,Bmp1,Cab39,Cant1,Cavin1,Ccdc47,Cdc42bpa,Cdipt,Chd6,Chid1,Chpf,Chst14,Chst5,Cnot7,Col4a2,Cops6,Cpe,Cpsf1,Csf1r,Dag1,Ddx39,Ddx3x,Dhx36,Dis3,Dld,Dnajc2,Dnajc3,Dse,Dtd2,Edf1,Efemp1,Egflam,Eif1,Eif2s3x,Eif4g3,Enoph1,Enpp2,Ercc3,Erlec1,Erlin2,Ermp1,Ext2,F13a1,F2,Fbln1,Fgb,Fn1,Ftsj3,G6pdx,Gal3st4,Galnt18,…
GO:0022406	membrane docking	0.000557405	0.0187981	8	484	71	18303	0.0165289	0.00387915	0.112676	0.0264438	CS-CE.txt	Exoc4,Exoc6b,Rab13,Rab8a,Stx6,Stxbp3,Vps18,Vps45
GO:0045216	cell-cell junction organization	0.000595337	0.0193338	11	484	128	18303	0.0227273	0.00699339	0.0859375	0.0264438	CS-CE.txt	Csf1r,Fscn1,Pkn2,Rab13,Rac1,Rhoc,Src,Tgfb1,Tgfb2,Vcl,Wnt11
GO:0051126	negative regulation of actin nucleation	0.000594146	0.0193338	3	484	7	18303	0.00619835	0.000382451	0.428571	0.0264438	CS-CE.txt	Arpin,Coro1a,Coro1b
GO:1905906	regulation of amyloid fibril formation	0.000594146	0.0193338	3	484	7	18303	0.00619835	0.000382451	0.428571	0.0264438	CS-CE.txt	Apoe,App,Clu
GO:0032459	regulation of protein oligomerization	0.000593	0.0193338	6	484	40	18303	0.0123967	0.00218543	0.15	0.0264438	CS-CE.txt	Apoe,Clu,Gba,Rhoc,Sorl1,Src
GO:0000972	transcription-dependent tethering of RNA polymerase II gene DNA at nuclear periphery	0.000594146	0.0193338	3	484	7	18303	0.00619835	0.000382451	0.428571	0.0264438	CS-CE.txt	Nup133,Nup155,Nup98
GO:0060675	ureteric bud morphogenesis	0.000586257	0.0193338	7	484	55	18303	0.0144628	0.00300497	0.127273	0.0264438	CS-CE.txt	Dchs1,Fgf1,Hs2st1,Lama5,Npnt,Wnt4,Wnt6
GO:1905330	regulation of morphogenesis of an epithelium	0.000627321	0.0202475	10	484	109	18303	0.0206612	0.00595531	0.0917431	0.0264438	CS-CE.txt	Celsr1,Clasp2,Cthrc1,Fgf1,Ntn4,Phb2,Rac1,Tgfb1,Wnt11,Wnt4
GO:0060429	epithelium development	0.000663645	0.0207613	45	484	1030	18303	0.0929752	0.0562749	0.0436893	0.0264438	CS-CE.txt	Adamtsl4,Car2,Celsr1,Clic4,Col18a1,Col4a1,Crlf1,Crygb,Cthrc1,Dag1,Dchs1,Ercc3,Fgf1,Fras1,Frem2,Hs2st1,Krt10,Krt2,Lama1,Lama5,Lamb2,Lfng,Luzp1,Map7,Nckap1,Npnt,Numa1,Nup133,Nup93,Phb2,Pkd2,Ppp1ca,Ptprs,Rab13,Rac1,Sema3c,Slit2,Src,Tgfb1,Tgfb2,Tsg101,Vcl,Wnt11,Wnt4,Wnt6
GO:0046038	GMP catabolic process	0.000697865	0.0207613	2	484	2	18303	0.00413223	0.000109272	1	0.0264438	CS-CE.txt	Gmpr2,Hprt
GO:0032472	Golgi calcium ion transport	0.000697865	0.0207613	2	484	2	18303	0.00413223	0.000109272	1	0.0264438	CS-CE.txt	Atp2c1,Tmem165
GO:0006550	isoleucine catabolic process	0.000697865	0.0207613	2	484	2	18303	0.00413223	0.000109272	1	0.0264438	CS-CE.txt	Acat1,Bcat2
GO:0072171	mesonephric tubule morphogenesis	0.000654989	0.0207613	7	484	56	18303	0.0144628	0.00305961	0.125	0.0264438	CS-CE.txt	Dchs1,Fgf1,Hs2st1,Lama5,Npnt,Wnt4,Wnt6
GO:1902963	negative regulation of metalloendopeptidase activity involved in amyloid precursor protein catabolic process	0.000697865	0.0207613	2	484	2	18303	0.00413223	0.000109272	1	0.0264438	CS-CE.txt	Picalm,Sorl1
GO:0032460	negative regulation of protein oligomerization	0.000682515	0.0207613	4	484	16	18303	0.00826446	0.000874174	0.25	0.0264438	CS-CE.txt	Clu,Gba,Sorl1,Src
GO:2001202	negative regulation of transforming growth factor-beta secretion	0.000697865	0.0207613	2	484	2	18303	0.00413223	0.000109272	1	0.0264438	CS-CE.txt	Fbln1,Fn1
GO:1904237	positive regulation of substrate-dependent cell migration, cell attachment to substrate	0.000697865	0.0207613	2	484	2	18303	0.00413223	0.000109272	1	0.0264438	CS-CE.txt	Fbln1,Fn1
GO:1902463	protein localization to cell leading edge	0.000697865	0.0207613	2	484	2	18303	0.00413223	0.000109272	1	0.0264438	CS-CE.txt	Coro1b,Rab13
GO:0032535	regulation of cellular component size	0.000698488	0.0207613	22	484	388	18303	0.0454545	0.0211987	0.056701	0.0264438	CS-CE.txt	Apoe,Arpc2,Arpc3,Arpin,Capza2,Clasp2,Coro1a,Coro1b,Dstn,Eps8l2,Fn1,Kdm1a,Mtpn,Nckap1,Picalm,Ptprs,Rac1,Sema3c,Slit2,Tmod3,Twf1,Wasl
GO:1902962	regulation of metalloendopeptidase activity involved in amyloid precursor protein catabolic process	0.000697865	0.0207613	2	484	2	18303	0.00413223	0.000109272	1	0.0264438	CS-CE.txt	Picalm,Sorl1
GO:1902996	regulation of neurofibrillary tangle assembly	0.000697865	0.0207613	2	484	2	18303	0.00413223	0.000109272	1	0.0264438	CS-CE.txt	Clu,Sorl1
GO:1904235	regulation of substrate-dependent cell migration, cell attachment to substrate	0.000697865	0.0207613	2	484	2	18303	0.00413223	0.000109272	1	0.0264438	CS-CE.txt	Fbln1,Fn1
GO:0055086	nucleobase-containing small molecule metabolic process	0.00070244	0.0207614	24	484	440	18303	0.0495868	0.0240398	0.0545455	0.0264438	CS-CE.txt	Acat1,Adss,Aldh6a1,Aldoa,Cant1,Cdipt,Dld,G6pdx,Gart,Gmpr2,Hddc2,Hprt,Kdm1a,Mgat1,Naxe,Nme1,Npr2,Papss1,Pgk1,Pmm2,Ran,Stoml2,Suclg1,Tgfb1
GO:0035295	tube development	0.000706453	0.0207634	41	484	915	18303	0.0847107	0.0499918	0.0448087	0.0264438	CS-CE.txt	Apoe,Celsr1,Clic4,Col18a1,Col4a1,Col4a2,Col8a1,Col8a2,Crlf1,Cthrc1,Dag1,Dchs1,Fgf1,Fn1,Hs2st1,Hs6st1,Hspg2,Lama1,Lama5,Loxl2,Lrp1,Ltbp3,Luzp1,Nckap1,Npnt,Numa1,Nup133,Phb2,Pkd2,Ppp1ca,Sema3c,Slit2,Src,Srpx2,Tgfb1,Tgfb2,Thbs1,Vps52,Wnt11,Wnt4,Wnt6
GO:0072594	establishment of protein localization to organelle	0.000725745	0.0209788	17	484	265	18303	0.035124	0.0144785	0.0641509	0.0264438	CS-CE.txt	Ap3b1,Ap3d1,Dag1,Gm10320,Ipo9,Nup133,Nup155,Nup188,Nup93,Nup98,Nupl1,Phip,Pmm2,Ran,Sorl1,Spcs2,Tpr
GO:0040013	negative regulation of locomotion	0.000723192	0.0209788	18	484	289	18303	0.0371901	0.0157898	0.0622837	0.0264438	CS-CE.txt	Abhd6,Apoe,Arhgdib,Clasp2,Clic4,Coro1b,Dag1,Fbln1,Lrp1,Mia3,Rabgef1,Rnf20,Sema3c,Slit2,Tgfb1,Thbs1,Wnt11,Wnt4
GO:0006164	purine nucleotide biosynthetic process	0.000723264	0.0209788	11	484	131	18303	0.0227273	0.0071573	0.0839695	0.0264438	CS-CE.txt	Acat1,Adss,Aldoa,Dld,Gart,Hprt,Nme1,Npr2,Papss1,Stoml2,Tgfb1
GO:0034504	protein localization to nucleus	0.000731999	0.021044	12	484	152	18303	0.0247934	0.00830465	0.0789474	0.0264438	CS-CE.txt	Dag1,Ints13,Ipo9,Nup133,Nup155,Nup188,Nup93,Nup98,Nupl1,Phip,Ran,Tpr
GO:0140029	exocytic process	0.00073706	0.0210743	8	484	74	18303	0.0165289	0.00404305	0.108108	0.0264438	CS-CE.txt	Exoc4,Exoc6b,Rab13,Rab8a,Snap47,Stxbp3,Vps18,Vps45
GO:0045787	positive regulation of cell cycle	0.000741216	0.0210786	20	484	339	18303	0.0413223	0.0185216	0.0589971	0.0264438	CS-CE.txt	App,Cenpv,Ddx3x,Eif4g3,Lfng,Mybbp1a,Numa1,Phb2,Phip,Pkd2,Pkn2,Rpl17,Rpl26,Sfpq,Src,Tgfb1,Tgfb2,Tmod3,Tpr,Wnt4
GO:0019752	carboxylic acid metabolic process	0.000770578	0.0217957	36	484	774	18303	0.0743802	0.0422881	0.0465116	0.0264438	CS-CE.txt	Abcd3,Acadl,Acat1,Adss,Aldh6a1,Aldoa,Asrgl1,Ass1,Bcat2,Chst14,Dld,Dse,Enoph1,Etfa,Gart,Gstz1,H2-Ke6,Hagh,Hpgds,Idh3a,Idh3b,Idh3g,Itih2,Lrrc47,Lta4h,Mpst,Nars,Oat,Pgk1,Pla2g4a,Plod1,Sars,Shmt2,Suclg1,Tgfb1,Yars
GO:0006575	cellular modified amino acid metabolic process	0.000775731	0.0218242	12	484	153	18303	0.0247934	0.00835929	0.0784314	0.0264438	CS-CE.txt	Acadl,Aldh9a1,Ass1,G6pdx,Gart,Gstt1,Gstt2,Gstz1,Hagh,Hmgn5,Plod1,Shmt2
GO:0006611	protein export from nucleus	0.000790146	0.0221115	9	484	93	18303	0.018595	0.00508113	0.0967742	0.0264438	CS-CE.txt	Ddx39,Nup133,Nup155,Nup93,Ran,Tgfb1,Tpr,Xpo5,Xpo7
GO:0030336	negative regulation of cell migration	0.000815956	0.0227129	16	484	244	18303	0.0330579	0.0133311	0.0655738	0.0264438	CS-CE.txt	Abhd6,Apoe,Arhgdib,Clasp2,Clic4,Coro1b,Dag1,Lrp1,Mia3,Rabgef1,Rnf20,Slit2,Tgfb1,Thbs1,Wnt11,Wnt4
GO:0009260	ribonucleotide biosynthetic process	0.00082063	0.0227228	11	484	133	18303	0.0227273	0.00726657	0.0827068	0.0264438	CS-CE.txt	Acat1,Adss,Aldoa,Dld,Gart,Hprt,Nme1,Npr2,Papss1,Stoml2,Tgfb1
GO:0072009	nephron epithelium development	0.000853792	0.0235173	9	484	94	18303	0.018595	0.00513577	0.0957447	0.0264438	CS-CE.txt	Dchs1,Fgf1,Hs2st1,Lama5,Lamb2,Npnt,Nup93,Wnt4,Wnt6
GO:0040017	positive regulation of locomotion	0.000864772	0.0236956	27	484	527	18303	0.0557851	0.0287931	0.0512334	0.0264438	CS-CE.txt	Aldoa,Anxa3,App,Arpc2,Cavin1,Clasp2,Col18a1,Coro1a,Csf1r,Dock1,Enpp2,Fbln1,Fermt3,Fgf1,Fn1,Il6st,Mia3,Pdgfd,Rac1,Sema3c,Slit2,Src,Srpx2,Tgfb1,Tgfb2,Thbs1,Wnt11
GO:0036120	cellular response to platelet-derived growth factor stimulus	0.000873987	0.0237013	4	484	17	18303	0.00826446	0.000928809	0.235294	0.0264438	CS-CE.txt	Arpc2,Coro1b,Src,Yes1
GO:0072350	tricarboxylic acid metabolic process	0.000873987	0.0237013	4	484	17	18303	0.00826446	0.000928809	0.235294	0.0264438	CS-CE.txt	Ass1,Idh3a,Idh3b,Idh3g
GO:0030199	collagen fibril organization	0.00088098	0.0237684	6	484	43	18303	0.0123967	0.00234934	0.139535	0.0264438	CS-CE.txt	Col11a2,Dpt,Loxl1,Loxl2,Mia3,Tgfb2
GO:0046434	organophosphate catabolic process	0.000890986	0.0237943	10	484	114	18303	0.0206612	0.00622849	0.0877193	0.0264438	CS-CE.txt	Abhd6,Acat1,Cant1,Enpp2,Gmpr2,Hprt,Inpp1,Inpp5a,Pla2g4a,Plcb3
GO:0051125	regulation of actin nucleation	0.000889709	0.0237943	5	484	29	18303	0.0103306	0.00158444	0.172414	0.0264438	CS-CE.txt	Arpin,Coro1a,Coro1b,Nckap1,Wasl
GO:0043933	protein-containing complex subunit organization	0.000917169	0.0243698	57	484	1413	18303	0.117769	0.0772005	0.0403397	0.0264438	CS-CE.txt	Acadl,Acat1,Agrn,Alad,Apoe,App,Arpc2,C1qtnf7,Cenpv,Clasp2,Clu,Crp,Cuta,Dstn,Eif2s3x,Emilin1,Fermt3,Fgb,Fn1,H2-Ke6,Hip1,Hprt,Itpr3,Lonp1,Luc7l2,Marcks,Med24,Nap1l1,Naxe,Ndufa10,Ndufaf3,Nup133,Nup205,Nup93,Nup98,Nupl1,Oat,Picalm,Pkd2,Preb,Prpf3,Prpf31,Rabggta,Rac1,Rbm22,Rcc1,Set,Shmt2,Slc2a1,Smarcc2,Snap47,Stoml2,Stxbp3,Tgfb1,Tor1b,Twf1,Usp4
GO:1901605	alpha-amino acid metabolic process	0.00092824	0.0243941	13	484	178	18303	0.0268595	0.00972518	0.0730337	0.0264438	CS-CE.txt	Acat1,Adss,Aldh6a1,Asrgl1,Ass1,Bcat2,Enoph1,Gart,Gstz1,Mpst,Oat,Plod1,Shmt2
GO:0072378	blood coagulation, fibrin clot formation	0.000931991	0.0243941	3	484	8	18303	0.00619835	0.000437087	0.375	0.0264438	CS-CE.txt	F13a1,Fbln1,Fgb
GO:0009165	nucleotide biosynthetic process	0.00092824	0.0243941	13	484	178	18303	0.0268595	0.00972518	0.0730337	0.0264438	CS-CE.txt	Acat1,Adss,Aldoa,Dld,G6pdx,Gart,Hddc2,Hprt,Nme1,Npr2,Papss1,Stoml2,Tgfb1
GO:0065003	protein-containing complex assembly	0.00099473	0.0256533	53	484	1294	18303	0.109504	0.0706988	0.0409583	0.0264438	CS-CE.txt	Acadl,Acat1,Agrn,Alad,Apoe,App,Arpc2,C1qtnf7,Cenpv,Clasp2,Clu,Crp,Cuta,Eif2s3x,Emilin1,Fermt3,Fgb,Fn1,H2-Ke6,Hip1,Hprt,Itpr3,Lonp1,Luc7l2,Marcks,Med24,Nap1l1,Naxe,Ndufa10,Ndufaf3,Nup205,Nup93,Nup98,Nupl1,Oat,Picalm,Pkd2,Preb,Prpf3,Prpf31,Rabggta,Rac1,Rbm22,Rcc1,Set,Shmt2,Slc2a1,Snap47,Stoml2,Stxbp3,Tgfb1,Tor1b,Usp4
GO:0072522	purine-containing compound biosynthetic process	0.000986872	0.0256533	11	484	136	18303	0.0227273	0.00743048	0.0808824	0.0264438	CS-CE.txt	Acat1,Adss,Aldoa,Dld,Gart,Hprt,Nme1,Npr2,Papss1,Stoml2,Tgfb1
GO:0042060	wound healing	0.000994721	0.0256533	15	484	225	18303	0.0309917	0.0122931	0.0666667	0.0264438	CS-CE.txt	Ap3b1,Celsr1,Coro1b,Crp,F13a1,F2,Fbln1,Fermt3,Fgb,Fn1,Mia3,Pdgfd,Stxbp3,Tgfb1,Tgfb2
GO:1900180	regulation of protein localization to nucleus	0.00107015	0.0274637	9	484	97	18303	0.018595	0.00529968	0.0927835	0.0264438	CS-CE.txt	F2,Nupl1,Parp9,Rbm22,Src,Tgfb1,Tgfb2,Tpr,Zpr1
GO:1990778	protein localization to cell periphery	0.00109921	0.0279668	14	484	204	18303	0.0289256	0.0111457	0.0686275	0.0264438	CS-CE.txt	Atp1b3,Clasp2,Clip1,Dchs1,Lama5,Map7,Myl12a,Pacs1,Rab13,Rab8a,Rac1,Snap47,Tnik,Wnt4
GO:0036119	response to platelet-derived growth factor	0.00110038	0.0279668	4	484	18	18303	0.00826446	0.000983445	0.222222	0.0264438	CS-CE.txt	Arpc2,Coro1b,Src,Yes1
GO:0048858	cell projection morphogenesis	0.00112005	0.0283085	25	484	482	18303	0.0516529	0.0263345	0.0518672	0.0264438	CS-CE.txt	App,Clu,Csf1r,Dag1,Hprt,Kdm1a,Lama2,Lamb2,Map2,Myo9b,Nckap1,Ntn3,Pacsin2,Picalm,Pitpna,Rab8a,Rac1,Sema3c,Slit2,Tenm2,Tgfb2,Tnik,Tsku,Vcl,Wasl
GO:0007167	enzyme linked receptor protein signaling pathway	0.00112459	0.0283085	28	484	564	18303	0.0578512	0.0308146	0.0496454	0.0264438	CS-CE.txt	Bmp3,Clasp2,Col4a1,Col4a2,Col4a3,Col4a5,Col4a6,Csf1r,Efemp1,Fgf1,Il6st,Ltbp3,Mapkapk2,Npr2,Nup93,Pdap1,Pdgfd,Phip,Ppm1l,Ptpn1,Rac1,Rbm14,Sort1,Src,Sub1,Tgfb1,Tgfb2,Yes1
GO:0022008	neurogenesis	0.0011691	0.0292886	66	484	1712	18303	0.136364	0.0935366	0.0385514	0.0264438	CS-CE.txt	Agrn,Ahnak2,Apoe,App,Bag5,Celsr1,Chrdl1,Clasp2,Clu,Crp,Crtac1,Csf1r,Cthrc1,Dag1,Dchs1,Efemp1,Enpp2,Ercc3,Exoc4,F2,Fn1,Fuom,H2-D1,Hprt,Hs6st1,Il6st,Kdm1a,Lama1,Lama2,Lamb2,Lgals1,Lrp1,Map2,Mxra8,Nckap1,Nme1,Ntn3,Ntn4,Nup133,Pak2,Picalm,Pigt,Pitpna,Ptprs,Rab13,Rab8a,Rac1,Sema3c,Slit2,Smarcc2,Sorl1,Tenm2,Tenm3,Tgfb1,Tgfb2,Tnik,Tsku,Twf1,Ufl1,Vcl,Wasl,Wnt11,Wnt4,Wnt6,Zhx2,Zpr1
GO:0001818	negative regulation of cytokine production	0.00118758	0.0296108	15	484	229	18303	0.0309917	0.0125116	0.0655022	0.0264438	CS-CE.txt	Chid1,F2,Fbln1,Fn1,Gba,Ppm1b,Prg4,Ptprs,Rabgef1,Rac1,Sars,Tgfb1,Tgfb2,Thbs1,Wnt11
GO:0006066	alcohol metabolic process	0.00119548	0.029667	16	484	253	18303	0.0330579	0.0138229	0.0632411	0.0264438	CS-CE.txt	Acat1,Adh5,Aplp2,Apoe,App,Erlin2,G6pdx,Gba,Idh3a,Idh3b,Idh3g,Inpp1,Inpp5a,Lrp1,Plcb3,Sorl1
GO:2000147	positive regulation of cell motility	0.00121572	0.0298873	26	484	512	18303	0.053719	0.0279736	0.0507812	0.0264438	CS-CE.txt	Aldoa,Anxa3,App,Arpc2,Cavin1,Clasp2,Col18a1,Coro1a,Csf1r,Dock1,Enpp2,Fbln1,Fermt3,Fgf1,Fn1,Il6st,Mia3,Pdgfd,Rac1,Sema3c,Src,Srpx2,Tgfb1,Tgfb2,Thbs1,Wnt11
GO:0061035	regulation of cartilage development	0.00121254	0.0298873	7	484	62	18303	0.0144628	0.00338742	0.112903	0.0264438	CS-CE.txt	Bmp1,Efemp1,Glg1,Loxl2,Ltbp3,Tgfb1,Tgfb2
GO:0014910	regulation of smooth muscle cell migration	0.00123543	0.0302306	8	484	80	18303	0.0165289	0.00437087	0.1	0.0264438	CS-CE.txt	Arpc2,Coro1b,Il6st,Lrp1,Pdgfd,Slit2,Sorl1,Src
GO:0001658	branching involved in ureteric bud morphogenesis	0.00126622	0.0308406	6	484	46	18303	0.0123967	0.00251325	0.130435	0.0264438	CS-CE.txt	Dchs1,Fgf1,Lama5,Npnt,Wnt4,Wnt6
GO:0032092	positive regulation of protein binding	0.00132887	0.0322175	9	484	100	18303	0.018595	0.00546359	0.09	0.0264438	CS-CE.txt	Agrn,Apoe,App,Cthrc1,Lfng,Lrp1,Pacs1,Ran,Ufl1
GO:0006103	2-oxoglutarate metabolic process	0.00136493	0.0324809	4	484	19	18303	0.00826446	0.00103808	0.210526	0.0264438	CS-CE.txt	Dld,Idh3a,Idh3b,Idh3g
GO:0090091	positive regulation of extracellular matrix disassembly	0.00137061	0.0324809	3	484	9	18303	0.00619835	0.000491723	0.333333	0.0264438	CS-CE.txt	Clasp2,Fscn1,Tgfb2
GO:1903055	positive regulation of extracellular matrix organization	0.00136493	0.0324809	4	484	19	18303	0.00826446	0.00103808	0.210526	0.0264438	CS-CE.txt	Clasp2,Dag1,Fscn1,Tgfb2
GO:2000392	regulation of lamellipodium morphogenesis	0.00137061	0.0324809	3	484	9	18303	0.00619835	0.000491723	0.333333	0.0264438	CS-CE.txt	Coro1b,Enpp2,Src
GO:0000244	spliceosomal tri-snRNP complex assembly	0.00137061	0.0324809	3	484	9	18303	0.00619835	0.000491723	0.333333	0.0264438	CS-CE.txt	Prpf3,Prpf31,Usp4
GO:0006997	nucleus organization	0.00149709	0.0353192	10	484	122	18303	0.0206612	0.00666557	0.0819672	0.0264438	CS-CE.txt	Map7,Nup133,Nup155,Nup205,Nup93,Nup98,Sf1,Tor1b,Zmpste24,Zpr1
GO:0030335	positive regulation of cell migration	0.00157115	0.0367846	25	484	494	18303	0.0516529	0.0269901	0.0506073	0.0264438	CS-CE.txt	Aldoa,Anxa3,App,Arpc2,Clasp2,Col18a1,Coro1a,Csf1r,Dock1,Enpp2,Fbln1,Fermt3,Fgf1,Fn1,Il6st,Mia3,Pdgfd,Rac1,Sema3c,Src,Srpx2,Tgfb1,Tgfb2,Thbs1,Wnt11
GO:0072659	protein localization to plasma membrane	0.00157319	0.0367846	12	484	166	18303	0.0247934	0.00906955	0.0722892	0.0264438	CS-CE.txt	Atp1b3,Clasp2,Dchs1,Lama5,Map7,Myl12a,Pacs1,Rab13,Rab8a,Rac1,Tnik,Wnt4
GO:0034250	positive regulation of cellular amide metabolic process	0.00159204	0.0370607	10	484	123	18303	0.0206612	0.00672021	0.0813008	0.0264438	CS-CE.txt	Abcf1,App,Clu,Ddx3x,Dnajc3,Eif4g3,Picalm,Rbm3,Rpl26,Thbs1
GO:0043297	apical junction assembly	0.00163029	0.0376182	5	484	33	18303	0.0103306	0.00180298	0.151515	0.0264438	CS-CE.txt	Pkn2,Rab13,Rhoc,Vcl,Wnt11
GO:0006024	glycosaminoglycan biosynthetic process	0.00163029	0.0376182	5	484	33	18303	0.0103306	0.00180298	0.151515	0.0264438	CS-CE.txt	Chpf,Chst14,Chst5,Dse,Ext2
GO:0060445	branching involved in salivary gland morphogenesis	0.00167083	0.0383853	4	484	20	18303	0.00826446	0.00109272	0.2	0.0264438	CS-CE.txt	Dag1,Lama1,Lama5,Sema3c
GO:0000904	cell morphogenesis involved in differentiation	0.0016952	0.0384473	27	484	552	18303	0.0557851	0.030159	0.048913	0.0264438	CS-CE.txt	Actn1,App,Clic4,Col18a1,Crygb,Csf1r,Dag1,Fermt3,Fn1,Hprt,Lama2,Lama5,Lamb2,Map2,Ntn3,Picalm,Pitpna,Rab8a,Rac1,Sema3c,Slit2,Src,Tenm2,Tgfb2,Tsku,Vcl,Wasl
GO:0043043	peptide biosynthetic process	0.00168337	0.0384473	21	484	389	18303	0.0433884	0.0212533	0.0539846	0.0264438	CS-CE.txt	Abcf1,Ddx3x,Eif1,Eif2s3x,Eif4g3,Hagh,Lrrc47,Nars,Rbm3,Rpl13,Rpl17,Rpl26,Rpl35a,Rpl7a,Rps24,Rps3,Rps4x,Rps8,Sars,Tufm,Yars
GO:1901879	regulation of protein depolymerization	0.00169545	0.0384473	8	484	84	18303	0.0165289	0.00458941	0.0952381	0.0264438	CS-CE.txt	Arpc2,Capza2,Clasp2,Dstn,Map2,Mtpn,Tmod3,Twf1
GO:0007160	cell-matrix adhesion	0.00174984	0.0389625	9	484	104	18303	0.018595	0.00568213	0.0865385	0.0264438	CS-CE.txt	Actn1,Dag1,Emilin1,Fgb,Fn1,Nid1,Nid2,Npnt,Sned1
GO:0051028	mRNA transport	0.00174984	0.0389625	9	484	104	18303	0.018595	0.00568213	0.0865385	0.0264438	CS-CE.txt	Ddx39,Nup133,Nup155,Nup188,Nup93,Nup98,Nupl1,Tpr,Xpo7
GO:0050657	nucleic acid transport	0.00175361	0.0389625	11	484	146	18303	0.0227273	0.00797683	0.0753425	0.0264438	CS-CE.txt	Ddx39,Nup133,Nup155,Nup188,Nup93,Nup98,Nupl1,Ran,Tpr,Xpo5,Xpo7
GO:0050658	RNA transport	0.00175361	0.0389625	11	484	146	18303	0.0227273	0.00797683	0.0753425	0.0264438	CS-CE.txt	Ddx39,Nup133,Nup155,Nup188,Nup93,Nup98,Nupl1,Ran,Tpr,Xpo5,Xpo7
GO:0009888	tissue development	0.0017552	0.0389625	62	484	1612	18303	0.128099	0.088073	0.0384615	0.0264438	CS-CE.txt	Adamtsl4,Atp2c1,Bmp1,Bmp3,Car2,Celsr1,Clic4,Col11a2,Col18a1,Col4a1,Comp,Crlf1,Crygb,Cthrc1,Dag1,Dchs1,Ercc3,Exoc4,Ext2,Fgf1,Fn1,Fras1,Frem2,Hs2st1,Hspg2,Impad1,Krt10,Krt2,Lama1,Lama5,Lamb2,Lfng,Loxl2,Luzp1,Map7,Mia3,Naca,Nckap1,Npnt,Numa1,Nup133,Nup93,Phb2,Pkd2,Pla2g4a,Plod1,Ppp1ca,Ptprs,Rab13,Rac1,Sema3c,Slit2,Src,Tgfb1,Tgfb2,Thbs1,Tsg101,Vcl,Vps52,Wnt11,Wnt4,Wnt6
GO:0051272	positive regulation of cellular component movement	0.00177407	0.0392158	26	484	526	18303	0.053719	0.0287385	0.0494297	0.0264438	CS-CE.txt	Aldoa,Anxa3,App,Arpc2,Cavin1,Clasp2,Col18a1,Coro1a,Csf1r,Dock1,Enpp2,Fbln1,Fermt3,Fgf1,Fn1,Il6st,Mia3,Pdgfd,Rac1,Sema3c,Src,Srpx2,Tgfb1,Tgfb2,Thbs1,Wnt11
GO:0060993	kidney morphogenesis	0.0018293	0.0402675	8	484	85	18303	0.0165289	0.00464405	0.0941176	0.0264438	CS-CE.txt	Dchs1,Fgf1,Fras1,Hs2st1,Lama5,Npnt,Wnt4,Wnt6
GO:0034329	cell junction assembly	0.00184272	0.0403941	13	484	192	18303	0.0268595	0.0104901	0.0677083	0.0264438	CS-CE.txt	Actn1,Agrn,App,Fn1,Fscn1,Lama3,Nptn,Pkn2,Plec,Rab13,Rhoc,Vcl,Wnt11
GO:0072078	nephron tubule morphogenesis	0.00191519	0.0415623	7	484	67	18303	0.0144628	0.0036606	0.104478	0.0264438	CS-CE.txt	Dchs1,Fgf1,Hs2st1,Lama5,Npnt,Wnt4,Wnt6
GO:0051292	nuclear pore complex assembly	0.00191972	0.0415623	3	484	10	18303	0.00619835	0.000546359	0.3	0.0264438	CS-CE.txt	Nup205,Nup93,Nup98
GO:0033182	regulation of histone ubiquitination	0.00191972	0.0415623	3	484	10	18303	0.00619835	0.000546359	0.3	0.0264438	CS-CE.txt	Kdm1a,Rnf20,Trip12
GO:0051236	establishment of RNA localization	0.00195385	0.0416983	11	484	148	18303	0.0227273	0.00808611	0.0743243	0.0264438	CS-CE.txt	Ddx39,Nup133,Nup155,Nup188,Nup93,Nup98,Nupl1,Ran,Tpr,Xpo5,Xpo7
GO:0030834	regulation of actin filament depolymerization	0.00196563	0.0416983	6	484	50	18303	0.0123967	0.00273179	0.12	0.0264438	CS-CE.txt	Arpc2,Capza2,Dstn,Mtpn,Tmod3,Twf1
GO:0090109	regulation of cell-substrate junction assembly	0.00196563	0.0416983	6	484	50	18303	0.0123967	0.00273179	0.12	0.0264438	CS-CE.txt	Clasp2,Enpp2,Rac1,Slk,Src,Wnt4
GO:0150116	regulation of cell-substrate junction organization	0.00196563	0.0416983	6	484	50	18303	0.0123967	0.00273179	0.12	0.0264438	CS-CE.txt	Clasp2,Enpp2,Rac1,Slk,Src,Wnt4
GO:0051893	regulation of focal adhesion assembly	0.00196563	0.0416983	6	484	50	18303	0.0123967	0.00273179	0.12	0.0264438	CS-CE.txt	Clasp2,Enpp2,Rac1,Slk,Src,Wnt4
GO:0002265	astrocyte activation involved in immune response	0.00205684	0.0422696	2	484	3	18303	0.00413223	0.000163908	0.666667	0.0264438	CS-CE.txt	App,Lrp1
GO:0030208	dermatan sulfate biosynthetic process	0.00205684	0.0422696	2	484	3	18303	0.00413223	0.000163908	0.666667	0.0264438	CS-CE.txt	Chst14,Dse
GO:0046098	guanine metabolic process	0.00205684	0.0422696	2	484	3	18303	0.00413223	0.000163908	0.666667	0.0264438	CS-CE.txt	Hprt,Kdm1a
GO:0071672	negative regulation of smooth muscle cell chemotaxis	0.00205684	0.0422696	2	484	3	18303	0.00413223	0.000163908	0.666667	0.0264438	CS-CE.txt	Coro1b,Slit2
GO:0010592	positive regulation of lamellipodium assembly	0.00202127	0.0422696	4	484	21	18303	0.00826446	0.00114735	0.190476	0.0264438	CS-CE.txt	Arpc2,Fscn1,Nckap1,Rac1
GO:0009169	purine ribonucleoside monophosphate catabolic process	0.00205684	0.0422696	2	484	3	18303	0.00413223	0.000163908	0.666667	0.0264438	CS-CE.txt	Gmpr2,Hprt
GO:0009158	ribonucleoside monophosphate catabolic process	0.00205684	0.0422696	2	484	3	18303	0.00413223	0.000163908	0.666667	0.0264438	CS-CE.txt	Gmpr2,Hprt
GO:0006404	RNA import into nucleus	0.00205684	0.0422696	2	484	3	18303	0.00413223	0.000163908	0.666667	0.0264438	CS-CE.txt	Ran,Tpr
GO:0120039	plasma membrane bounded cell projection morphogenesis	0.00208654	0.0427131	24	484	477	18303	0.0495868	0.0260613	0.0503145	0.0264438	CS-CE.txt	App,Clu,Csf1r,Dag1,Hprt,Kdm1a,Lama2,Lamb2,Map2,Myo9b,Nckap1,Ntn3,Picalm,Pitpna,Rab8a,Rac1,Sema3c,Slit2,Tenm2,Tgfb2,Tnik,Tsku,Vcl,Wasl
GO:0006753	nucleoside phosphate metabolic process	0.00211676	0.0429973	20	484	370	18303	0.0413223	0.0202153	0.0540541	0.0264438	CS-CE.txt	Acat1,Adss,Aldoa,Cant1,Cdipt,Dld,G6pdx,Gart,Gmpr2,Hddc2,Hprt,Naxe,Nme1,Npr2,Papss1,Pgk1,Ran,Stoml2,Suclg1,Tgfb1
GO:0006412	translation	0.00211676	0.0429973	20	484	370	18303	0.0413223	0.0202153	0.0540541	0.0264438	CS-CE.txt	Abcf1,Ddx3x,Eif1,Eif2s3x,Eif4g3,Lrrc47,Nars,Rbm3,Rpl13,Rpl17,Rpl26,Rpl35a,Rpl7a,Rps24,Rps3,Rps4x,Rps8,Sars,Tufm,Yars
GO:0032990	cell part morphogenesis	0.00217042	0.0439175	25	484	506	18303	0.0516529	0.0276457	0.0494071	0.0264438	CS-CE.txt	App,Clu,Csf1r,Dag1,Hprt,Kdm1a,Lama2,Lamb2,Map2,Myo9b,Nckap1,Ntn3,Pacsin2,Picalm,Pitpna,Rab8a,Rac1,Sema3c,Slit2,Tenm2,Tgfb2,Tnik,Tsku,Vcl,Wasl
GO:0043393	regulation of protein binding	0.00223638	0.045079	14	484	220	18303	0.0289256	0.0120199	0.0636364	0.0264438	CS-CE.txt	Agrn,Aplp2,Apoe,App,Crtac1,Cthrc1,Kdm1a,Lfng,Lrp1,Pacs1,Ran,Sorl1,Src,Ufl1
GO:0072088	nephron epithelium morphogenesis	0.00227124	0.0450936	7	484	69	18303	0.0144628	0.00376987	0.101449	0.0264438	CS-CE.txt	Dchs1,Fgf1,Hs2st1,Lama5,Npnt,Wnt4,Wnt6
GO:0072028	nephron morphogenesis	0.00227124	0.0450936	7	484	69	18303	0.0144628	0.00376987	0.101449	0.0264438	CS-CE.txt	Dchs1,Fgf1,Hs2st1,Lama5,Npnt,Wnt4,Wnt6
GO:0043244	regulation of protein-containing complex disassembly	0.0022714	0.0450936	9	484	108	18303	0.018595	0.00590067	0.0833333	0.0264438	CS-CE.txt	Arpc2,Capza2,Clasp2,Dstn,Gba,Map2,Mtpn,Tmod3,Twf1
GO:0071166	ribonucleoprotein complex localization	0.00227124	0.0450936	7	484	69	18303	0.0144628	0.00376987	0.101449	0.0264438	CS-CE.txt	Ddx39,Nup133,Nup155,Nup93,Prpf31,Ran,Tpr
GO:0033365	protein localization to organelle	0.00229669	0.0454244	26	484	536	18303	0.053719	0.0292848	0.0485075	0.0264438	CS-CE.txt	Ap3b1,Ap3d1,Dag1,Ddx3x,Get4,Gm10320,Ik,Ints13,Ipo9,Nup133,Nup155,Nup188,Nup93,Nup98,Nupl1,Pacs1,Pacsin2,Parp3,Phip,Pmm2,Rab33b,Ran,Sh3bp4,Sorl1,Spcs2,Tpr
GO:0051130	positive regulation of cellular component organization	0.0023798	0.0468919	48	484	1191	18303	0.0991736	0.0650713	0.0403023	0.0264438	CS-CE.txt	Agrn,Apoe,App,Arpc2,Arpc3,Clasp2,Clip1,Clu,Coro1b,Crp,Dag1,Dhx36,Dstn,Efemp1,Eif4g3,Enpp2,Eps8l2,Fn1,Fscn1,Gba,Hip1,Ighm,Kdm1a,Lman1,Lrp1,Nckap1,Nme1,Numa1,Phb2,Phip,Pla2g4a,Rac1,Rhoc,Rnf20,Rps3,Sfpq,Slk,Src,Srpx2,Tenm3,Tgfb1,Tgfb2,Tpr,Tsg101,Twf1,Wasl,Wnt11,Wnt4
GO:0030865	cortical cytoskeleton organization	0.00240912	0.0469679	6	484	52	18303	0.0123967	0.00284106	0.115385	0.0264438	CS-CE.txt	Actn1,Cavin3,Fmnl2,Nckap1,Rab13,Wasl
GO:2000181	negative regulation of blood vessel morphogenesis	0.00241936	0.0469679	9	484	109	18303	0.018595	0.00595531	0.0825688	0.0264438	CS-CE.txt	Col4a2,Col4a3,Gtf2i,Optc,Pgk1,Sars,Tgfb2,Thbs1,Wnt4
GO:0048339	paraxial mesoderm development	0.00241937	0.0469679	4	484	22	18303	0.00826446	0.00120199	0.181818	0.0264438	CS-CE.txt	Exoc4,Nckap1,Nup133,Wnt11
GO:0010634	positive regulation of epithelial cell migration	0.00240203	0.0469679	10	484	130	18303	0.0206612	0.00710266	0.0769231	0.0264438	CS-CE.txt	Anxa3,Clasp2,Dock1,Enpp2,Fgf1,Src,Srpx2,Tgfb1,Tgfb2,Thbs1
GO:0044237	cellular metabolic process	0.00244939	0.0473758	229	484	7499	18303	0.47314	0.409714	0.0305374	0.0264438	CS-CE.txt	Abcd3,Abcf1,Abhd6,Acadl,Acat1,Acin1,Adh5,Adss,Agpat4,Agrn,Alad,Aldh6a1,Aldh9a1,Aldoa,Apoe,App,Aqr,Asrgl1,Ass1,Bcat2,Cab39,Cant1,Car2,Cavin1,Ccdc47,Cdc42bpa,Cdipt,Chd6,Chpf,Chst14,Chst5,Cnot7,Col4a2,Cops6,Cpe,Cpsf1,Csf1r,Ddx39,Ddx3x,Dhx36,Dis3,Dld,Dnajc2,Dnajc3,Dse,Dtd2,Edf1,Efemp1,Egflam,Eif1,Eif2s3x,Eif4g3,Enoph1,Enpp2,Ercc3,Erlec1,Erlin2,Etfa,Ext2,F13a1,Fn1,Fn3k,Fnbp1l,Ftsj3,G6pdx,Gal3st4,Galnt…
GO:0050793	regulation of developmental process	0.002461	0.0474262	91	484	2590	18303	0.188017	0.141507	0.0351351	0.0264438	CS-CE.txt	Agrn,Aldoa,Anxa3,Ap3b1,Ap3d1,Apoe,App,Arhgdib,Arhgef18,Arpc2,Bag5,Bmp1,Car2,Celsr1,Clasp2,Clu,Coch,Col4a2,Col4a3,Coro1a,Coro1b,Cpe,Crp,Csf1r,Cthrc1,Dag1,Dock1,Efemp1,Enpp2,F2,Fbln1,Fgf1,Fmnl2,Fn1,Fuom,G6pdx,Glg1,Gtf2i,H2-D1,Ighm,Il6st,Kdm1a,Krt84,Lama1,Lama2,Lama3,Lama5,Lfng,Lgals1,Loxl2,Lrp1,Ltbp3,Map2,Mia3,Myl12a,Naca,Nme1,Npnt,Npr2,Ntn4,Numa1,Optc,Pdgfd,Pgk1,Phb2,Phip,Ptprs,Rac1,Rhoc,Sars,Sema…
GO:0048513	animal organ development	0.00251127	0.0482183	104	484	3032	18303	0.214876	0.165656	0.0343008	0.0264438	CS-CE.txt	Actn1,Aplp2,App,Bmp1,Bmp3,Celsr1,Chrdl1,Clic4,Clu,Col11a2,Col4a1,Col4a3,Col4a4,Col8a1,Col8a2,Comp,Cpe,Crlf1,Crtac1,Crygb,Csf1r,Cthrc1,Dag1,Dazap1,Dchs1,Dock1,Ermp1,Exoc4,Fgf1,Fn1,Fras1,Frem2,G6pdx,Gba,Glg1,Gmpr2,Hba-a1,Hp,Hprt,Hs2st1,Hs6st1,Hspg2,Igfbp7,Ighm,Impad1,Kdm1a,Krt10,Krt2,Lama1,Lama5,Lamb2,Lfng,Lgals1,Loxl2,Lrp1,Ltbp3,Luzp1,Map7,Mapkapk2,Mia3,Mpst,Naca,Nckap1,Nid1,Nme1,Npnt,Npr2,Numa1,N…
GO:2000027	regulation of animal organ morphogenesis	0.00252439	0.0482939	13	484	199	18303	0.0268595	0.0108725	0.0653266	0.0264438	CS-CE.txt	Celsr1,Cthrc1,Fgf1,Naca,Ntn4,Phb2,Rac1,Sema3c,Tgfb1,Tgfb2,Wnt11,Wnt4,Wnt6
GO:0046040	IMP metabolic process	0.00258806	0.0486277	3	484	11	18303	0.00619835	0.000600994	0.272727	0.0264438	CS-CE.txt	Adss,Gart,Hprt
GO:1902430	negative regulation of amyloid-beta formation	0.00258806	0.0486277	3	484	11	18303	0.00619835	0.000600994	0.272727	0.0264438	CS-CE.txt	Apoe,Clu,Sorl1
GO:0032463	negative regulation of protein homooligomerization	0.00258806	0.0486277	3	484	11	18303	0.00619835	0.000600994	0.272727	0.0264438	CS-CE.txt	Clu,Gba,Src
GO:1902004	positive regulation of amyloid-beta formation	0.00258806	0.0486277	3	484	11	18303	0.00619835	0.000600994	0.272727	0.0264438	CS-CE.txt	App,Clu,Picalm
GO:0018158	protein oxidation	0.00258806	0.0486277	3	484	11	18303	0.00619835	0.000600994	0.272727	0.0264438	CS-CE.txt	Loxl2,Prdx3,Tmx3
GO:0048870	cell motility	0.00261559	0.0487965	39	484	921	18303	0.0805785	0.0503196	0.0423453	0.0264438	CS-CE.txt	Cap1,Cd47,Cdc42bpa,Celsr1,Cenpv,Clasp2,Coro1a,Coro1b,Cthrc1,Dchs1,Dock1,Elmo1,Emilin1,Enpp2,Fn1,Fscn1,Lama5,Loxl2,Myo9b,Naca,Nckap1,Nup188,Nup93,Pak2,Pkn2,Rab13,Rac1,Rhoc,Sema3c,Slit2,Sorl1,Spata13,Src,Srpx2,Tgfb1,Tgfb2,Thbs1,Wnt11,Yes1
GO:0051674	localization of cell	0.00261559	0.0487965	39	484	921	18303	0.0805785	0.0503196	0.0423453	0.0264438	CS-CE.txt	Cap1,Cd47,Cdc42bpa,Celsr1,Cenpv,Clasp2,Coro1a,Coro1b,Cthrc1,Dchs1,Dock1,Elmo1,Emilin1,Enpp2,Fn1,Fscn1,Lama5,Loxl2,Myo9b,Naca,Nckap1,Nup188,Nup93,Pak2,Pkn2,Rab13,Rac1,Rhoc,Sema3c,Slit2,Sorl1,Spata13,Src,Srpx2,Tgfb1,Tgfb2,Thbs1,Wnt11,Yes1
GO:0043648	dicarboxylic acid metabolic process	0.00262851	0.0488642	8	484	90	18303	0.0165289	0.00491723	0.0888889	0.0264438	CS-CE.txt	Adss,Ass1,Dld,Idh3a,Idh3b,Idh3g,Oat,Suclg1
GO:0006897	endocytosis	0.00265565	0.0490077	24	484	486	18303	0.0495868	0.026553	0.0493827	0.0264438	CS-CE.txt	Apoe,App,Canx,Cap1,Elmo1,Fnbp1l,Hip1,Hspg2,Igha,Ighm,Ighv6-3,Lrp1,Mapkapk2,Nme1,Pacsin2,Picalm,Rabgef1,Rac1,Sh3bp4,Snx30,Sorl1,Sort1,Thbs1,Wasl
GO:0048699	generation of neurons	0.00266417	0.0490077	61	484	1609	18303	0.126033	0.0879091	0.0379117	0.0264438	CS-CE.txt	Agrn,Apoe,App,Bag5,Celsr1,Chrdl1,Clasp2,Clu,Crp,Crtac1,Csf1r,Cthrc1,Dag1,Efemp1,Enpp2,Ercc3,F2,Fn1,Fuom,H2-D1,Hprt,Hs6st1,Il6st,Kdm1a,Lama1,Lama2,Lamb2,Lgals1,Lrp1,Map2,Nckap1,Nme1,Ntn3,Ntn4,Pak2,Picalm,Pigt,Pitpna,Ptprs,Rab13,Rab8a,Rac1,Sema3c,Slit2,Smarcc2,Sorl1,Tenm2,Tenm3,Tgfb1,Tgfb2,Tnik,Tsku,Twf1,Ufl1,Vcl,Wasl,Wnt11,Wnt4,Wnt6,Zhx2,Zpr1
GO:0006749	glutathione metabolic process	0.00265718	0.0490077	6	484	53	18303	0.0123967	0.0028957	0.113208	0.0264438	CS-CE.txt	G6pdx,Gstt1,Gstt2,Gstz1,Hagh,Hmgn5
GO:0060485	mesenchyme development	0.00275321	0.0501199	13	484	201	18303	0.0268595	0.0109818	0.0646766	0.0264438	CS-CE.txt	Dchs1,Exoc4,Fn1,Lama5,Loxl2,Nckap1,Nup133,Sema3c,Tgfb1,Tgfb2,Thbs1,Wnt11,Wnt4
GO:0035567	non-canonical Wnt signaling pathway	0.00274596	0.0501199	5	484	37	18303	0.0103306	0.00202153	0.135135	0.0264438	CS-CE.txt	Celsr1,Cthrc1,Rac1,Wnt11,Wnt4
GO:0048731	system development	0.00275223	0.0501199	139	484	4255	18303	0.28719	0.232476	0.0326675	0.0264438	CS-CE.txt	Actn1,Agrn,Ahnak2,Aplp2,Apoe,App,Bag5,Bmp1,Bmp3,Celsr1,Chrdl1,Clasp2,Clic4,Clu,Col11a2,Col18a1,Col4a1,Col4a2,Col4a3,Col4a4,Col8a1,Col8a2,Comp,Cpe,Crlf1,Crp,Crtac1,Crygb,Csf1r,Cthrc1,Dag1,Dazap1,Dchs1,Dock1,Efemp1,Enpp2,Ercc3,Ermp1,Exoc4,F2,Fgf1,Fn1,Fras1,Frem2,Fuom,G6pdx,Gba,Glg1,Gmpr2,H2-D1,Hba-a1,Hp,Hprt,Hs2st1,Hs6st1,Hspg2,Igfbp7,Ighm,Il6st,Impad1,Kdm1a,Krt10,Krt2,Lama1,Lama2,Lama5,Lamb2,Lfng,…
GO:0021782	glial cell development	0.00281685	0.0505972	8	484	91	18303	0.0165289	0.00497186	0.0879121	0.0264438	CS-CE.txt	Ahnak2,App,Clu,Dag1,Lamb2,Lrp1,Mxra8,Tgfb1
GO:0007041	lysosomal transport	0.00281685	0.0505972	8	484	91	18303	0.0165289	0.00497186	0.0879121	0.0264438	CS-CE.txt	Ap3b1,Ap3d1,Snx27,Sorl1,Sort1,Tsg101,Vps18,Vps52
GO:0050731	positive regulation of peptidyl-tyrosine phosphorylation	0.0028179	0.0505972	12	484	178	18303	0.0247934	0.00972518	0.0674157	0.0264438	CS-CE.txt	Agrn,Crlf1,Csf1r,Enpp2,Ighm,Il6st,Pak2,Parp9,Ptpn1,Src,Tgfb1,Yes1
GO:1902905	positive regulation of supramolecular fiber organization	0.0028179	0.0505972	12	484	178	18303	0.0247934	0.00972518	0.0674157	0.0264438	CS-CE.txt	App,Arpc2,Arpc3,Clip1,Dstn,Nckap1,Numa1,Rac1,Rps3,Wasl,Wnt11,Wnt4
GO:0030204	chondroitin sulfate metabolic process	0.00286823	0.050979	4	484	23	18303	0.00826446	0.00125662	0.173913	0.0264438	CS-CE.txt	Chpf,Egflam,Impad1,Spock2
GO:0006734	NADH metabolic process	0.00286823	0.050979	4	484	23	18303	0.00826446	0.00125662	0.173913	0.0264438	CS-CE.txt	Idh3a,Idh3b,Idh3g,Naxe
GO:0016601	Rac protein signal transduction	0.00286823	0.050979	4	484	23	18303	0.00826446	0.00125662	0.173913	0.0264438	CS-CE.txt	Elmo1,Eps8l2,Nckap1,Rac1
GO:0043170	macromolecule metabolic process	0.00291551	0.0516449	197	484	6343	18303	0.407025	0.346555	0.0310579	0.0264438	CS-CE.txt	Abcf1,Acin1,Adamts5,Adh5,Agrn,Apoe,App,Aqr,Asrgl1,Bmp1,Cab39,Cant1,Cavin1,Ccdc47,Cdc42bpa,Chd6,Chid1,Chpf,Chst14,Chst5,Cnot7,Col4a2,Cops6,Cpe,Cpsf1,Csf1r,Dag1,Ddx39,Ddx3x,Dhx36,Dis3,Dld,Dnajc2,Dnajc3,Dse,Dtd2,Edf1,Efemp1,Egflam,Eif1,Eif2s3x,Eif4g3,Ercc3,Erlec1,Erlin2,Ermp1,Ext2,F13a1,F2,Fbln1,Fgb,Fn1,Ftsj3,G6pdx,Gal3st4,Galnt18,Get4,Gstt1,Gtf2i,Gxylt2,H13,Hcfc1,Hip1,Hmga1,Hmgn5,Hp,Hs2st1,Hs6st1,I…
GO:0015931	nucleobase-containing compound transport	0.00295015	0.052083	12	484	179	18303	0.0247934	0.00977982	0.0670391	0.0264438	CS-CE.txt	Ddx39,Nup133,Nup155,Nup188,Nup93,Nup98,Nupl1,Ran,Slc35b2,Tpr,Xpo5,Xpo7
GO:1902904	negative regulation of supramolecular fiber organization	0.00299591	0.052714	10	484	134	18303	0.0206612	0.0073212	0.0746269	0.0264438	CS-CE.txt	Arpin,Capza2,Clasp2,Clu,Coro1a,Coro1b,Map2,Slit2,Tmod3,Twf1
GO:0007169	transmembrane receptor protein tyrosine kinase signaling pathway	0.00301608	0.052892	19	484	355	18303	0.0392562	0.0193957	0.0535211	0.0264438	CS-CE.txt	Clasp2,Col4a1,Col4a2,Col4a3,Col4a5,Col4a6,Csf1r,Efemp1,Fgf1,Mapkapk2,Pdap1,Pdgfd,Phip,Ptpn1,Rac1,Sort1,Src,Tgfb1,Yes1
GO:0060603	mammary gland duct morphogenesis	0.00309445	0.0539069	5	484	38	18303	0.0103306	0.00207616	0.131579	0.0264438	CS-CE.txt	Phb2,Slit2,Src,Tgfb1,Wnt4
GO:0048008	platelet-derived growth factor receptor signaling pathway	0.00309445	0.0539069	5	484	38	18303	0.0103306	0.00207616	0.131579	0.0264438	CS-CE.txt	Clasp2,Pdap1,Pdgfd,Ptpn1,Src
GO:0010631	epithelial cell migration	0.00338504	0.0575679	7	484	74	18303	0.0144628	0.00404305	0.0945946	0.0264438	CS-CE.txt	Coro1b,Loxl2,Nup188,Nup93,Pkn2,Rab13,Slit2
GO:0051280	negative regulation of release of sequestered calcium ion into cytosol	0.00338343	0.0575679	3	484	12	18303	0.00619835	0.00065563	0.25	0.0264438	CS-CE.txt	Pkd2,Tgfb1,Tgfb2
GO:0009117	nucleotide metabolic process	0.00340802	0.0575679	19	484	359	18303	0.0392562	0.0196143	0.0529248	0.0264438	CS-CE.txt	Acat1,Adss,Aldoa,Cdipt,Dld,G6pdx,Gart,Gmpr2,Hddc2,Hprt,Naxe,Nme1,Npr2,Papss1,Pgk1,Ran,Stoml2,Suclg1,Tgfb1
GO:0042307	positive regulation of protein import into nucleus	0.00337087	0.0575679	4	484	24	18303	0.00826446	0.00131126	0.166667	0.0264438	CS-CE.txt	Rbm22,Tgfb1,Tpr,Zpr1
GO:0031334	positive regulation of protein-containing complex assembly	0.00340021	0.0575679	13	484	206	18303	0.0268595	0.011255	0.0631068	0.0264438	CS-CE.txt	Arpc2,Arpc3,Clip1,Clu,Fscn1,Nckap1,Numa1,Rac1,Rhoc,Rps3,Src,Tgfb1,Wasl
GO:0072376	protein activation cascade	0.00338343	0.0575679	3	484	12	18303	0.00619835	0.00065563	0.25	0.0264438	CS-CE.txt	F13a1,Fbln1,Fgb
GO:0006144	purine nucleobase metabolic process	0.00337087	0.0575679	4	484	24	18303	0.00826446	0.00131126	0.166667	0.0264438	CS-CE.txt	Gart,Gmpr2,Hprt,Kdm1a
GO:0008360	regulation of cell shape	0.00341402	0.0575679	11	484	159	18303	0.0227273	0.0086871	0.0691824	0.0264438	CS-CE.txt	Aldoa,Arhgef18,Coch,Coro1a,Csf1r,F2,Fn1,Myl12a,Phip,Rhoc,Wasl
GO:0061299	retina vasculature morphogenesis in camera-type eye	0.00338343	0.0575679	3	484	12	18303	0.00619835	0.00065563	0.25	0.0264438	CS-CE.txt	Clic4,Col4a1,Lama1
GO:0006810	transport	0.00340425	0.0575679	115	484	3440	18303	0.237603	0.187947	0.0334302	0.0264438	CS-CE.txt	Abcd3,Agfg2,Anxa3,Ap3b1,Ap3d1,Apoe,App,Arf3,Atp11b,Atp13a1,Atp1b3,Atp2c1,Atp6v1e1,Canx,Cap1,Car2,Cd47,Cdc42bpa,Clasp2,Clic4,Clip1,Clu,Cog8,Coro1a,Dag1,Ddx39,Dock1,Elmo1,Ergic3,Erlec1,Evi5,Exoc4,Exoc6b,Fnbp1l,Fras1,Gdi2,Gm10320,H13,Hip1,Hspa13,Hspg2,Igha,Ighm,Ighv6-3,Ipo9,Itpr1,Itpr3,Lman1,Lman2,Lrba,Lrp1,Magt1,Mapkapk2,Mia3,Mybbp1a,Naca,Nbas,Nme1,Nup133,Nup155,Nup188,Nup93,Nup98,Nupl1,Osbp,Pacsin…
GO:0030866	cortical actin cytoskeleton organization	0.00347372	0.0583507	5	484	39	18303	0.0103306	0.0021308	0.128205	0.0264438	CS-CE.txt	Cavin3,Fmnl2,Nckap1,Rab13,Wasl
GO:0040011	locomotion	0.00348263	0.0583507	45	484	1121	18303	0.0929752	0.0612468	0.0401427	0.0264438	CS-CE.txt	App,Cap1,Cd47,Cdc42bpa,Celsr1,Cenpv,Clasp2,Coro1a,Coro1b,Csf1r,Cthrc1,Dag1,Dchs1,Dock1,Elmo1,Emilin1,Enpp2,Fn1,Fscn1,Lama2,Lama5,Lamb2,Loxl2,Myo9b,Naca,Nckap1,Nup188,Nup93,Pak2,Pkn2,Rab13,Rac1,Rhoc,Sema3c,Slit2,Sorl1,Spata13,Src,Srpx2,Tenm2,Tgfb1,Tgfb2,Thbs1,Wnt11,Yes1
GO:0010812	negative regulation of cell-substrate adhesion	0.00351676	0.0587356	6	484	56	18303	0.0123967	0.00305961	0.107143	0.0264438	CS-CE.txt	Clasp2,Enpp2,Fbln1,Lgals1,Src,Thbs1
GO:1901343	negative regulation of vasculature development	0.00368183	0.061264	9	484	116	18303	0.018595	0.00633776	0.0775862	0.0264438	CS-CE.txt	Col4a2,Col4a3,Gtf2i,Optc,Pgk1,Sars,Tgfb2,Thbs1,Wnt4
GO:0019693	ribose phosphate metabolic process	0.00369144	0.061264	16	484	283	18303	0.0330579	0.0154619	0.0565371	0.0264438	CS-CE.txt	Acat1,Adss,Aldoa,Dld,G6pdx,Gart,Gmpr2,Hprt,Nme1,Npr2,Papss1,Pgk1,Ran,Stoml2,Suclg1,Tgfb1
GO:0010721	negative regulation of cell development	0.00372906	0.0616937	19	484	362	18303	0.0392562	0.0197782	0.0524862	0.0264438	CS-CE.txt	Apoe,App,Bag5,Efemp1,F2,Fbln1,Fuom,G6pdx,H2-D1,Kdm1a,Lgals1,Lrp1,Npr2,Ptprs,Sema3c,Slit2,Sorl1,Tgfb1,Zhx2
GO:0048812	neuron projection morphogenesis	0.0037988	0.0626504	23	484	472	18303	0.0475207	0.0257881	0.0487288	0.0264438	CS-CE.txt	App,Clu,Csf1r,Dag1,Hprt,Kdm1a,Lama2,Lamb2,Map2,Nckap1,Ntn3,Picalm,Pitpna,Rab8a,Rac1,Sema3c,Slit2,Tenm2,Tgfb2,Tnik,Tsku,Vcl,Wasl
GO:0048003	antigen processing and presentation of lipid antigen via MHC class Ib	0.0040416	0.0634713	2	484	4	18303	0.00413223	0.000218543	0.5	0.0264438	CS-CE.txt	Ap3b1,Ap3d1
GO:0048007	antigen processing and presentation, exogenous lipid antigen via MHC class Ib	0.0040416	0.0634713	2	484	4	18303	0.00413223	0.000218543	0.5	0.0264438	CS-CE.txt	Ap3b1,Ap3d1
GO:0090132	epithelium migration	0.00393148	0.0634713	7	484	76	18303	0.0144628	0.00415232	0.0921053	0.0264438	CS-CE.txt	Coro1b,Loxl2,Nup188,Nup93,Pkn2,Rab13,Slit2
GO:0090521	glomerular visceral epithelial cell migration	0.0040416	0.0634713	2	484	4	18303	0.00413223	0.000218543	0.5	0.0264438	CS-CE.txt	Nup188,Nup93
GO:0048210	Golgi vesicle fusion to target membrane	0.0040416	0.0634713	2	484	4	18303	0.00413223	0.000218543	0.5	0.0264438	CS-CE.txt	Rab13,Rab8a
GO:1901069	guanosine-containing compound catabolic process	0.0040416	0.0634713	2	484	4	18303	0.00413223	0.000218543	0.5	0.0264438	CS-CE.txt	Gmpr2,Hprt
GO:0031581	hemidesmosome assembly	0.0040416	0.0634713	2	484	4	18303	0.00413223	0.000218543	0.5	0.0264438	CS-CE.txt	Lama3,Plec
GO:0001738	morphogenesis of a polarized epithelium	0.00388525	0.0634713	5	484	40	18303	0.0103306	0.00218543	0.125	0.0264438	CS-CE.txt	Celsr1,Cthrc1,Dchs1,Lama1,Lama5
GO:1904684	negative regulation of metalloendopeptidase activity	0.0040416	0.0634713	2	484	4	18303	0.00413223	0.000218543	0.5	0.0264438	CS-CE.txt	Picalm,Sorl1
GO:0009112	nucleobase metabolic process	0.00388525	0.0634713	5	484	40	18303	0.0103306	0.00218543	0.125	0.0264438	CS-CE.txt	Aldh6a1,Gart,Gmpr2,Hprt,Kdm1a
GO:0018171	peptidyl-cysteine oxidation	0.0040416	0.0634713	2	484	4	18303	0.00413223	0.000218543	0.5	0.0264438	CS-CE.txt	Prdx3,Tmx3
GO:0009128	purine nucleoside monophosphate catabolic process	0.0040416	0.0634713	2	484	4	18303	0.00413223	0.000218543	0.5	0.0264438	CS-CE.txt	Gmpr2,Hprt
GO:2001270	regulation of cysteine-type endopeptidase activity involved in execution phase of apoptosis	0.0040416	0.0634713	2	484	4	18303	0.00413223	0.000218543	0.5	0.0264438	CS-CE.txt	Pak2,Rps3
GO:0042306	regulation of protein import into nucleus	0.00388525	0.0634713	5	484	40	18303	0.0103306	0.00218543	0.125	0.0264438	CS-CE.txt	Nupl1,Rbm22,Tgfb1,Tpr,Zpr1
GO:2001201	regulation of transforming growth factor-beta secretion	0.0040416	0.0634713	2	484	4	18303	0.00413223	0.000218543	0.5	0.0264438	CS-CE.txt	Fbln1,Fn1
GO:0060071	Wnt signaling pathway, planar cell polarity pathway	0.00393023	0.0634713	4	484	25	18303	0.00826446	0.0013659	0.16	0.0264438	CS-CE.txt	Celsr1,Cthrc1,Rac1,Wnt11
GO:2000026	regulation of multicellular organismal development	0.00407503	0.0638057	73	484	2033	18303	0.150826	0.111075	0.0359075	0.0264438	CS-CE.txt	Agrn,Anxa3,Ap3b1,Ap3d1,Apoe,App,Arhgdib,Bag5,Bmp1,Car2,Celsr1,Clasp2,Col4a2,Col4a3,Cpe,Crp,Csf1r,Cthrc1,Dag1,Efemp1,Enpp2,F2,Fgf1,Fn1,Fuom,G6pdx,Glg1,Gtf2i,H2-D1,Il6st,Kdm1a,Krt84,Lama1,Lama2,Lama3,Lama5,Lfng,Lgals1,Loxl2,Lrp1,Ltbp3,Map2,Mia3,Naca,Nme1,Ntn4,Numa1,Optc,Pdgfd,Pgk1,Phb2,Ptprs,Rac1,Sars,Sema3c,Slit2,Smap1,Sorl1,Src,Srpx2,Tenm3,Tgfb1,Tgfb2,Thbs1,Tnik,Trip12,Twf1,Ufl1,Wnt11,Wnt4,Wnt6,Z…
GO:0032989	cellular component morphogenesis	0.00413692	0.0645826	27	484	589	18303	0.0557851	0.0321805	0.0458404	0.0264438	CS-CE.txt	Ahnak2,App,Clu,Csf1r,Dag1,Hprt,Kdm1a,Lama2,Lamb2,Map2,Myo9b,Nckap1,Ntn3,Pacsin2,Picalm,Pitpna,Rab8a,Rac1,Sema3c,Slit2,Tenm2,Tgfb2,Tmod3,Tnik,Tsku,Vcl,Wasl
GO:0048340	paraxial mesoderm morphogenesis	0.00431279	0.0667341	3	484	13	18303	0.00619835	0.000710266	0.230769	0.0264438	CS-CE.txt	Exoc4,Nckap1,Wnt11
GO:1902993	positive regulation of amyloid precursor protein catabolic process	0.00431279	0.0667341	3	484	13	18303	0.00619835	0.000710266	0.230769	0.0264438	CS-CE.txt	App,Clu,Picalm
GO:0051284	positive regulation of sequestering of calcium ion	0.00431279	0.0667341	3	484	13	18303	0.00619835	0.000710266	0.230769	0.0264438	CS-CE.txt	Pkd2,Tgfb1,Tgfb2
GO:0008154	actin polymerization or depolymerization	0.00433051	0.0668118	5	484	41	18303	0.0103306	0.00224007	0.121951	0.0264438	CS-CE.txt	Arpc2,Cap1,Dstn,Rac1,Twf1
GO:0022612	gland morphogenesis	0.00435981	0.0670671	9	484	119	18303	0.018595	0.00650167	0.0756303	0.0264438	CS-CE.txt	Dag1,Lama1,Lama5,Phb2,Sema3c,Slit2,Src,Tgfb1,Wnt4
GO:0061564	axon development	0.00444676	0.068007	19	484	368	18303	0.0392562	0.020106	0.0516304	0.0264438	CS-CE.txt	App,Crtac1,Csf1r,Dag1,Lama2,Lamb2,Map2,Ntn3,Picalm,Pitpna,Rab8a,Rac1,Sema3c,Slit2,Tenm2,Tgfb2,Tsku,Vcl,Zpr1
GO:0051234	establishment of localization	0.00443599	0.068007	118	484	3572	18303	0.243802	0.195159	0.0330347	0.0264438	CS-CE.txt	Abcd3,Agfg2,Anxa3,Ap3b1,Ap3d1,Apoe,App,Arf3,Atp11b,Atp13a1,Atp1b3,Atp2c1,Atp6v1e1,Canx,Cap1,Car2,Cd47,Cdc42bpa,Clasp2,Clic4,Clip1,Clu,Cog8,Coro1a,Dag1,Ddx39,Dock1,Elmo1,Ergic3,Erlec1,Evi5,Exoc4,Exoc6b,Fnbp1l,Fras1,Gdi2,Get4,Gm10320,H13,Hip1,Hspa13,Hspg2,Igha,Ighm,Ighv6-3,Ipo9,Itpr1,Itpr3,Lman1,Lman2,Lrba,Lrp1,Magt1,Mapkapk2,Mia3,Mybbp1a,Naca,Nbas,Nme1,Npnt,Numa1,Nup133,Nup155,Nup188,Nup93,Nup98,N…
GO:0060444	branching involved in mammary gland duct morphogenesis	0.00454917	0.069171	4	484	26	18303	0.00826446	0.00142053	0.153846	0.0264438	CS-CE.txt	Phb2,Src,Tgfb1,Wnt4
GO:0090181	regulation of cholesterol metabolic process	0.00454917	0.069171	4	484	26	18303	0.00826446	0.00142053	0.153846	0.0264438	CS-CE.txt	Acadl,Apoe,Erlin2,Fgf1
GO:0007163	establishment or maintenance of cell polarity	0.00457015	0.0692897	12	484	189	18303	0.0247934	0.0103262	0.0634921	0.0264438	CS-CE.txt	Cap1,Clasp2,Exoc4,Fscn1,Lama1,Map2,Myo9b,Nckap1,Numa1,Rhoc,Scarf2,Wnt11
GO:0044283	small molecule biosynthetic process	0.00465013	0.0702999	22	484	452	18303	0.0454545	0.0246954	0.0486726	0.0264438	CS-CE.txt	Abcd3,Acat1,Apoe,Ass1,Bcat2,Cant1,Chst14,Dse,Enoph1,G6pdx,Gart,Gba,Gmpr2,H2-Ke6,Hpgds,Hprt,Lta4h,Nme1,Pgk1,Pla2g4a,Plod1,Shmt2
GO:0051098	regulation of binding	0.00470996	0.0710004	19	484	370	18303	0.0392562	0.0202153	0.0513514	0.0264438	CS-CE.txt	Agrn,Aplp2,Apoe,App,Crtac1,Cthrc1,Edf1,Kdm1a,Lfng,Lrp1,Nme1,Pacs1,Parp9,Ran,Sorl1,Src,Tgfb1,Tgfb2,Ufl1
GO:0051494	negative regulation of cytoskeleton organization	0.00476185	0.0713735	10	484	143	18303	0.0206612	0.00781293	0.0699301	0.0264438	CS-CE.txt	Arpin,Capza2,Clasp2,Coro1a,Coro1b,Map2,Rbm14,Slit2,Tmod3,Twf1
GO:0031175	neuron projection development	0.00475571	0.0713735	30	484	683	18303	0.0619835	0.0373163	0.0439239	0.0264438	CS-CE.txt	Apoe,App,Clu,Crtac1,Csf1r,Cthrc1,Dag1,Hprt,Kdm1a,Lama1,Lama2,Lamb2,Map2,Nckap1,Ntn3,Pak2,Picalm,Pitpna,Rab13,Rab8a,Rac1,Sema3c,Slit2,Tenm2,Tgfb2,Tnik,Tsku,Vcl,Wasl,Zpr1
GO:0006023	aminoglycan biosynthetic process	0.00481097	0.0719049	5	484	42	18303	0.0103306	0.00229471	0.119048	0.0264438	CS-CE.txt	Chpf,Chst14,Chst5,Dse,Ext2
GO:0001568	blood vessel development	0.00485051	0.0722905	24	484	510	18303	0.0495868	0.0278643	0.0470588	0.0264438	CS-CE.txt	Apoe,Clic4,Col18a1,Col4a1,Col4a2,Col8a1,Col8a2,Fgf1,Fn1,Hs6st1,Hspg2,Lama1,Loxl1,Loxl2,Lrp1,Luzp1,Pkd2,Sema3c,Slit2,Srpx2,Tgfb1,Tgfb2,Thbs1,Wnt11
GO:0090130	tissue migration	0.00487334	0.0724255	7	484	79	18303	0.0144628	0.00431623	0.0886076	0.0264438	CS-CE.txt	Coro1b,Loxl2,Nup188,Nup93,Pkn2,Rab13,Slit2
GO:0071705	nitrogen compound transport	0.0049072	0.0727233	55	484	1460	18303	0.113636	0.0797683	0.0376712	0.0264438	CS-CE.txt	Ap3b1,Ap3d1,Apoe,Arf3,Clip1,Clu,Cog8,Dag1,Ddx39,Erlec1,Evi5,Exoc4,Fras1,Gdi2,Gm10320,H13,Ipo9,Lman1,Lman2,Mia3,Naca,Nup133,Nup155,Nup188,Nup93,Nup98,Nupl1,Phip,Pmm2,Preb,Rab13,Rab33b,Rab8a,Rabgef1,Ran,Slc35b2,Slc38a1,Slc6a6,Snap47,Snx27,Snx30,Sorl1,Spcs2,Stx6,Stxbp3,Tgfb1,Tmed1,Tmed4,Tpr,Tsg101,Vps18,Vps45,Vps52,Xpo5,Xpo7
GO:0006403	RNA localization	0.00494501	0.0730778	11	484	167	18303	0.0227273	0.00912419	0.0658683	0.0264438	CS-CE.txt	Ddx39,Nup133,Nup155,Nup188,Nup93,Nup98,Nupl1,Ran,Tpr,Xpo5,Xpo7
GO:0045834	positive regulation of lipid metabolic process	0.00500001	0.0736837	10	484	144	18303	0.0206612	0.00786756	0.0694444	0.0264438	CS-CE.txt	Abhd6,Apoe,F2,Fgf1,Pla2g4a,Rac1,Src,Stoml2,Tgfb1,Wnt4
GO:0090066	regulation of anatomical structure size	0.0051378	0.0753217	25	484	541	18303	0.0516529	0.029558	0.0462107	0.0264438	CS-CE.txt	Apoe,Arpc2,Arpc3,Arpin,Capza2,Clasp2,Coro1a,Coro1b,Crp,Dstn,Eps8l2,Fgb,Fn1,G6pdx,Kdm1a,Mtpn,Nckap1,Picalm,Ptprs,Rac1,Sema3c,Slit2,Tmod3,Twf1,Wasl
GO:0051056	regulation of small GTPase mediated signal transduction	0.0051398	0.0753217	15	484	267	18303	0.0309917	0.0145878	0.0561798	0.0264438	CS-CE.txt	Agfg2,Apoe,Arhgdib,Arhgef1,Arhgef18,Cdc42bpa,Eps8l2,Myo9b,Rabgef1,Shoc2,Slit2,Smap1,Spata13,Src,Tgfb2
GO:0006892	post-Golgi vesicle-mediated transport	0.00522218	0.0763164	7	484	80	18303	0.0144628	0.00437087	0.0875	0.0264438	CS-CE.txt	Ap3d1,Exoc4,Exoc6b,Plcb3,Sorl1,Sort1,Vps52
GO:0009066	aspartate family amino acid metabolic process	0.00532807	0.0766014	5	484	43	18303	0.0103306	0.00234934	0.116279	0.0264438	CS-CE.txt	Adss,Asrgl1,Ass1,Enoph1,Plod1
GO:0033554	cellular response to stress	0.00534998	0.0766014	53	484	1402	18303	0.109504	0.0765995	0.0378031	0.0264438	CS-CE.txt	Apoe,Ass1,Ccdc47,Chd6,Ddx39,Ddx3x,Dnajc3,Ercc3,Erlec1,Erlin2,Fgf1,G6pdx,Gba,Get4,H13,Hmga1,Hspa13,Itpr1,Lamb2,Lonp1,Man1b1,Mapkapk2,Morf4l2,Mybbp1a,Nono,Pak2,Parp3,Parp9,Pcna-ps2,Pgk1,Pkd2,Prdx3,Ptpn1,Rpl26,Rps3,Sfpq,Slc2a1,Slc39a4,Slk,Src,Stoml2,Thbs1,Tmx3,Tnik,Tpr,Trip12,Txnl1,Ubqln2,Ubxn4,Uchl5,Ufl1,Uggt2,Wnt4
GO:0009123	nucleoside monophosphate metabolic process	0.00532807	0.0766014	5	484	43	18303	0.0103306	0.00234934	0.116279	0.0264438	CS-CE.txt	Adss,Gart,Gmpr2,Hddc2,Hprt
GO:0044089	positive regulation of cellular component biogenesis	0.00538728	0.0766014	23	484	486	18303	0.0475207	0.026553	0.0473251	0.0264438	CS-CE.txt	Agrn,Arpc2,Arpc3,Clasp2,Clip1,Clu,Dag1,Enpp2,Eps8l2,Fscn1,Nckap1,Numa1,Rac1,Rhoc,Rps3,Src,Srpx2,Tgfb1,Tpr,Tsg101,Wasl,Wnt11,Wnt4
GO:0071803	positive regulation of podosome assembly	0.00538223	0.0766014	3	484	14	18303	0.00619835	0.000764902	0.214286	0.0264438	CS-CE.txt	Arpc2,Fscn1,Src
GO:2000379	positive regulation of reactive oxygen species metabolic process	0.0053345	0.0766014	8	484	101	18303	0.0165289	0.00551822	0.0792079	0.0264438	CS-CE.txt	Ass1,Clu,Crp,F2,Pkd2,Ptx3,Tgfb1,Thbs1
GO:0009150	purine ribonucleotide metabolic process	0.00531667	0.0766014	15	484	268	18303	0.0309917	0.0146424	0.0559701	0.0264438	CS-CE.txt	Acat1,Adss,Aldoa,Dld,Gart,Gmpr2,Hprt,Nme1,Npr2,Papss1,Pgk1,Ran,Stoml2,Suclg1,Tgfb1
GO:2000369	regulation of clathrin-dependent endocytosis	0.00538223	0.0766014	3	484	14	18303	0.00619835	0.000764902	0.214286	0.0264438	CS-CE.txt	Smap1,Ubqln2,Wasl
GO:0010715	regulation of extracellular matrix disassembly	0.00538223	0.0766014	3	484	14	18303	0.00619835	0.000764902	0.214286	0.0264438	CS-CE.txt	Clasp2,Fscn1,Tgfb2
GO:0034446	substrate adhesion-dependent cell spreading	0.00532807	0.0766014	5	484	43	18303	0.0103306	0.00234934	0.116279	0.0264438	CS-CE.txt	Fermt3,Fn1,Lama5,Rac1,Src
GO:0006928	movement of cell or subcellular component	0.00549664	0.077921	50	484	1308	18303	0.103306	0.0714637	0.0382263	0.0264438	CS-CE.txt	Ap3b1,Ap3d1,App,Cap1,Cd47,Cdc42bpa,Celsr1,Cenpv,Clasp2,Coro1a,Coro1b,Csf1r,Cthrc1,Dag1,Dchs1,Dock1,Dstn,Elmo1,Emilin1,Enpp2,Fn1,Fscn1,Lama2,Lama5,Lamb2,Loxl2,Myo9b,Naca,Nckap1,Nup155,Nup188,Nup93,Pak2,Pkn2,Rab13,Rac1,Rhoc,Sema3c,Slit2,Sorl1,Spata13,Src,Srpx2,Tenm2,Tgfb1,Tgfb2,Thbs1,Wasl,Wnt11,Yes1
GO:0006397	mRNA processing	0.00550971	0.077921	20	484	403	18303	0.0413223	0.0220182	0.0496278	0.0264438	CS-CE.txt	Acin1,App,Aqr,Cpsf1,Ddx39,Ik,Luc7l2,Nono,Prpf3,Prpf31,Rbm22,Rbm27,Scaf8,Sf1,Sfpq,Snrpa1,Srsf9,Usp4,Zpr1,Zranb2
GO:0072080	nephron tubule development	0.00558943	0.0788365	7	484	81	18303	0.0144628	0.0044255	0.0864198	0.0264438	CS-CE.txt	Dchs1,Fgf1,Hs2st1,Lama5,Npnt,Wnt4,Wnt6
GO:0001952	regulation of cell-matrix adhesion	0.00565848	0.079597	8	484	102	18303	0.0165289	0.00557286	0.0784314	0.0264438	CS-CE.txt	Clasp2,Dag1,Enpp2,Rac1,Slk,Src,Thbs1,Wnt4
GO:0030433	ubiquitin-dependent ERAD pathway	0.00583304	0.0818336	6	484	62	18303	0.0123967	0.00338742	0.0967742	0.0264438	CS-CE.txt	Ccdc47,Erlec1,Erlin2,Man1b1,Ubqln2,Ubxn4
GO:0006091	generation of precursor metabolites and energy	0.00587704	0.0818831	15	484	271	18303	0.0309917	0.0148063	0.0553506	0.0264438	CS-CE.txt	Acat1,Adh5,Aldoa,Dld,G6pdx,Idh3a,Idh3b,Idh3g,Il6st,Mybbp1a,Ndufa10,Pgk1,Ppp1ca,Stoml2,Suclg1
GO:0097581	lamellipodium organization	0.00588326	0.0818831	5	484	44	18303	0.0103306	0.00240398	0.113636	0.0264438	CS-CE.txt	Myo9b,Nckap1,Rac1,Spata13,Vcl
GO:0072132	mesenchyme morphogenesis	0.00588326	0.0818831	5	484	44	18303	0.0103306	0.00240398	0.113636	0.0264438	CS-CE.txt	Dchs1,Exoc4,Nckap1,Tgfb2,Wnt11
GO:0050654	chondroitin sulfate proteoglycan metabolic process	0.0059768	0.0827472	4	484	28	18303	0.00826446	0.0015298	0.142857	0.0264438	CS-CE.txt	Chpf,Egflam,Impad1,Spock2
GO:0009124	nucleoside monophosphate biosynthetic process	0.0059768	0.0827472	4	484	28	18303	0.00826446	0.0015298	0.142857	0.0264438	CS-CE.txt	Adss,Gart,Hddc2,Hprt
GO:0051592	response to calcium ion	0.00599723	0.0828122	8	484	103	18303	0.0165289	0.00562749	0.0776699	0.0264438	CS-CE.txt	Clic4,Crp,Fgb,Itpr3,Krt10,Pkd2,Pla2g4a,Thbs1
GO:0009887	animal organ morphogenesis	0.00609939	0.0840024	39	484	969	18303	0.0805785	0.0529421	0.0402477	0.0264438	CS-CE.txt	Celsr1,Col11a2,Col8a1,Col8a2,Comp,Cpe,Crygb,Cthrc1,Dag1,Dchs1,Exoc4,Fgf1,Fras1,Gba,Glg1,Hs2st1,Hspg2,Impad1,Lama1,Lama5,Ltbp3,Nckap1,Npnt,Phb2,Pkd2,Rab33b,Rac1,Sema3c,Slit2,Src,Tenm3,Tgfb1,Tgfb2,Thbs1,Tsku,Uchl5,Wnt11,Wnt4,Wnt6
GO:0019637	organophosphate metabolic process	0.00617454	0.0848153	30	484	696	18303	0.0619835	0.0380266	0.0431034	0.0264438	CS-CE.txt	Abhd6,Acat1,Adss,Agpat4,Aldoa,Cant1,Cdipt,Csf1r,Dld,Enpp2,G6pdx,Gart,Gmpr2,Hddc2,Hprt,Impad1,Inpp1,Inpp5a,Naxe,Nme1,Npr2,Papss1,Pgk1,Pigt,Pla2g4a,Plcb3,Ran,Stoml2,Suclg1,Tgfb1
GO:0051017	actin filament bundle assembly	0.00630666	0.0851311	6	484	63	18303	0.0123967	0.00344206	0.0952381	0.0264438	CS-CE.txt	Actn1,Coro1b,Fscn1,Marcks,Rhoc,Src
GO:0048514	blood vessel morphogenesis	0.00628885	0.0851311	20	484	408	18303	0.0413223	0.0222914	0.0490196	0.0264438	CS-CE.txt	Apoe,Clic4,Col18a1,Col4a1,Col4a2,Col8a1,Col8a2,Fgf1,Fn1,Hs6st1,Hspg2,Lama1,Loxl2,Lrp1,Slit2,Srpx2,Tgfb1,Tgfb2,Thbs1,Wnt11
GO:0009083	branched-chain amino acid catabolic process	0.0065971	0.0851311	3	484	15	18303	0.00619835	0.000819538	0.2	0.0264438	CS-CE.txt	Acat1,Aldh6a1,Bcat2
GO:0030205	dermatan sulfate metabolic process	0.00661825	0.0851311	2	484	5	18303	0.00413223	0.000273179	0.4	0.0264438	CS-CE.txt	Chst14,Dse
GO:0050651	dermatan sulfate proteoglycan biosynthetic process	0.00661825	0.0851311	2	484	5	18303	0.00413223	0.000273179	0.4	0.0264438	CS-CE.txt	Chst14,Dse
GO:0042249	establishment of planar polarity of embryonic epithelium	0.00661825	0.0851311	2	484	5	18303	0.00413223	0.000273179	0.4	0.0264438	CS-CE.txt	Celsr1,Cthrc1
GO:0015015	heparan sulfate proteoglycan biosynthetic process, enzymatic modification	0.00661825	0.0851311	2	484	5	18303	0.00413223	0.000273179	0.4	0.0264438	CS-CE.txt	Hs2st1,Hs6st1
GO:0015014	heparan sulfate proteoglycan biosynthetic process, polysaccharide chain biosynthetic process	0.00661825	0.0851311	2	484	5	18303	0.00413223	0.000273179	0.4	0.0264438	CS-CE.txt	Ext2,Hs2st1
GO:0006549	isoleucine metabolic process	0.00661825	0.0851311	2	484	5	18303	0.00413223	0.000273179	0.4	0.0264438	CS-CE.txt	Acat1,Bcat2
GO:0010523	negative regulation of calcium ion transport into cytosol	0.0065971	0.0851311	3	484	15	18303	0.00619835	0.000819538	0.2	0.0264438	CS-CE.txt	Pkd2,Tgfb1,Tgfb2
GO:0045541	negative regulation of cholesterol biosynthetic process	0.00661825	0.0851311	2	484	5	18303	0.00413223	0.000273179	0.4	0.0264438	CS-CE.txt	Apoe,Erlin2
GO:0090206	negative regulation of cholesterol metabolic process	0.00661825	0.0851311	2	484	5	18303	0.00413223	0.000273179	0.4	0.0264438	CS-CE.txt	Apoe,Erlin2
GO:1902744	negative regulation of lamellipodium organization	0.00661825	0.0851311	2	484	5	18303	0.00413223	0.000273179	0.4	0.0264438	CS-CE.txt	Coro1b,Slit2
GO:0010936	negative regulation of macrophage cytokine production	0.00661825	0.0851311	2	484	5	18303	0.00413223	0.000273179	0.4	0.0264438	CS-CE.txt	Tgfb1,Tgfb2
GO:0106119	negative regulation of sterol biosynthetic process	0.00661825	0.0851311	2	484	5	18303	0.00413223	0.000273179	0.4	0.0264438	CS-CE.txt	Apoe,Erlin2
GO:0008228	opsonization	0.00661825	0.0851311	2	484	5	18303	0.00413223	0.000273179	0.4	0.0264438	CS-CE.txt	Cd47,Ptx3
GO:0071702	organic substance transport	0.00637366	0.0851311	64	484	1773	18303	0.132231	0.0968694	0.036097	0.0264438	CS-CE.txt	Abcd3,Ap3b1,Ap3d1,Apoe,Arf3,Atp11b,Car2,Clip1,Clu,Cog8,Dag1,Ddx39,Erlec1,Evi5,Exoc4,Fras1,Gdi2,Gm10320,H13,Ipo9,Lman1,Lman2,Mia3,Naca,Nup133,Nup155,Nup188,Nup93,Nup98,Nupl1,Osbp,Phip,Pitpna,Pla2g4a,Pmm2,Preb,Rab13,Rab33b,Rab8a,Rabgef1,Ran,Slc16a1,Slc2a1,Slc35b2,Slc38a1,Slc6a6,Snap47,Snx27,Snx30,Sorl1,Sort1,Spcs2,Stx6,Stxbp3,Tgfb1,Tmed1,Tmed4,Tpr,Tsg101,Vps18,Vps45,Vps52,Xpo5,Xpo7
GO:1900223	positive regulation of amyloid-beta clearance	0.00661825	0.0851311	2	484	5	18303	0.00413223	0.000273179	0.4	0.0264438	CS-CE.txt	Lrp1,Picalm
GO:1904261	positive regulation of basement membrane assembly involved in embryonic body morphogenesis	0.00661825	0.0851311	2	484	5	18303	0.00413223	0.000273179	0.4	0.0264438	CS-CE.txt	Clasp2,Dag1
GO:2000646	positive regulation of receptor catabolic process	0.00661825	0.0851311	2	484	5	18303	0.00413223	0.000273179	0.4	0.0264438	CS-CE.txt	Apoe,Ptpn1
GO:2000812	regulation of barbed-end actin filament capping	0.00661825	0.0851311	2	484	5	18303	0.00413223	0.000273179	0.4	0.0264438	CS-CE.txt	Arpc2,Mtpn
GO:1904259	regulation of basement membrane assembly involved in embryonic body morphogenesis	0.00661825	0.0851311	2	484	5	18303	0.00413223	0.000273179	0.4	0.0264438	CS-CE.txt	Clasp2,Dag1
GO:0110011	regulation of basement membrane organization	0.00661825	0.0851311	2	484	5	18303	0.00413223	0.000273179	0.4	0.0264438	CS-CE.txt	Clasp2,Dag1
GO:0090083	regulation of inclusion body assembly	0.0065971	0.0851311	3	484	15	18303	0.00619835	0.000819538	0.2	0.0264438	CS-CE.txt	Bag5,Clu,Sorl1
GO:1904589	regulation of protein import	0.00647794	0.0851311	5	484	45	18303	0.0103306	0.00245861	0.111111	0.0264438	CS-CE.txt	Nupl1,Rbm22,Tgfb1,Tpr,Zpr1
GO:1903276	regulation of sodium ion export across plasma membrane	0.00661825	0.0851311	2	484	5	18303	0.00413223	0.000273179	0.4	0.0264438	CS-CE.txt	Agrn,Atp1b3
GO:0031333	negative regulation of protein-containing complex assembly	0.00664796	0.0853046	9	484	127	18303	0.018595	0.00693875	0.0708661	0.0264438	CS-CE.txt	Capza2,Clu,Ddx3x,Gba,Slit2,Sorl1,Src,Tmod3,Twf1
GO:0008380	RNA splicing	0.00666617	0.0853302	17	484	328	18303	0.035124	0.0179206	0.0518293	0.0264438	CS-CE.txt	Acin1,Aqr,Ddx39,Ik,Luc7l2,Nono,Prpf3,Prpf31,Rbm22,Scaf8,Sf1,Sfpq,Snrpa1,Srsf9,Usp4,Zpr1,Zranb2
GO:1901615	organic hydroxy compound metabolic process	0.00675158	0.0854772	19	484	383	18303	0.0392562	0.0209255	0.0496084	0.0264438	CS-CE.txt	Acat1,Adh5,Aplp2,Apoe,App,Erlin2,G6pdx,Gba,Hagh,Hprt,Idh3a,Idh3b,Idh3g,Inpp1,Inpp5a,Lrp1,Plcb3,Sorl1,Tgfb2
GO:0031116	positive regulation of microtubule polymerization	0.00679073	0.0854772	4	484	29	18303	0.00826446	0.00158444	0.137931	0.0264438	CS-CE.txt	Clip1,Numa1,Rac1,Rps3
GO:0010800	positive regulation of peptidyl-threonine phosphorylation	0.00679073	0.0854772	4	484	29	18303	0.00826446	0.00158444	0.137931	0.0264438	CS-CE.txt	App,Cab39,Phip,Tgfb1
GO:1904591	positive regulation of protein import	0.00679073	0.0854772	4	484	29	18303	0.00826446	0.00158444	0.137931	0.0264438	CS-CE.txt	Rbm22,Tgfb1,Tpr,Zpr1
GO:0009167	purine ribonucleoside monophosphate metabolic process	0.00679073	0.0854772	4	484	29	18303	0.00826446	0.00158444	0.137931	0.0264438	CS-CE.txt	Adss,Gart,Gmpr2,Hprt
GO:0061097	regulation of protein tyrosine kinase activity	0.00680763	0.0854772	6	484	64	18303	0.0123967	0.00349669	0.09375	0.0264438	CS-CE.txt	Agrn,Aplp2,App,Csf1r,Ptpn1,Tsg101
GO:0048259	regulation of receptor-mediated endocytosis	0.00680753	0.0854772	7	484	84	18303	0.0144628	0.00458941	0.0833333	0.0264438	CS-CE.txt	Clu,Hip1,Picalm,Rabgef1,Smap1,Ubqln2,Wasl
GO:0006099	tricarboxylic acid cycle	0.00679073	0.0854772	4	484	29	18303	0.00826446	0.00158444	0.137931	0.0264438	CS-CE.txt	Idh3a,Idh3b,Idh3g,Suclg1
GO:0007264	small GTPase mediated signal transduction	0.00691613	0.0866328	15	484	276	18303	0.0309917	0.0150795	0.0543478	0.0264438	CS-CE.txt	Arhgef18,Celsr1,Dock1,Elmo1,Eps8l2,Gdi2,Myo9b,Nckap1,Pak2,Rab13,Rab33b,Rab8a,Rac1,Rhoc,Shoc2
GO:0032835	glomerulus development	0.00711352	0.0874397	5	484	46	18303	0.0103306	0.00251325	0.108696	0.0264438	CS-CE.txt	Col4a3,Col4a4,Lamb2,Nid1,Nup93
GO:0006406	mRNA export from nucleus	0.00711352	0.0874397	5	484	46	18303	0.0103306	0.00251325	0.108696	0.0264438	CS-CE.txt	Ddx39,Nup133,Nup155,Nup93,Tpr
GO:0071427	mRNA-containing ribonucleoprotein complex export from nucleus	0.00711352	0.0874397	5	484	46	18303	0.0103306	0.00251325	0.108696	0.0264438	CS-CE.txt	Ddx39,Nup133,Nup155,Nup93,Tpr
GO:0016525	negative regulation of angiogenesis	0.00710636	0.0874397	8	484	106	18303	0.0165289	0.0057914	0.0754717	0.0264438	CS-CE.txt	Col4a2,Col4a3,Gtf2i,Optc,Pgk1,Sars,Tgfb2,Thbs1
GO:0007528	neuromuscular junction development	0.00711352	0.0874397	5	484	46	18303	0.0103306	0.00251325	0.108696	0.0264438	CS-CE.txt	Agrn,App,Col4a1,Col4a5,Lamb2
GO:0045429	positive regulation of nitric oxide biosynthetic process	0.00711352	0.0874397	5	484	46	18303	0.0103306	0.00251325	0.108696	0.0264438	CS-CE.txt	Ass1,Clu,Crp,Pkd2,Ptx3
GO:1904407	positive regulation of nitric oxide metabolic process	0.00711352	0.0874397	5	484	46	18303	0.0103306	0.00251325	0.108696	0.0264438	CS-CE.txt	Ass1,Clu,Crp,Pkd2,Ptx3
GO:0046824	positive regulation of nucleocytoplasmic transport	0.00711352	0.0874397	5	484	46	18303	0.0103306	0.00251325	0.108696	0.0264438	CS-CE.txt	Rbm22,Rbm27,Tgfb1,Tpr,Zpr1
GO:0009259	ribonucleotide metabolic process	0.00737092	0.0903926	15	484	278	18303	0.0309917	0.0151888	0.0539568	0.0264438	CS-CE.txt	Acat1,Adss,Aldoa,Dld,Gart,Gmpr2,Hprt,Nme1,Npr2,Papss1,Pgk1,Ran,Stoml2,Suclg1,Tgfb1
GO:0051216	cartilage development	0.00758885	0.0926333	10	484	153	18303	0.0206612	0.00835929	0.0653595	0.0264438	CS-CE.txt	Bmp1,Bmp3,Col11a2,Comp,Hspg2,Impad1,Mia3,Tgfb1,Tgfb2,Thbs1
GO:0045931	positive regulation of mitotic cell cycle	0.00758885	0.0926333	10	484	153	18303	0.0206612	0.00835929	0.0653595	0.0264438	CS-CE.txt	App,Ddx3x,Numa1,Phb2,Phip,Pkn2,Rpl17,Tgfb1,Tmod3,Tpr
GO:0048522	positive regulation of cellular process	0.00762834	0.0928998	167	484	5378	18303	0.345041	0.293832	0.0310524	0.0264438	CS-CE.txt	Abcf1,Abi3bp,Acin1,Adamtsl4,Agrn,Aldoa,Anxa3,Ap3b1,Ap3d1,Apoe,App,Arpc2,Arpc3,Ass1,Atp1b3,Bmp3,C1qtnf12,Cab39,Car2,Cavin1,Cavin3,Cd47,Cenpv,Chd6,Clasp2,Clip1,Clu,Cnot7,Col18a1,Col4a3,Col8a1,Coro1a,Coro1b,Crlf1,Crp,Csf1r,Cst3,Cthrc1,Dag1,Dazap1,Ddx3x,Dhx36,Dnajc2,Dnajc3,Dock1,Dstn,Efemp1,Egflam,Eif4g3,Emilin1,Enpp2,Eps8l2,Ercc3,Erlin2,Exoc4,F2,Fam49b,Fbln1,Fbln2,Fermt3,Fgb,Fgf1,Fn1,Fscn1,G6pdx,Gba…
GO:0033619	membrane protein proteolysis	0.00767473	0.0929232	4	484	30	18303	0.00826446	0.00163908	0.133333	0.0264438	CS-CE.txt	Dag1,H13,Ncstn,Tgfb1
GO:0016071	mRNA metabolic process	0.00768326	0.0929232	24	484	530	18303	0.0495868	0.028957	0.045283	0.0264438	CS-CE.txt	Acin1,App,Aqr,Cnot7,Cpsf1,Ddx39,Dis3,Ik,Luc7l2,Nbas,Nono,Prpf3,Prpf31,Rbm22,Rbm27,Scaf8,Sf1,Sfpq,Snrpa1,Srsf9,Usp4,Zhx2,Zpr1,Zranb2
GO:0009126	purine nucleoside monophosphate metabolic process	0.00767473	0.0929232	4	484	30	18303	0.00826446	0.00163908	0.133333	0.0264438	CS-CE.txt	Adss,Gart,Gmpr2,Hprt
GO:0043550	regulation of lipid kinase activity	0.00779136	0.0940145	5	484	47	18303	0.0103306	0.00256789	0.106383	0.0264438	CS-CE.txt	F2,Rac1,Src,Tgfb1,Wdr91
GO:0061572	actin filament bundle organization	0.00789507	0.0941306	6	484	66	18303	0.0123967	0.00360597	0.0909091	0.0264438	CS-CE.txt	Actn1,Coro1b,Fscn1,Marcks,Rhoc,Src
GO:0071498	cellular response to fluid shear stress	0.00796201	0.0941306	3	484	16	18303	0.00619835	0.000874174	0.1875	0.0264438	CS-CE.txt	Ass1,Pkd2,Src
GO:0015012	heparan sulfate proteoglycan biosynthetic process	0.00796201	0.0941306	3	484	16	18303	0.00619835	0.000874174	0.1875	0.0264438	CS-CE.txt	Ext2,Hs2st1,Hs6st1
GO:0048261	negative regulation of receptor-mediated endocytosis	0.00796201	0.0941306	3	484	16	18303	0.00619835	0.000874174	0.1875	0.0264438	CS-CE.txt	Picalm,Rabgef1,Ubqln2
GO:0046931	pore complex assembly	0.00796201	0.0941306	3	484	16	18303	0.00619835	0.000874174	0.1875	0.0264438	CS-CE.txt	Nup205,Nup93,Nup98
GO:2001241	positive regulation of extrinsic apoptotic signaling pathway in absence of ligand	0.00796201	0.0941306	3	484	16	18303	0.00619835	0.000874174	0.1875	0.0264438	CS-CE.txt	Ppp1ca,Ppp2r1b,Tgfb2
GO:0045540	regulation of cholesterol biosynthetic process	0.00796201	0.0941306	3	484	16	18303	0.00619835	0.000874174	0.1875	0.0264438	CS-CE.txt	Apoe,Erlin2,Fgf1
GO:0106118	regulation of sterol biosynthetic process	0.00796201	0.0941306	3	484	16	18303	0.00619835	0.000874174	0.1875	0.0264438	CS-CE.txt	Apoe,Erlin2,Fgf1
GO:0032570	response to progesterone	0.00796201	0.0941306	3	484	16	18303	0.00619835	0.000874174	0.1875	0.0264438	CS-CE.txt	Src,Tgfb1,Tgfb2
GO:0006163	purine nucleotide metabolic process	0.00809763	0.0955194	15	484	281	18303	0.0309917	0.0153527	0.0533808	0.0264438	CS-CE.txt	Acat1,Adss,Aldoa,Dld,Gart,Gmpr2,Hprt,Nme1,Npr2,Papss1,Pgk1,Ran,Stoml2,Suclg1,Tgfb1
GO:0044249	cellular biosynthetic process	0.00821755	0.096717	116	484	3571	18303	0.239669	0.195105	0.0324839	0.0264438	CS-CE.txt	Abcd3,Abcf1,Acat1,Adss,Agpat4,Alad,Aldh9a1,Aldoa,Apoe,Ass1,Bcat2,Cant1,Cavin1,Cdipt,Chd6,Chpf,Chst14,Chst5,Cnot7,Col4a2,Ddx3x,Dhx36,Dld,Dnajc2,Dse,Edf1,Eif1,Eif2s3x,Eif4g3,Enoph1,Ercc3,Ext2,G6pdx,Gal3st4,Galnt18,Gart,Gba,Gmpr2,Gtf2i,Gxylt2,H2-Ke6,Hagh,Hddc2,Hip1,Hmgn5,Hpgds,Hprt,Hs2st1,Hs6st1,Kdm1a,Kdsr,Lfng,Loxl2,Lrrc47,Lta4h,Magt1,Mcm5,Med24,Mgat1,Morf4l2,Mpst,Mybbp1a,Naca,Nars,Nme1,Nono,Npr2,N…
GO:0010941	regulation of cell death	0.00829862	0.0974533	61	484	1696	18303	0.126033	0.0926624	0.035967	0.0264438	CS-CE.txt	Acin1,Adamtsl4,Agrn,Aldh2,Apoe,Arhgef1,Bag5,Bmp3,Card19,Clu,Col18a1,Col4a3,Comp,Coro1a,Crlf1,Csf1r,Cst3,Ddx3x,Dnajc3,Ercc3,Fgb,Fn1,G6pdx,Gba,Hip1,Hp,Igbp1,Itpr1,Kdm1a,Lrp1,Mybbp1a,Naca,Nme1,Nono,Nup93,Pak2,Phb2,Phip,Picalm,Pla2g4a,Ppp1ca,Ppp2r1b,Prdx3,Ptpn1,Rpl26,Rps3,Set,Sfpq,Slit2,Slk,Sorl1,Sort1,Src,Tgfb1,Tgfb2,Thbs1,Tnik,Ufl1,Wnt11,Wnt4,Zpr1
GO:0046394	carboxylic acid biosynthetic process	0.00843097	0.0987865	13	484	230	18303	0.0268595	0.0125662	0.0565217	0.0264438	CS-CE.txt	Abcd3,Ass1,Bcat2,Chst14,Dse,Enoph1,Gart,H2-Ke6,Hpgds,Lta4h,Pla2g4a,Plod1,Shmt2
GO:0016050	vesicle organization	0.00844971	0.0987865	14	484	256	18303	0.0289256	0.0139868	0.0546875	0.0264438	CS-CE.txt	Ap3b1,Ap3d1,Coro1a,Mia3,Picalm,Preb,Rab13,Rab8a,Snap47,Snx30,Sort1,Stx6,Vps18,Wasl
GO:1900024	regulation of substrate adhesion-dependent cell spreading	0.00851282	0.0993036	5	484	48	18303	0.0103306	0.00262252	0.104167	0.0264438	CS-CE.txt	Arpc2,Dock1,Enpp2,Fbln1,Rac1
GO:0007044	cell-substrate junction assembly	0.00863116	0.0993622	4	484	31	18303	0.00826446	0.00169371	0.129032	0.0264438	CS-CE.txt	Actn1,Fn1,Lama3,Plec
GO:0150115	cell-substrate junction organization	0.00863116	0.0993622	4	484	31	18303	0.00826446	0.00169371	0.129032	0.0264438	CS-CE.txt	Actn1,Fn1,Lama3,Plec
GO:0051491	positive regulation of filopodium assembly	0.00863116	0.0993622	4	484	31	18303	0.00826446	0.00169371	0.129032	0.0264438	CS-CE.txt	Agrn,Arpc2,Fscn1,Wasl
GO:0090218	positive regulation of lipid kinase activity	0.00863116	0.0993622	4	484	31	18303	0.00826446	0.00169371	0.129032	0.0264438	CS-CE.txt	F2,Rac1,Src,Tgfb1
GO:0006457	protein folding	0.00854205	0.0993622	11	484	180	18303	0.0227273	0.00983445	0.0611111	0.0264438	CS-CE.txt	Canx,Chordc1,Clu,Emc3,Emc4,Hspa13,Pfdn1,Qsox2,Tmx3,Tor1b,Uggt2
GO:0007435	salivary gland morphogenesis	0.00863116	0.0993622	4	484	31	18303	0.00826446	0.00169371	0.129032	0.0264438	CS-CE.txt	Dag1,Lama1,Lama5,Sema3c
GO:1902532	negative regulation of intracellular signal transduction	0.00874399	0.100222	22	484	478	18303	0.0454545	0.0261159	0.0460251	0.0264438	CS-CE.txt	Apoe,Bag5,Cavin3,Clu,Dag1,Ddx3x,Fbln1,Gba,Igbp1,Itpr1,Kdm1a,Nono,Pkd2,Ppm1b,Ptpn1,Rabgef1,Sh3bp4,Slit2,Sorl1,Src,Tgfb2,Thbs1
GO:0016053	organic acid biosynthetic process	0.00872616	0.100222	13	484	231	18303	0.0268595	0.0126209	0.0562771	0.0264438	CS-CE.txt	Abcd3,Ass1,Bcat2,Chst14,Dse,Enoph1,Gart,H2-Ke6,Hpgds,Lta4h,Pla2g4a,Plod1,Shmt2
GO:0001503	ossification	0.00888867	0.101659	12	484	206	18303	0.0247934	0.011255	0.0582524	0.0264438	CS-CE.txt	Bmp1,Bmp3,Chrdl1,Cthrc1,Dchs1,Dhx36,Ext2,Hspg2,Impad1,Npr2,Sort1,Wnt11
GO:0010038	response to metal ion	0.00902941	0.103045	13	484	232	18303	0.0268595	0.0126755	0.0560345	0.0264438	CS-CE.txt	Alad,Ass1,Clic4,Crp,Cuta,Fgb,Fn1,Itpr3,Krt10,Loxl2,Pkd2,Pla2g4a,Thbs1
GO:0030182	neuron differentiation	0.00905449	0.103108	40	484	1025	18303	0.0826446	0.0560017	0.0390244	0.0264438	CS-CE.txt	Apoe,App,Chrdl1,Clu,Crtac1,Csf1r,Cthrc1,Dag1,Ercc3,Hprt,Hs6st1,Kdm1a,Lama1,Lama2,Lamb2,Map2,Nckap1,Ntn3,Ntn4,Pak2,Picalm,Pigt,Pitpna,Rab13,Rab8a,Rac1,Sema3c,Slit2,Smarcc2,Tenm2,Tenm3,Tgfb2,Tnik,Tsku,Vcl,Wasl,Wnt11,Wnt4,Wnt6,Zpr1
GO:0071426	ribonucleoprotein complex export from nucleus	0.00910222	0.103427	6	484	68	18303	0.0123967	0.00371524	0.0882353	0.0264438	CS-CE.txt	Ddx39,Nup133,Nup155,Nup93,Ran,Tpr
GO:0031113	regulation of microtubule polymerization	0.00927921	0.105211	5	484	49	18303	0.0103306	0.00267716	0.102041	0.0264438	CS-CE.txt	Clasp2,Clip1,Numa1,Rac1,Rps3
GO:0060744	mammary gland branching involved in thelarche	0.00975422	0.106246	2	484	6	18303	0.00413223	0.000327815	0.333333	0.0264438	CS-CE.txt	Phb2,Tgfb1
GO:1905049	negative regulation of metallopeptidase activity	0.00975422	0.106246	2	484	6	18303	0.00413223	0.000327815	0.333333	0.0264438	CS-CE.txt	Picalm,Sorl1
GO:2000672	negative regulation of motor neuron apoptotic process	0.00975422	0.106246	2	484	6	18303	0.00413223	0.000327815	0.333333	0.0264438	CS-CE.txt	Crlf1,Zpr1
GO:0034656	nucleobase-containing small molecule catabolic process	0.00948087	0.106246	3	484	17	18303	0.00619835	0.000928809	0.176471	0.0264438	CS-CE.txt	Gmpr2,Hprt,Mgat1
GO:0009125	nucleoside monophosphate catabolic process	0.00975422	0.106246	2	484	6	18303	0.00413223	0.000327815	0.333333	0.0264438	CS-CE.txt	Gmpr2,Hprt
GO:0035791	platelet-derived growth factor receptor-beta signaling pathway	0.00975422	0.106246	2	484	6	18303	0.00413223	0.000327815	0.333333	0.0264438	CS-CE.txt	Clasp2,Ptpn1
GO:0033184	positive regulation of histone ubiquitination	0.00975422	0.106246	2	484	6	18303	0.00413223	0.000327815	0.333333	0.0264438	CS-CE.txt	Kdm1a,Rnf20
GO:1901992	positive regulation of mitotic cell cycle phase transition	0.00975279	0.106246	6	484	69	18303	0.0123967	0.00376987	0.0869565	0.0264438	CS-CE.txt	App,Ddx3x,Phb2,Rpl17,Tgfb1,Tmod3
GO:0051138	positive regulation of NK T cell differentiation	0.00975422	0.106246	2	484	6	18303	0.00413223	0.000327815	0.333333	0.0264438	CS-CE.txt	Ap3b1,Ap3d1
GO:0061462	protein localization to lysosome	0.00966224	0.106246	4	484	32	18303	0.00826446	0.00174835	0.125	0.0264438	CS-CE.txt	Ap3b1,Ap3d1,Sh3bp4,Sorl1
GO:0034315	regulation of Arp2/3 complex-mediated actin nucleation	0.00948087	0.106246	3	484	17	18303	0.00619835	0.000928809	0.176471	0.0264438	CS-CE.txt	Coro1b,Nckap1,Wasl
GO:0060762	regulation of branching involved in mammary gland duct morphogenesis	0.00975422	0.106246	2	484	6	18303	0.00413223	0.000327815	0.333333	0.0264438	CS-CE.txt	Phb2,Tgfb1
GO:1904683	regulation of metalloendopeptidase activity	0.00975422	0.106246	2	484	6	18303	0.00413223	0.000327815	0.333333	0.0264438	CS-CE.txt	Picalm,Sorl1
GO:2000586	regulation of platelet-derived growth factor receptor-beta signaling pathway	0.00975422	0.106246	2	484	6	18303	0.00413223	0.000327815	0.333333	0.0264438	CS-CE.txt	Hip1,Lrp1
GO:0050810	regulation of steroid biosynthetic process	0.00975279	0.106246	6	484	69	18303	0.0123967	0.00376987	0.0869565	0.0264438	CS-CE.txt	Apoe,Erlin2,Fgf1,Igfbp7,Sf1,Wnt4
GO:1902947	regulation of tau-protein kinase activity	0.00975422	0.106246	2	484	6	18303	0.00413223	0.000327815	0.333333	0.0264438	CS-CE.txt	Clu,Sorl1
GO:0061304	retinal blood vessel morphogenesis	0.00975422	0.106246	2	484	6	18303	0.00413223	0.000327815	0.333333	0.0264438	CS-CE.txt	Col4a1,Lama1
GO:0000387	spliceosomal snRNP assembly	0.00966224	0.106246	4	484	32	18303	0.00826446	0.00174835	0.125	0.0264438	CS-CE.txt	Prpf3,Prpf31,Rbm22,Usp4
GO:0042695	thelarche	0.00975422	0.106246	2	484	6	18303	0.00413223	0.000327815	0.333333	0.0264438	CS-CE.txt	Phb2,Tgfb1
GO:0044242	cellular lipid catabolic process	0.00981997	0.106741	10	484	159	18303	0.0206612	0.0086871	0.0628931	0.0264438	CS-CE.txt	Abcd3,Abhd6,Acadl,Acat1,Apoe,Enpp2,Etfa,Gba,Pla2g4a,Plcb3
GO:0045861	negative regulation of proteolysis	0.00988581	0.10721	17	484	342	18303	0.035124	0.0186855	0.0497076	0.0264438	CS-CE.txt	Alad,App,Bag5,Col7a1,Cst3,Ddx3x,Erlec1,F2,Glg1,Igbp1,Itih2,Pak2,Papln,Picalm,Sorl1,Src,Thbs1
GO:0010632	regulation of epithelial cell migration	0.00990387	0.10721	12	484	209	18303	0.0247934	0.0114189	0.0574163	0.0264438	CS-CE.txt	Anxa3,Apoe,Clasp2,Dock1,Enpp2,Fgf1,Slit2,Src,Srpx2,Tgfb1,Tgfb2,Thbs1
GO:0000398	mRNA splicing, via spliceosome	0.00998146	0.107387	11	484	184	18303	0.0227273	0.010053	0.0597826	0.0264438	CS-CE.txt	Aqr,Ddx39,Luc7l2,Nono,Prpf3,Prpf31,Rbm22,Sf1,Sfpq,Snrpa1,Usp4
GO:2001233	regulation of apoptotic signaling pathway	0.0099482	0.107387	19	484	398	18303	0.0392562	0.0217451	0.0477387	0.0264438	CS-CE.txt	Bag5,Clu,Ddx3x,Fgb,Igbp1,Kdm1a,Nono,Pak2,Phip,Ppp1ca,Ppp2r1b,Ptpn1,Rpl26,Rps3,Sfpq,Src,Tgfb2,Thbs1,Wnt4
GO:0000377	RNA splicing, via transesterification reactions with bulged adenosine as nucleophile	0.00998146	0.107387	11	484	184	18303	0.0227273	0.010053	0.0597826	0.0264438	CS-CE.txt	Aqr,Ddx39,Luc7l2,Nono,Prpf3,Prpf31,Rbm22,Sf1,Sfpq,Snrpa1,Usp4
GO:0051961	negative regulation of nervous system development	0.0101563	0.108979	17	484	343	18303	0.035124	0.0187401	0.0495627	0.0264438	CS-CE.txt	Apoe,App,Bag5,Cpe,Efemp1,F2,Fuom,H2-D1,Kdm1a,Lgals1,Lrp1,Ptprs,Sema3c,Slit2,Sorl1,Tgfb1,Zhx2
GO:0010942	positive regulation of cell death	0.0101708	0.108979	28	484	662	18303	0.0578512	0.0361689	0.0422961	0.0264438	CS-CE.txt	Acin1,Adamtsl4,Agrn,Clu,Col18a1,Col4a3,Ddx3x,Ercc3,Hip1,Hp,Lrp1,Mybbp1a,Pak2,Picalm,Pla2g4a,Ppp1ca,Ppp2r1b,Rpl26,Rps3,Sfpq,Slit2,Slk,Sort1,Src,Tgfb1,Tgfb2,Thbs1,Wnt11
GO:0070507	regulation of microtubule cytoskeleton organization	0.0103689	0.11065	11	484	185	18303	0.0227273	0.0101076	0.0594595	0.0264438	CS-CE.txt	Agrn,Chordc1,Clasp2,Clip1,Map2,Numa1,Parp3,Rac1,Rbm14,Rps3,Tpr
GO:0000375	RNA splicing, via transesterification reactions	0.0103689	0.11065	11	484	185	18303	0.0227273	0.0101076	0.0594595	0.0264438	CS-CE.txt	Aqr,Ddx39,Luc7l2,Nono,Prpf3,Prpf31,Rbm22,Sf1,Sfpq,Snrpa1,Usp4
GO:0098609	cell-cell adhesion	0.0107151	0.113323	17	484	345	18303	0.035124	0.0188494	0.0492754	0.0264438	CS-CE.txt	Atp2c1,Celsr1,Dchs1,Dsg1b,Fermt3,Fgb,Lama3,Lgals1,Npnt,Scarf2,Slit2,Srpx2,Stxbp3,Tenm2,Tenm3,Tgfb2,Vcl
GO:1901068	guanosine-containing compound metabolic process	0.0107701	0.113323	4	484	33	18303	0.00826446	0.00180298	0.121212	0.0264438	CS-CE.txt	Gmpr2,Hprt,Nme1,Ran
GO:0031112	positive regulation of microtubule polymerization or depolymerization	0.0107701	0.113323	4	484	33	18303	0.00826446	0.00180298	0.121212	0.0264438	CS-CE.txt	Clip1,Numa1,Rac1,Rps3
GO:1900026	positive regulation of substrate adhesion-dependent cell spreading	0.0107701	0.113323	4	484	33	18303	0.00826446	0.00180298	0.121212	0.0264438	CS-CE.txt	Arpc2,Dock1,Enpp2,Rac1
GO:2000249	regulation of actin cytoskeleton reorganization	0.0107701	0.113323	4	484	33	18303	0.00826446	0.00180298	0.121212	0.0264438	CS-CE.txt	Arhgdib,Arpc2,Csf1r,Tgfb1
GO:1903053	regulation of extracellular matrix organization	0.0107701	0.113323	4	484	33	18303	0.00826446	0.00180298	0.121212	0.0264438	CS-CE.txt	Clasp2,Dag1,Fscn1,Tgfb2
GO:0009161	ribonucleoside monophosphate metabolic process	0.0107701	0.113323	4	484	33	18303	0.00826446	0.00180298	0.121212	0.0264438	CS-CE.txt	Adss,Gart,Gmpr2,Hprt
GO:0032273	positive regulation of protein polymerization	0.0108197	0.113427	8	484	114	18303	0.0165289	0.00622849	0.0701754	0.0264438	CS-CE.txt	Arpc2,Arpc3,Clip1,Nckap1,Numa1,Rac1,Rps3,Wasl
GO:0001944	vasculature development	0.0108231	0.113427	24	484	546	18303	0.0495868	0.0298312	0.043956	0.0264438	CS-CE.txt	Apoe,Clic4,Col18a1,Col4a1,Col4a2,Col8a1,Col8a2,Fgf1,Fn1,Hs6st1,Hspg2,Lama1,Loxl1,Loxl2,Lrp1,Luzp1,Pkd2,Sema3c,Slit2,Srpx2,Tgfb1,Tgfb2,Thbs1,Wnt11
GO:0050768	negative regulation of neurogenesis	0.010875	0.113744	16	484	318	18303	0.0330579	0.0173742	0.0503145	0.0264438	CS-CE.txt	Apoe,App,Bag5,Efemp1,F2,Fuom,H2-D1,Kdm1a,Lgals1,Lrp1,Ptprs,Sema3c,Slit2,Sorl1,Tgfb1,Zhx2
GO:0007409	axonogenesis	0.0110034	0.114859	17	484	346	18303	0.035124	0.018904	0.0491329	0.0264438	CS-CE.txt	App,Csf1r,Dag1,Lama2,Lamb2,Map2,Ntn3,Picalm,Pitpna,Rab8a,Rac1,Sema3c,Slit2,Tenm2,Tgfb2,Tsku,Vcl
GO:0009127	purine nucleoside monophosphate biosynthetic process	0.011157	0.115773	3	484	18	18303	0.00619835	0.000983445	0.166667	0.0264438	CS-CE.txt	Adss,Gart,Hprt
GO:0009168	purine ribonucleoside monophosphate biosynthetic process	0.011157	0.115773	3	484	18	18303	0.00619835	0.000983445	0.166667	0.0264438	CS-CE.txt	Adss,Gart,Hprt
GO:0071801	regulation of podosome assembly	0.011157	0.115773	3	484	18	18303	0.00619835	0.000983445	0.166667	0.0264438	CS-CE.txt	Arpc2,Fscn1,Src
GO:0007596	blood coagulation	0.0113689	0.117696	8	484	115	18303	0.0165289	0.00628312	0.0695652	0.0264438	CS-CE.txt	Ap3b1,F13a1,F2,Fbln1,Fermt3,Fgb,Pdgfd,Stxbp3
GO:0009057	macromolecule catabolic process	0.011387	0.117696	33	484	821	18303	0.0681818	0.044856	0.0401949	0.0264438	CS-CE.txt	Apoe,Ccdc47,Chid1,Cnot7,Dis3,Dnajc3,Erlec1,Erlin2,Get4,H13,Lonp1,Man1b1,Nbas,Nhlrc3,Notum,Nub1,Ppp2r5c,Psma2,Psmb2,Rnf20,Snd1,Tgfb1,Tinagl1,Trip12,Tsg101,Ubqln2,Ubxn4,Uchl5,Uggt2,Usp4,Zhx2,Zmpste24,Zpr1
GO:0051093	negative regulation of developmental process	0.0114505	0.11812	39	484	1009	18303	0.0805785	0.0551276	0.0386521	0.0264438	CS-CE.txt	Apoe,App,Arhgdib,Bag5,Clasp2,Col4a2,Col4a3,Coro1b,Cpe,Crp,Efemp1,F2,Fbln1,Fuom,G6pdx,Gtf2i,H2-D1,Kdm1a,Lfng,Lgals1,Loxl2,Lrp1,Ltbp3,Nme1,Npr2,Optc,Pgk1,Phb2,Ptprs,Sars,Sema3c,Slit2,Sorl1,Sort1,Tgfb1,Tgfb2,Thbs1,Wnt4,Zhx2
GO:0110110	positive regulation of animal organ morphogenesis	0.0116458	0.119666	7	484	93	18303	0.0144628	0.00508113	0.0752688	0.0264438	CS-CE.txt	Fgf1,Naca,Sema3c,Tgfb1,Tgfb2,Wnt4,Wnt6
GO:0046822	regulation of nucleocytoplasmic transport	0.0116458	0.119666	7	484	93	18303	0.0144628	0.00508113	0.0752688	0.0264438	CS-CE.txt	Nupl1,Rbm22,Rbm27,Tgfb1,Tpr,Xpo5,Zpr1
GO:0006953	acute-phase response	0.0119567	0.120738	4	484	34	18303	0.00826446	0.00185762	0.117647	0.0264438	CS-CE.txt	Crp,F2,Fn1,Hp
GO:0043277	apoptotic cell clearance	0.0119567	0.120738	4	484	34	18303	0.00826446	0.00185762	0.117647	0.0264438	CS-CE.txt	Lrp1,Rac1,Thbs1,Tmx3
GO:0050817	coagulation	0.0119383	0.120738	8	484	116	18303	0.0165289	0.00633776	0.0689655	0.0264438	CS-CE.txt	Ap3b1,F13a1,F2,Fbln1,Fermt3,Fgb,Pdgfd,Stxbp3
GO:0001953	negative regulation of cell-matrix adhesion	0.0119567	0.120738	4	484	34	18303	0.00826446	0.00185762	0.117647	0.0264438	CS-CE.txt	Clasp2,Enpp2,Src,Thbs1
GO:0045806	negative regulation of endocytosis	0.0119567	0.120738	4	484	34	18303	0.00826446	0.00185762	0.117647	0.0264438	CS-CE.txt	Pacsin2,Picalm,Rabgef1,Ubqln2
GO:0009395	phospholipid catabolic process	0.0119567	0.120738	4	484	34	18303	0.00826446	0.00185762	0.117647	0.0264438	CS-CE.txt	Abhd6,Enpp2,Pla2g4a,Plcb3
GO:0072521	purine-containing compound metabolic process	0.0118119	0.120738	16	484	321	18303	0.0330579	0.0175381	0.0498442	0.0264438	CS-CE.txt	Acat1,Adss,Aldoa,Dld,Gart,Gmpr2,Hprt,Kdm1a,Nme1,Npr2,Papss1,Pgk1,Ran,Stoml2,Suclg1,Tgfb1
GO:0009611	response to wounding	0.0118119	0.120738	16	484	321	18303	0.0330579	0.0175381	0.0498442	0.0264438	CS-CE.txt	Ap3b1,Celsr1,Coro1b,Crp,F13a1,F2,Fbln1,Fermt3,Fgb,Fn1,Lamb2,Mia3,Pdgfd,Stxbp3,Tgfb1,Tgfb2
GO:0016125	sterol metabolic process	0.0119383	0.120738	8	484	116	18303	0.0165289	0.00633776	0.0689655	0.0264438	CS-CE.txt	Acat1,Aplp2,Apoe,App,Erlin2,G6pdx,Lrp1,Sorl1
GO:2001242	regulation of intrinsic apoptotic signaling pathway	0.0120349	0.121294	10	484	164	18303	0.0206612	0.00896028	0.0609756	0.0264438	CS-CE.txt	Bag5,Clu,Ddx3x,Kdm1a,Nono,Ptpn1,Rpl26,Rps3,Sfpq,Src
GO:0048468	cell development	0.0124029	0.124764	59	484	1664	18303	0.121901	0.0909141	0.0354567	0.0264438	CS-CE.txt	Actn1,Adamtsl4,Ahnak2,Apoe,App,Bmp3,Clic4,Clu,Col18a1,Crtac1,Crygb,Csf1r,Cthrc1,Dag1,Dld,Fermt3,Fn1,G6pdx,Hba-a1,Hprt,Hs6st1,Impad1,Kdm1a,Krt10,Krt2,Lama1,Lama2,Lama5,Lamb2,Lrp1,Map2,Map7,Mia3,Mxra8,Nckap1,Ntn3,Ntn4,Nup93,Pak2,Picalm,Pitpna,Ptprs,Rab13,Rab8a,Rac1,Sema3c,Slit2,Src,Tenm2,Tenm3,Tgfb1,Tgfb2,Tmod3,Tnik,Tsku,Vcl,Wasl,Wnt4,Zpr1
GO:1901136	carbohydrate derivative catabolic process	0.0125284	0.125546	8	484	117	18303	0.0165289	0.00639239	0.0683761	0.0264438	CS-CE.txt	Acat1,Chid1,Gba,Gmpr2,Hprt,Man1b1,Mgat1,Tgfb1
GO:0007599	hemostasis	0.0125284	0.125546	8	484	117	18303	0.0165289	0.00639239	0.0683761	0.0264438	CS-CE.txt	Ap3b1,F13a1,F2,Fbln1,Fermt3,Fgb,Pdgfd,Stxbp3
GO:0007265	Ras protein signal transduction	0.0126221	0.126245	12	484	216	18303	0.0247934	0.0118013	0.0555556	0.0264438	CS-CE.txt	Celsr1,Elmo1,Eps8l2,Myo9b,Nckap1,Pak2,Rab13,Rab33b,Rab8a,Rac1,Rhoc,Shoc2
GO:0007029	endoplasmic reticulum organization	0.0128195	0.127733	5	484	53	18303	0.0103306	0.0028957	0.0943396	0.0264438	CS-CE.txt	Ccdc47,Get4,Lman1,Lman2,Tor1b
GO:0060443	mammary gland morphogenesis	0.0128195	0.127733	5	484	53	18303	0.0103306	0.0028957	0.0943396	0.0264438	CS-CE.txt	Phb2,Slit2,Src,Tgfb1,Wnt4
GO:0010639	negative regulation of organelle organization	0.0128652	0.127947	17	484	352	18303	0.035124	0.0192318	0.0482955	0.0264438	CS-CE.txt	Arpin,Bub3,Capza2,Clasp2,Coro1a,Coro1b,Ik,Kdm1a,Map2,Phf2,Rbm14,Slit2,Src,Tmod3,Tpr,Trip12,Twf1
GO:0009081	branched-chain amino acid metabolic process	0.012993	0.128731	3	484	19	18303	0.00619835	0.00103808	0.157895	0.0264438	CS-CE.txt	Acat1,Aldh6a1,Bcat2
GO:0072583	clathrin-dependent endocytosis	0.012993	0.128731	3	484	19	18303	0.00619835	0.00103808	0.157895	0.0264438	CS-CE.txt	Canx,Hip1,Picalm
GO:0006887	exocytosis	0.0130529	0.12884	12	484	217	18303	0.0247934	0.011856	0.0552995	0.0264438	CS-CE.txt	Anxa3,Coro1a,Exoc4,Exoc6b,Mia3,Rab13,Rab8a,Snap47,Stxbp3,Tsg101,Vps18,Vps45
GO:0010638	positive regulation of organelle organization	0.0130495	0.12884	26	484	615	18303	0.053719	0.033601	0.0422764	0.0264438	CS-CE.txt	Arpc2,Arpc3,Clip1,Dhx36,Dstn,Eif4g3,Fscn1,Gba,Kdm1a,Lman1,Nckap1,Numa1,Phb2,Phip,Pla2g4a,Rac1,Rnf20,Rps3,Sfpq,Slk,Src,Tgfb1,Tpr,Wasl,Wnt11,Wnt4
GO:0030032	lamellipodium assembly	0.013224	0.13004	4	484	35	18303	0.00826446	0.00191225	0.114286	0.0264438	CS-CE.txt	Nckap1,Rac1,Spata13,Vcl
GO:0007431	salivary gland development	0.013224	0.13004	4	484	35	18303	0.00826446	0.00191225	0.114286	0.0264438	CS-CE.txt	Dag1,Lama1,Lama5,Sema3c
GO:0050655	dermatan sulfate proteoglycan metabolic process	0.0134183	0.130729	2	484	7	18303	0.00413223	0.000382451	0.285714	0.0264438	CS-CE.txt	Chst14,Dse
GO:0090647	modulation of age-related behavioral decline	0.0134183	0.130729	2	484	7	18303	0.00413223	0.000382451	0.285714	0.0264438	CS-CE.txt	App,Picalm
GO:2000601	positive regulation of Arp2/3 complex-mediated actin nucleation	0.0134183	0.130729	2	484	7	18303	0.00413223	0.000382451	0.285714	0.0264438	CS-CE.txt	Nckap1,Wasl
GO:0006573	valine metabolic process	0.0134183	0.130729	2	484	7	18303	0.00413223	0.000382451	0.285714	0.0264438	CS-CE.txt	Aldh6a1,Bcat2
GO:0042908	xenobiotic transport	0.0134183	0.130729	2	484	7	18303	0.00413223	0.000382451	0.285714	0.0264438	CS-CE.txt	Slc2a1,Slc6a6
GO:0051785	positive regulation of nuclear division	0.0135084	0.131121	6	484	74	18303	0.0123967	0.00404305	0.0810811	0.0264438	CS-CE.txt	Eif4g3,Numa1,Phb2,Phip,Tgfb1,Wnt4
GO:0032886	regulation of microtubule-based process	0.0134949	0.131121	12	484	218	18303	0.0247934	0.0119106	0.0550459	0.0264438	CS-CE.txt	Agrn,Chordc1,Clasp2,Clip1,Igbp1,Map2,Numa1,Parp3,Rac1,Rbm14,Rps3,Tpr
GO:0019218	regulation of steroid metabolic process	0.0137053	0.132788	7	484	96	18303	0.0144628	0.00524504	0.0729167	0.0264438	CS-CE.txt	Acadl,Apoe,Erlin2,Fgf1,Igfbp7,Sf1,Wnt4
GO:1903902	positive regulation of viral life cycle	0.0138292	0.133742	5	484	54	18303	0.0103306	0.00295034	0.0925926	0.0264438	CS-CE.txt	Cnot7,Ddx3x,Lgals1,Pkn2,Tsg101
GO:0002064	epithelial cell development	0.0139483	0.134646	12	484	219	18303	0.0247934	0.0119653	0.0547945	0.0264438	CS-CE.txt	Adamtsl4,Clic4,Col18a1,Crygb,Krt10,Krt2,Lamb2,Map7,Nup93,Ptprs,Rab13,Rac1
GO:1902531	regulation of intracellular signal transduction	0.0139863	0.134766	55	484	1542	18303	0.113636	0.0842485	0.035668	0.0264438	CS-CE.txt	Agfg2,Apoe,App,Arhgdib,Arhgef1,Arhgef18,Bag5,Bmp3,C1qtnf12,Cavin3,Cdc42bpa,Clu,Csf1r,Dag1,Ddx3x,Eps8l2,Exoc4,F2,Fbln1,Fgb,Fgf1,Fn1,Gba,Igbp1,Ighm,Itpr1,Kdm1a,Myo9b,Nenf,Nono,Npnt,Pak2,Pdgfd,Phb2,Pkd2,Ppm1b,Ptpn1,Rabgef1,Rpl26,Rps3,Sfpq,Sh3bp4,Shoc2,Slit2,Smap1,Sorl1,Spata13,Src,Tgfb1,Tgfb2,Thbs1,Tmed4,Tnik,Tsg101,Wnt11
GO:0010564	regulation of cell cycle process	0.014077	0.135392	24	484	559	18303	0.0495868	0.0305414	0.0429338	0.0264438	CS-CE.txt	App,Bub3,Cenpv,Chordc1,Ddx3x,Eif4g3,Ercc3,Ik,Mybbp1a,Numa1,Parp3,Phb2,Phip,Pkd2,Pkn2,Rbm14,Rcc1,Rpl17,Rpl26,Sfpq,Tgfb1,Tmod3,Tpr,Wnt4
GO:0072358	cardiovascular system development	0.0143566	0.137413	24	484	560	18303	0.0495868	0.0305961	0.0428571	0.0264438	CS-CE.txt	Apoe,Clic4,Col18a1,Col4a1,Col4a2,Col8a1,Col8a2,Fgf1,Fn1,Hs6st1,Hspg2,Lama1,Loxl1,Loxl2,Lrp1,Luzp1,Pkd2,Sema3c,Slit2,Srpx2,Tgfb1,Tgfb2,Thbs1,Wnt11
GO:0006487	protein N-linked glycosylation	0.0143656	0.137413	6	484	75	18303	0.0123967	0.00409769	0.08	0.0264438	CS-CE.txt	Magt1,Mgat1,Pmm2,Rpn1,Tmem165,Uggt2
GO:0060395	SMAD protein signal transduction	0.0143656	0.137413	6	484	75	18303	0.0123967	0.00409769	0.08	0.0264438	CS-CE.txt	Bmp3,Nup93,Rbm14,Sub1,Tgfb1,Tgfb2
GO:2001243	negative regulation of intrinsic apoptotic signaling pathway	0.0144464	0.137935	7	484	97	18303	0.0144628	0.00529968	0.0721649	0.0264438	CS-CE.txt	Bag5,Clu,Ddx3x,Kdm1a,Nono,Ptpn1,Src
GO:1902229	regulation of intrinsic apoptotic signaling pathway in response to DNA damage	0.0145736	0.138898	4	484	36	18303	0.00826446	0.00196689	0.111111	0.0264438	CS-CE.txt	Clu,Kdm1a,Rpl26,Rps3
GO:0048666	neuron development	0.0149982	0.142429	33	484	838	18303	0.0681818	0.0457848	0.0393795	0.0264438	CS-CE.txt	Apoe,App,Clu,Crtac1,Csf1r,Cthrc1,Dag1,Hprt,Hs6st1,Kdm1a,Lama1,Lama2,Lamb2,Map2,Nckap1,Ntn3,Ntn4,Pak2,Picalm,Pitpna,Rab13,Rab8a,Rac1,Sema3c,Slit2,Tenm2,Tenm3,Tgfb2,Tnik,Tsku,Vcl,Wasl,Zpr1
GO:0032527	protein exit from endoplasmic reticulum	0.014991	0.142429	3	484	20	18303	0.00619835	0.00109272	0.15	0.0264438	CS-CE.txt	Erlec1,H13,Preb
GO:0055114	oxidation-reduction process	0.0151583	0.14361	34	484	870	18303	0.0702479	0.0475332	0.0390805	0.0264438	CS-CE.txt	Abcd3,Acadl,Acat1,Adh5,Aldh2,Aldh6a1,Aldh9a1,Cryzl2,Dhrs7,Dld,Etfa,G6pdx,Gmpr2,Gpx8,H2-Ke6,Hsdl2,Idh3a,Idh3b,Idh3g,Il6st,Kdm1a,Kdsr,Loxl1,Loxl2,Mybbp1a,Ndufa10,Phf2,Plod1,Ppp1ca,Prdx3,Qsox2,Suclg1,Tmx3,Txnl1
GO:0051603	proteolysis involved in cellular protein catabolic process	0.0151772	0.14361	23	484	533	18303	0.0475207	0.0291209	0.043152	0.0264438	CS-CE.txt	Ccdc47,Dnajc3,Erlec1,Erlin2,Get4,H13,Lonp1,Man1b1,Nhlrc3,Nub1,Ppp2r5c,Psma2,Psmb2,Rnf20,Tinagl1,Trip12,Tsg101,Ubqln2,Ubxn4,Uchl5,Uggt2,Usp4,Zmpste24
GO:1901606	alpha-amino acid catabolic process	0.0152599	0.144134	6	484	76	18303	0.0123967	0.00415232	0.0789474	0.0264438	CS-CE.txt	Acat1,Aldh6a1,Asrgl1,Bcat2,Gstz1,Oat
GO:0007399	nervous system development	0.0153009	0.144262	76	484	2256	18303	0.157025	0.123258	0.0336879	0.0264438	CS-CE.txt	Agrn,Ahnak2,Aplp2,Apoe,App,Bag5,Celsr1,Chrdl1,Clasp2,Clu,Col4a1,Crp,Crtac1,Csf1r,Cthrc1,Dag1,Dchs1,Efemp1,Enpp2,Ercc3,Exoc4,F2,Fn1,Fuom,H2-D1,Hprt,Hs6st1,Hspg2,Il6st,Kdm1a,Lama1,Lama2,Lamb2,Lgals1,Lrp1,Luzp1,Map2,Mxra8,Nckap1,Nme1,Nptn,Ntn3,Ntn4,Nup133,Pafah1b3,Pak2,Pfdn1,Picalm,Pigt,Pitpna,Ptprs,Rab13,Rab8a,Rac1,Sema3c,Slit2,Smarcc2,Sorl1,Src,Stxbp3,Tenm2,Tenm3,Tgfb1,Tgfb2,Tnik,Tsku,Twf1,Uchl5,U…
GO:0090407	organophosphate biosynthetic process	0.0153411	0.144382	17	484	359	18303	0.035124	0.0196143	0.0473538	0.0264438	CS-CE.txt	Acat1,Adss,Agpat4,Aldoa,Cdipt,Dld,G6pdx,Gart,Hddc2,Hprt,Nme1,Npr2,Papss1,Pigt,Stoml2,Suclg1,Tgfb1
GO:0009058	biosynthetic process	0.0156598	0.147118	118	484	3720	18303	0.243802	0.203245	0.0317204	0.0264438	CS-CE.txt	Abcd3,Abcf1,Acat1,Adss,Agpat4,Alad,Aldh9a1,Aldoa,Apoe,Ass1,Bcat2,Cant1,Cavin1,Cdipt,Chd6,Chpf,Chst14,Chst5,Cnot7,Col4a2,Ddx3x,Dhx36,Dld,Dnajc2,Dse,Edf1,Eif1,Eif2s3x,Eif4g3,Enoph1,Ercc3,Ext2,G6pdx,Gal3st4,Galnt18,Gart,Gba,Gmppb,Gmpr2,Gtf2i,Gxylt2,H2-Ke6,Hagh,Hddc2,Hip1,Hmgn5,Hpgds,Hprt,Hs2st1,Hs6st1,Kdm1a,Kdsr,Lfng,Loxl2,Lrrc47,Lta4h,Magt1,Mcm5,Med24,Mgat1,Morf4l2,Mpst,Mybbp1a,Naca,Nars,Nme1,Nono,…
GO:0051260	protein homooligomerization	0.0158014	0.148184	16	484	332	18303	0.0330579	0.0181391	0.0481928	0.0264438	CS-CE.txt	Acadl,Acat1,Alad,App,C1qtnf7,Cuta,Emilin1,Hprt,Itpr3,Lonp1,Marcks,Naxe,Nupl1,Pkd2,Shmt2,Tor1b
GO:0046164	alcohol catabolic process	0.0160073	0.148321	4	484	37	18303	0.00826446	0.00202153	0.108108	0.0264438	CS-CE.txt	Adh5,Apoe,Inpp1,Inpp5a
GO:0070085	glycosylation	0.0159712	0.148321	11	484	197	18303	0.0227273	0.0107633	0.0558376	0.0264438	CS-CE.txt	Ext2,Fuom,Galnt18,Gxylt2,Lfng,Magt1,Mgat1,Pmm2,Rpn1,Tmem165,Uggt2
GO:0071158	positive regulation of cell cycle arrest	0.0160073	0.148321	4	484	37	18303	0.00826446	0.00202153	0.108108	0.0264438	CS-CE.txt	Mybbp1a,Pkd2,Rpl26,Tgfb1
GO:0120034	positive regulation of plasma membrane bounded cell projection assembly	0.0160134	0.148321	7	484	99	18303	0.0144628	0.00540895	0.0707071	0.0264438	CS-CE.txt	Agrn,Arpc2,Eps8l2,Fscn1,Nckap1,Rac1,Wasl
GO:0033120	positive regulation of RNA splicing	0.0160073	0.148321	4	484	37	18303	0.00826446	0.00202153	0.108108	0.0264438	CS-CE.txt	Dazap1,Nup98,Rbm22,Zpr1
GO:1903362	regulation of cellular protein catabolic process	0.0158786	0.148321	12	484	223	18303	0.0247934	0.0121838	0.0538117	0.0264438	CS-CE.txt	Alad,Apoe,Bag5,Clu,Erlec1,Gba,Lrp1,Nub1,Ubqln2,Uchl5,Ufl1,Wdr91
GO:0090175	regulation of establishment of planar polarity	0.0160073	0.148321	4	484	37	18303	0.00826446	0.00202153	0.108108	0.0264438	CS-CE.txt	Celsr1,Cthrc1,Rac1,Wnt11
GO:0051241	negative regulation of multicellular organismal process	0.0161214	0.149059	45	484	1226	18303	0.0929752	0.0669836	0.0367047	0.0264438	CS-CE.txt	Apoe,App,Arhgdib,Bag5,Chid1,Col4a2,Col4a3,Cpe,Efemp1,F2,Fbln1,Fgb,Fn1,Fuom,G6pdx,Gba,Gtf2i,H2-D1,Hpgds,Kdm1a,Lfng,Lgals1,Loxl2,Lrp1,Ltbp3,Nme1,Npr2,Optc,Pgk1,Phb2,Ppm1b,Prg4,Ptprs,Rabgef1,Rac1,Sars,Sema3c,Slit2,Sorl1,Tgfb1,Tgfb2,Thbs1,Wnt11,Wnt4,Zhx2
GO:0051781	positive regulation of cell division	0.0161922	0.149451	6	484	77	18303	0.0123967	0.00420696	0.0779221	0.0264438	CS-CE.txt	Cenpv,Fgf1,Pdgfd,Pkn2,Tgfb1,Tgfb2
GO:0048518	positive regulation of biological process	0.0166406	0.153321	176	484	5816	18303	0.363636	0.317762	0.0302613	0.0264438	CS-CE.txt	Abcf1,Abhd6,Abi3bp,Acin1,Adamtsl4,Agrn,Aldoa,Anxa3,Ap3b1,Ap3d1,Apoe,App,Arpc2,Arpc3,Ass1,Atp1b3,Bmp1,Bmp3,C1qtnf12,C4bp,Cab39,Car2,Cavin1,Cavin3,Cd47,Cenpv,Chd6,Clasp2,Clip1,Clu,Cnot7,Coch,Col18a1,Col4a3,Col8a1,Coro1a,Coro1b,Crlf1,Crp,Csf1r,Cst3,Cthrc1,Dag1,Dazap1,Ddx3x,Dhx36,Dnajc2,Dnajc3,Dock1,Dstn,Efemp1,Egflam,Eif4g3,Emilin1,Enpp2,Eps8l2,Ercc3,Erlin2,Exoc4,F2,Fam49b,Fbln1,Fbln2,Fermt3,Fgb,Fgf…
GO:0072310	glomerular epithelial cell development	0.0175803	0.155185	2	484	8	18303	0.00413223	0.000437087	0.25	0.0264438	CS-CE.txt	Lamb2,Nup93
GO:0072015	glomerular visceral epithelial cell development	0.0175803	0.155185	2	484	8	18303	0.00413223	0.000437087	0.25	0.0264438	CS-CE.txt	Lamb2,Nup93
GO:0046503	glycerolipid catabolic process	0.0175264	0.155185	4	484	38	18303	0.00826446	0.00207616	0.105263	0.0264438	CS-CE.txt	Abhd6,Apoe,Enpp2,Plcb3
GO:0046037	GMP metabolic process	0.0175803	0.155185	2	484	8	18303	0.00413223	0.000437087	0.25	0.0264438	CS-CE.txt	Gmpr2,Hprt
GO:0030201	heparan sulfate proteoglycan metabolic process	0.0171526	0.155185	3	484	21	18303	0.00619835	0.00114735	0.142857	0.0264438	CS-CE.txt	Ext2,Hs2st1,Hs6st1
GO:0006188	IMP biosynthetic process	0.0175803	0.155185	2	484	8	18303	0.00413223	0.000437087	0.25	0.0264438	CS-CE.txt	Gart,Hprt
GO:0030099	myeloid cell differentiation	0.017454	0.155185	12	484	226	18303	0.0247934	0.0123477	0.0530973	0.0264438	CS-CE.txt	Actn1,App,Csf1r,G6pdx,Gmpr2,Hba-a1,Kdm1a,Prdx3,Src,Tcea1,Tgfb1,Tmod3
GO:1900272	negative regulation of long-term synaptic potentiation	0.0175803	0.155185	2	484	8	18303	0.00413223	0.000437087	0.25	0.0264438	CS-CE.txt	Apoe,App
GO:0014912	negative regulation of smooth muscle cell migration	0.0171526	0.155185	3	484	21	18303	0.00619835	0.00114735	0.142857	0.0264438	CS-CE.txt	Coro1b,Lrp1,Slit2
GO:0061101	neuroendocrine cell differentiation	0.0175803	0.155185	2	484	8	18303	0.00413223	0.000437087	0.25	0.0264438	CS-CE.txt	Wnt11,Wnt4
GO:0019800	peptide cross-linking via chondroitin 4-sulfate glycosaminoglycan	0.0175803	0.155185	2	484	8	18303	0.00413223	0.000437087	0.25	0.0264438	CS-CE.txt	Egflam,Spock2
GO:1901203	positive regulation of extracellular matrix assembly	0.0175803	0.155185	2	484	8	18303	0.00413223	0.000437087	0.25	0.0264438	CS-CE.txt	Clasp2,Dag1
GO:1903428	positive regulation of reactive oxygen species biosynthetic process	0.0171756	0.155185	5	484	57	18303	0.0103306	0.00311424	0.0877193	0.0264438	CS-CE.txt	Ass1,Clu,Crp,Pkd2,Ptx3
GO:0030163	protein catabolic process	0.0173291	0.155185	25	484	600	18303	0.0516529	0.0327815	0.0416667	0.0264438	CS-CE.txt	Apoe,Ccdc47,Dnajc3,Erlec1,Erlin2,Get4,H13,Lonp1,Man1b1,Nhlrc3,Notum,Nub1,Ppp2r5c,Psma2,Psmb2,Rnf20,Tinagl1,Trip12,Tsg101,Ubqln2,Ubxn4,Uchl5,Uggt2,Usp4,Zmpste24
GO:0006152	purine nucleoside catabolic process	0.0175803	0.155185	2	484	8	18303	0.00413223	0.000437087	0.25	0.0264438	CS-CE.txt	Gmpr2,Hprt
GO:0046130	purine ribonucleoside catabolic process	0.0175803	0.155185	2	484	8	18303	0.00413223	0.000437087	0.25	0.0264438	CS-CE.txt	Gmpr2,Hprt
GO:1902959	regulation of aspartic-type endopeptidase activity involved in amyloid precursor protein catabolic process	0.0175803	0.155185	2	484	8	18303	0.00413223	0.000437087	0.25	0.0264438	CS-CE.txt	Picalm,Sorl1
GO:1905245	regulation of aspartic-type peptidase activity	0.0175803	0.155185	2	484	8	18303	0.00413223	0.000437087	0.25	0.0264438	CS-CE.txt	Picalm,Sorl1
GO:0060491	regulation of cell projection assembly	0.0175702	0.155185	10	484	174	18303	0.0206612	0.00950664	0.0574713	0.0264438	CS-CE.txt	Agrn,Arpc2,Eps8l2,Fscn1,Nckap1,Rac1,Slit2,Src,Twf1,Wasl
GO:0032667	regulation of interleukin-23 production	0.0175803	0.155185	2	484	8	18303	0.00413223	0.000437087	0.25	0.0264438	CS-CE.txt	Rac1,Tgfb1
GO:0051136	regulation of NK T cell differentiation	0.0175803	0.155185	2	484	8	18303	0.00413223	0.000437087	0.25	0.0264438	CS-CE.txt	Ap3b1,Ap3d1
GO:0032909	regulation of transforming growth factor beta2 production	0.0175803	0.155185	2	484	8	18303	0.00413223	0.000437087	0.25	0.0264438	CS-CE.txt	Tgfb2,Wnt11
GO:0031529	ruffle organization	0.0171526	0.155185	3	484	21	18303	0.00619835	0.00114735	0.142857	0.0264438	CS-CE.txt	Coro1b,Csf1r,Rac1
GO:0045056	transcytosis	0.0171526	0.155185	3	484	21	18303	0.00619835	0.00114735	0.142857	0.0264438	CS-CE.txt	Lrp1,Picalm,Src
GO:0007034	vacuolar transport	0.0172736	0.155185	8	484	124	18303	0.0165289	0.00677485	0.0645161	0.0264438	CS-CE.txt	Ap3b1,Ap3d1,Snx27,Sorl1,Sort1,Tsg101,Vps18,Vps52
GO:0048856	anatomical structure development	0.017763	0.156273	159	484	5207	18303	0.328512	0.284489	0.0305358	0.0264438	CS-CE.txt	Actn1,Adamtsl4,Agrn,Ahnak2,Aplp2,Apoe,App,Atp2c1,Bag5,Bmp1,Bmp3,Cap1,Car2,Ccdc47,Celsr1,Chrdl1,Clasp2,Clic4,Clu,Col11a2,Col18a1,Col4a1,Col4a2,Col4a3,Col4a4,Col8a1,Col8a2,Comp,Cpe,Crlf1,Crp,Crtac1,Crygb,Csf1r,Cthrc1,Dag1,Dazap1,Dchs1,Dld,Dock1,Edf1,Efemp1,Enpp2,Ercc3,Ermp1,Exoc4,Ext2,F2,Fermt3,Fgf1,Fn1,Fras1,Frem2,Fscn1,Fuom,G6pdx,Gba,Glg1,Gmpr2,Gtf2i,H2-D1,Hba-a1,Hp,Hprt,Hs2st1,Hs6st1,Hspg2,Igfbp…
GO:0043549	regulation of kinase activity	0.0177517	0.156273	30	484	755	18303	0.0619835	0.0412501	0.0397351	0.0264438	CS-CE.txt	Agrn,Aplp2,Apoe,App,Cab39,Chordc1,Clu,Csf1r,Dag1,Ddx3x,Dnajc3,F2,Fgf1,Gba,Ighm,Pak2,Pdgfd,Prdx3,Ptpn1,Rac1,Rps3,Slk,Sorl1,Src,Tgfb1,Tgfb2,Thbs1,Tnik,Tsg101,Wdr91
GO:0043065	positive regulation of apoptotic process	0.0179753	0.157877	25	484	602	18303	0.0516529	0.0328908	0.0415282	0.0264438	CS-CE.txt	Acin1,Adamtsl4,Agrn,Clu,Col18a1,Col4a3,Ddx3x,Ercc3,Hip1,Mybbp1a,Pak2,Pla2g4a,Ppp1ca,Ppp2r1b,Rpl26,Rps3,Sfpq,Slit2,Slk,Sort1,Src,Tgfb1,Tgfb2,Thbs1,Wnt11
GO:0048524	positive regulation of viral process	0.0181731	0.159083	6	484	79	18303	0.0123967	0.00431623	0.0759494	0.0264438	CS-CE.txt	Apoe,Cnot7,Ddx3x,Lgals1,Pkn2,Tsg101
GO:0007266	Rho protein signal transduction	0.0181731	0.159083	6	484	79	18303	0.0123967	0.00431623	0.0759494	0.0264438	CS-CE.txt	Celsr1,Eps8l2,Myo9b,Pak2,Rac1,Rhoc
GO:0051495	positive regulation of cytoskeleton organization	0.0182681	0.159649	11	484	201	18303	0.0227273	0.0109818	0.0547264	0.0264438	CS-CE.txt	Arpc2,Arpc3,Clip1,Dstn,Nckap1,Numa1,Rac1,Rps3,Wasl,Wnt11,Wnt4
GO:0007157	heterophilic cell-cell adhesion via plasma membrane cell adhesion molecules	0.0184002	0.160537	5	484	58	18303	0.0103306	0.00316888	0.0862069	0.0264438	CS-CE.txt	Dchs1,Lgals1,Scarf2,Tenm2,Tenm3
GO:1903573	negative regulation of response to endoplasmic reticulum stress	0.0191325	0.166373	4	484	39	18303	0.00826446	0.0021308	0.102564	0.0264438	CS-CE.txt	Clu,Dnajc3,Erlec1,Ptpn1
GO:0043551	regulation of phosphatidylinositol 3-kinase activity	0.0191325	0.166373	4	484	39	18303	0.00826446	0.0021308	0.102564	0.0264438	CS-CE.txt	Rac1,Src,Tgfb1,Wdr91
GO:1901658	glycosyl compound catabolic process	0.0194789	0.167998	3	484	22	18303	0.00619835	0.00120199	0.136364	0.0264438	CS-CE.txt	Gba,Gmpr2,Hprt
GO:0051446	positive regulation of meiotic cell cycle	0.0194789	0.167998	3	484	22	18303	0.00619835	0.00120199	0.136364	0.0264438	CS-CE.txt	Eif4g3,Lfng,Wnt4
GO:2000738	positive regulation of stem cell differentiation	0.0194789	0.167998	3	484	22	18303	0.00619835	0.00120199	0.136364	0.0264438	CS-CE.txt	Ltbp3,Sema3c,Tgfb2
GO:0034405	response to fluid shear stress	0.0194789	0.167998	3	484	22	18303	0.00619835	0.00120199	0.136364	0.0264438	CS-CE.txt	Ass1,Pkd2,Src
GO:0009156	ribonucleoside monophosphate biosynthetic process	0.0194789	0.167998	3	484	22	18303	0.00619835	0.00120199	0.136364	0.0264438	CS-CE.txt	Adss,Gart,Hprt
GO:0031503	protein-containing complex localization	0.0195481	0.168319	10	484	177	18303	0.0206612	0.00967055	0.0564972	0.0264438	CS-CE.txt	Ap3d1,Ddx39,Nup133,Nup155,Nup93,Rab8a,Ran,Snap47,Tpr,Wasl
GO:1901607	alpha-amino acid biosynthetic process	0.0196811	0.16891	5	484	59	18303	0.0103306	0.00322352	0.0847458	0.0264438	CS-CE.txt	Ass1,Bcat2,Enoph1,Plod1,Shmt2
GO:0006413	translational initiation	0.0196811	0.16891	5	484	59	18303	0.0103306	0.00322352	0.0847458	0.0264438	CS-CE.txt	Abcf1,Ddx3x,Eif1,Eif2s3x,Eif4g3
GO:0006666	3-keto-sphinganine metabolic process	0.0264438	0.169069	1	484	1	18303	0.00206612	5.46359e-05	1	0.0264438	CS-CE.txt	Kdsr
GO:0046963	3'-phosphoadenosine 5'-phosphosulfate transport	0.0264438	0.169069	1	484	1	18303	0.00206612	5.46359e-05	1	0.0264438	CS-CE.txt	Slc35b2
GO:0042918	alkanesulfonate transport	0.0264438	0.169069	1	484	1	18303	0.00206612	5.46359e-05	1	0.0264438	CS-CE.txt	Slc6a6
GO:0006040	amino sugar metabolic process	0.0264482	0.169069	4	484	43	18303	0.00826446	0.00234934	0.0930233	0.0264438	CS-CE.txt	Chid1,Chst5,Fn3k,Mgat1
GO:0006579	amino-acid betaine catabolic process	0.0264438	0.169069	1	484	1	18303	0.00206612	5.46359e-05	1	0.0264438	CS-CE.txt	Acadl
GO:0055048	anastral spindle assembly	0.0264438	0.169069	1	484	1	18303	0.00206612	5.46359e-05	1	0.0264438	CS-CE.txt	Numa1
GO:0002475	antigen processing and presentation via MHC class Ib	0.0222117	0.169069	2	484	9	18303	0.00413223	0.000491723	0.222222	0.0264438	CS-CE.txt	Ap3b1,Ap3d1
GO:0019544	arginine catabolic process to glutamate	0.0264438	0.169069	1	484	1	18303	0.00206612	5.46359e-05	1	0.0264438	CS-CE.txt	Oat
GO:0019493	arginine catabolic process to proline	0.0264438	0.169069	1	484	1	18303	0.00206612	5.46359e-05	1	0.0264438	CS-CE.txt	Oat
GO:0010121	arginine catabolic process to proline via ornithine	0.0264438	0.169069	1	484	1	18303	0.00206612	5.46359e-05	1	0.0264438	CS-CE.txt	Oat
GO:0033345	asparagine catabolic process via L-aspartate	0.0264438	0.169069	1	484	1	18303	0.00206612	5.46359e-05	1	0.0264438	CS-CE.txt	Asrgl1
GO:0048143	astrocyte activation	0.0222117	0.169069	2	484	9	18303	0.00413223	0.000491723	0.222222	0.0264438	CS-CE.txt	App,Lrp1
GO:0048677	axon extension involved in regeneration	0.0264438	0.169069	1	484	1	18303	0.00206612	5.46359e-05	1	0.0264438	CS-CE.txt	Lamb2
GO:0045175	basal protein localization	0.0264438	0.169069	1	484	1	18303	0.00206612	5.46359e-05	1	0.0264438	CS-CE.txt	Nckap1
GO:0051780	behavioral response to nutrient	0.0264438	0.169069	1	484	1	18303	0.00206612	5.46359e-05	1	0.0264438	CS-CE.txt	Slc16a1
GO:0019484	beta-alanine catabolic process	0.0264438	0.169069	1	484	1	18303	0.00206612	5.46359e-05	1	0.0264438	CS-CE.txt	Aldh6a1
GO:0001762	beta-alanine transport	0.0264438	0.169069	1	484	1	18303	0.00206612	5.46359e-05	1	0.0264438	CS-CE.txt	Slc6a6
GO:1901805	beta-glucoside catabolic process	0.0264438	0.169069	1	484	1	18303	0.00206612	5.46359e-05	1	0.0264438	CS-CE.txt	Gba
GO:1901804	beta-glucoside metabolic process	0.0264438	0.169069	1	484	1	18303	0.00206612	5.46359e-05	1	0.0264438	CS-CE.txt	Gba
GO:0046849	bone remodeling	0.02261	0.169069	4	484	41	18303	0.00826446	0.00224007	0.097561	0.0264438	CS-CE.txt	Cthrc1,Ltbp3,Rac1,Src
GO:0060681	branch elongation involved in ureteric bud branching	0.0264438	0.169069	1	484	1	18303	0.00206612	5.46359e-05	1	0.0264438	CS-CE.txt	Fgf1
GO:0140074	cardiac endothelial to mesenchymal transition	0.0264438	0.169069	1	484	1	18303	0.00206612	5.46359e-05	1	0.0264438	CS-CE.txt	Sema3c
GO:0042413	carnitine catabolic process	0.0264438	0.169069	1	484	1	18303	0.00206612	5.46359e-05	1	0.0264438	CS-CE.txt	Acadl
GO:0051301	cell division	0.024671	0.169069	21	484	498	18303	0.0433884	0.0272087	0.0421687	0.0264438	CS-CE.txt	Arl8a,Bub3,Cenpv,Clasp2,Dctn3,Dstn,Evi5,Hmcn1,Ints13,Numa1,Pacsin2,Pkn2,Ppp1ca,Ran,Rcc1,Rhoc,Rps3,Tgfb2,Tpr,Tsg101,Wasl
GO:0048667	cell morphogenesis involved in neuron differentiation	0.0212393	0.169069	19	484	431	18303	0.0392562	0.0235481	0.0440835	0.0264438	CS-CE.txt	App,Csf1r,Dag1,Hprt,Lama2,Lamb2,Map2,Ntn3,Picalm,Pitpna,Rab8a,Rac1,Sema3c,Slit2,Tenm2,Tgfb2,Tsku,Vcl,Wasl
GO:0045454	cell redox homeostasis	0.0253833	0.169069	5	484	63	18303	0.0103306	0.00344206	0.0793651	0.0264438	CS-CE.txt	Dld,Prdx3,Qsox2,Tmx3,Txnl1
GO:0098742	cell-cell adhesion via plasma-membrane adhesion molecules	0.0230764	0.169069	9	484	156	18303	0.018595	0.00852319	0.0576923	0.0264438	CS-CE.txt	Atp2c1,Celsr1,Dchs1,Dsg1b,Lgals1,Scarf2,Tenm2,Tenm3,Tgfb2
GO:0007043	cell-cell junction assembly	0.0203139	0.169069	6	484	81	18303	0.0123967	0.0044255	0.0740741	0.0264438	CS-CE.txt	Fscn1,Pkn2,Rab13,Rhoc,Vcl,Wnt11
GO:0008652	cellular amino acid biosynthetic process	0.0238693	0.169069	5	484	62	18303	0.0103306	0.00338742	0.0806452	0.0264438	CS-CE.txt	Ass1,Bcat2,Enoph1,Plod1,Shmt2
GO:0044265	cellular macromolecule catabolic process	0.0209066	0.169069	29	484	734	18303	0.0599174	0.0401027	0.0395095	0.0264438	CS-CE.txt	Ccdc47,Cnot7,Dis3,Dnajc3,Erlec1,Erlin2,Get4,H13,Lonp1,Man1b1,Nbas,Nhlrc3,Nub1,Ppp2r5c,Psma2,Psmb2,Rnf20,Snd1,Tinagl1,Trip12,Tsg101,Ubqln2,Ubxn4,Uchl5,Uggt2,Usp4,Zhx2,Zmpste24,Zpr1
GO:0030026	cellular manganese ion homeostasis	0.0264438	0.169069	1	484	1	18303	0.00206612	5.46359e-05	1	0.0264438	CS-CE.txt	Atp2c1
GO:0043094	cellular metabolic compound salvage	0.0219705	0.169069	3	484	23	18303	0.00619835	0.00125662	0.130435	0.0264438	CS-CE.txt	Enoph1,Hddc2,Hprt
GO:0044257	cellular protein catabolic process	0.0214643	0.169069	23	484	551	18303	0.0475207	0.0301044	0.0417423	0.0264438	CS-CE.txt	Ccdc47,Dnajc3,Erlec1,Erlin2,Get4,H13,Lonp1,Man1b1,Nhlrc3,Nub1,Ppp2r5c,Psma2,Psmb2,Rnf20,Tinagl1,Trip12,Tsg101,Ubqln2,Ubxn4,Uchl5,Uggt2,Usp4,Zmpste24
GO:0071464	cellular response to hydrostatic pressure	0.0264438	0.169069	1	484	1	18303	0.00206612	5.46359e-05	1	0.0264438	CS-CE.txt	Pkd2
GO:0008203	cholesterol metabolic process	0.021432	0.169069	7	484	105	18303	0.0144628	0.00573676	0.0666667	0.0264438	CS-CE.txt	Aplp2,Apoe,App,Erlin2,G6pdx,Lrp1,Sorl1
GO:0021972	corticospinal neuron axon guidance through spinal cord	0.0264438	0.169069	1	484	1	18303	0.00206612	5.46359e-05	1	0.0264438	CS-CE.txt	Slit2
GO:0051838	cytolysis by host of symbiont cells	0.0264438	0.169069	1	484	1	18303	0.00206612	5.46359e-05	1	0.0264438	CS-CE.txt	F2
GO:0009817	defense response to fungus, incompatible interaction	0.0264438	0.169069	1	484	1	18303	0.00206612	5.46359e-05	1	0.0264438	CS-CE.txt	Tgfb1
GO:0009814	defense response, incompatible interaction	0.0264438	0.169069	1	484	1	18303	0.00206612	5.46359e-05	1	0.0264438	CS-CE.txt	Tgfb1
GO:0060560	developmental growth involved in morphogenesis	0.0213734	0.169069	8	484	129	18303	0.0165289	0.00704802	0.0620155	0.0264438	CS-CE.txt	App,Fgf1,Kdm1a,Lamb2,Slit2,Tgfb1,Vcl,Wnt11
GO:0032502	developmental process	0.0205136	0.169069	170	484	5629	18303	0.35124	0.307545	0.0302007	0.0264438	CS-CE.txt	Actn1,Adamtsl4,Agrn,Ahnak2,Aldh6a1,Ap3d1,Aplp2,Apoe,App,Atp2c1,Bag5,Bmp1,Bmp3,Cap1,Car2,Ccdc47,Celsr1,Chrdl1,Clasp2,Clic4,Clu,Col11a2,Col18a1,Col4a1,Col4a2,Col4a3,Col4a4,Col8a1,Col8a2,Comp,Cpe,Crlf1,Crp,Crtac1,Crygb,Csf1r,Cthrc1,Dag1,Dazap1,Dchs1,Dld,Dock1,Edf1,Efemp1,Eif4g3,Enpp2,Ercc3,Ermp1,Exoc4,Ext2,F2,Fermt3,Fgf1,Fn1,Fras1,Frem2,Fscn1,Fuom,G6pdx,Gba,Glg1,Gmpr2,Gtf2i,H2-D1,Hba-a1,Hip1,Hmga1,H…
GO:0018900	dichloromethane metabolic process	0.0264438	0.169069	1	484	1	18303	0.00206612	5.46359e-05	1	0.0264438	CS-CE.txt	Gstt1
GO:0051068	dihydrolipoamide metabolic process	0.0264438	0.169069	1	484	1	18303	0.00206612	5.46359e-05	1	0.0264438	CS-CE.txt	Dld
GO:0042023	DNA endoreduplication	0.0264438	0.169069	1	484	1	18303	0.00206612	5.46359e-05	1	0.0264438	CS-CE.txt	Zpr1
GO:0061502	early endosome to recycling endosome transport	0.0264438	0.169069	1	484	1	18303	0.00206612	5.46359e-05	1	0.0264438	CS-CE.txt	Coro1a
GO:0001838	embryonic epithelial tube formation	0.0239308	0.169069	9	484	157	18303	0.018595	0.00857783	0.0573248	0.0264438	CS-CE.txt	Celsr1,Cthrc1,Hs2st1,Luzp1,Nckap1,Tgfb1,Tgfb2,Wnt4,Wnt6
GO:1990402	embryonic liver development	0.0264438	0.169069	1	484	1	18303	0.00206612	5.46359e-05	1	0.0264438	CS-CE.txt	Tgfb1
GO:0001736	establishment of planar polarity	0.0219705	0.169069	3	484	23	18303	0.00619835	0.00125662	0.130435	0.0264438	CS-CE.txt	Celsr1,Cthrc1,Dchs1
GO:0007164	establishment of tissue polarity	0.0246276	0.169069	3	484	24	18303	0.00619835	0.00131126	0.125	0.0264438	CS-CE.txt	Celsr1,Cthrc1,Dchs1
GO:0031443	fast-twitch skeletal muscle fiber contraction	0.0264438	0.169069	1	484	1	18303	0.00206612	5.46359e-05	1	0.0264438	CS-CE.txt	Synm
GO:1901570	fatty acid derivative biosynthetic process	0.0244835	0.169069	4	484	42	18303	0.00826446	0.00229471	0.0952381	0.0264438	CS-CE.txt	Acat1,Hpgds,Lta4h,Pla2g4a
GO:0042063	gliogenesis	0.021474	0.169069	11	484	206	18303	0.0227273	0.011255	0.0533981	0.0264438	CS-CE.txt	Ahnak2,App,Clu,Dag1,Exoc4,Fn1,Lamb2,Lrp1,Mxra8,Tgfb1,Tgfb2
GO:0032263	GMP salvage	0.0264438	0.169069	1	484	1	18303	0.00206612	5.46359e-05	1	0.0264438	CS-CE.txt	Hprt
GO:0032468	Golgi calcium ion homeostasis	0.0264438	0.169069	1	484	1	18303	0.00206612	5.46359e-05	1	0.0264438	CS-CE.txt	Atp2c1
GO:0007030	Golgi organization	0.0245691	0.169069	7	484	108	18303	0.0144628	0.00590067	0.0648148	0.0264438	CS-CE.txt	Bag5,Clasp2,Lman1,Lman2,Stx6,Tmed1,Tmed4
GO:0046099	guanine biosynthetic process	0.0264438	0.169069	1	484	1	18303	0.00206612	5.46359e-05	1	0.0264438	CS-CE.txt	Hprt
GO:0006178	guanine salvage	0.0264438	0.169069	1	484	1	18303	0.00206612	5.46359e-05	1	0.0264438	CS-CE.txt	Hprt
GO:0033079	immature T cell proliferation	0.0264438	0.169069	1	484	1	18303	0.00206612	5.46359e-05	1	0.0264438	CS-CE.txt	Wnt4
GO:0033080	immature T cell proliferation in thymus	0.0264438	0.169069	1	484	1	18303	0.00206612	5.46359e-05	1	0.0264438	CS-CE.txt	Wnt4
GO:0050929	induction of negative chemotaxis	0.0264438	0.169069	1	484	1	18303	0.00206612	5.46359e-05	1	0.0264438	CS-CE.txt	Slit2
GO:0033622	integrin activation	0.0222117	0.169069	2	484	9	18303	0.00413223	0.000491723	0.222222	0.0264438	CS-CE.txt	Fermt3,Fn1
GO:0070106	interleukin-27-mediated signaling pathway	0.0264438	0.169069	1	484	1	18303	0.00206612	5.46359e-05	1	0.0264438	CS-CE.txt	Il6st
GO:0043413	macromolecule glycosylation	0.0256148	0.169069	10	484	185	18303	0.0206612	0.0101076	0.0540541	0.0264438	CS-CE.txt	Ext2,Galnt18,Gxylt2,Lfng,Magt1,Mgat1,Pmm2,Rpn1,Tmem165,Uggt2
GO:0061180	mammary gland epithelium development	0.0253833	0.169069	5	484	63	18303	0.0103306	0.00344206	0.0793651	0.0264438	CS-CE.txt	Phb2,Slit2,Src,Tgfb1,Wnt4
GO:0055071	manganese ion homeostasis	0.0264438	0.169069	1	484	1	18303	0.00206612	5.46359e-05	1	0.0264438	CS-CE.txt	Atp2c1
GO:0060135	maternal process involved in female pregnancy	0.0244835	0.169069	4	484	42	18303	0.00826446	0.00229471	0.0952381	0.0264438	CS-CE.txt	Dazap1,Pla2g4a,Prdx3,Wnt4
GO:0072274	metanephric glomerular basement membrane development	0.0264438	0.169069	1	484	1	18303	0.00206612	5.46359e-05	1	0.0264438	CS-CE.txt	Lamb2
GO:0072313	metanephric glomerular epithelial cell development	0.0264438	0.169069	1	484	1	18303	0.00206612	5.46359e-05	1	0.0264438	CS-CE.txt	Lamb2
GO:0072312	metanephric glomerular epithelial cell differentiation	0.0264438	0.169069	1	484	1	18303	0.00206612	5.46359e-05	1	0.0264438	CS-CE.txt	Lamb2
GO:0072249	metanephric glomerular visceral epithelial cell development	0.0264438	0.169069	1	484	1	18303	0.00206612	5.46359e-05	1	0.0264438	CS-CE.txt	Lamb2
GO:0072248	metanephric glomerular visceral epithelial cell differentiation	0.0264438	0.169069	1	484	1	18303	0.00206612	5.46359e-05	1	0.0264438	CS-CE.txt	Lamb2
GO:0007094	mitotic spindle assembly checkpoint	0.0219705	0.169069	3	484	23	18303	0.00619835	0.00125662	0.130435	0.0264438	CS-CE.txt	Bub3,Ik,Tpr
GO:0016331	morphogenesis of embryonic epithelium	0.022433	0.169069	10	484	181	18303	0.0206612	0.00988909	0.0552486	0.0264438	CS-CE.txt	Celsr1,Cthrc1,Hs2st1,Lama5,Luzp1,Nckap1,Tgfb1,Tgfb2,Wnt4,Wnt6
GO:0007275	multicellular organism development	0.0241831	0.169069	149	484	4891	18303	0.307851	0.267224	0.0304641	0.0264438	CS-CE.txt	Actn1,Agrn,Ahnak2,Aplp2,Apoe,App,Bag5,Bmp1,Bmp3,Ccdc47,Celsr1,Chrdl1,Clasp2,Clic4,Clu,Col11a2,Col18a1,Col4a1,Col4a2,Col4a3,Col4a4,Col8a1,Col8a2,Comp,Cpe,Crlf1,Crp,Crtac1,Crygb,Csf1r,Cthrc1,Dag1,Dazap1,Dchs1,Dld,Dock1,Edf1,Efemp1,Enpp2,Ercc3,Ermp1,Exoc4,Ext2,F2,Fgf1,Fn1,Fras1,Frem2,Fuom,G6pdx,Gba,Glg1,Gmpr2,Gtf2i,H2-D1,Hba-a1,Hp,Hprt,Hs2st1,Hs6st1,Hspg2,Igfbp7,Ighm,Il6st,Impad1,Itpr1,Kdm1a,Krt10,K…
GO:0061515	myeloid cell development	0.0238693	0.169069	5	484	62	18303	0.0103306	0.00338742	0.0806452	0.0264438	CS-CE.txt	App,G6pdx,Hba-a1,Src,Tmod3
GO:0030308	negative regulation of cell growth	0.022433	0.169069	10	484	181	18303	0.0206612	0.00988909	0.0552486	0.0264438	CS-CE.txt	Ddx3x,Dnajc2,G6pdx,Ptprs,Sema3c,Sh3bp4,Slit2,Tgfb1,Tgfb2,Wnt11
GO:1905892	negative regulation of cellular response to thapsigargin	0.0264438	0.169069	1	484	1	18303	0.00206612	5.46359e-05	1	0.0264438	CS-CE.txt	Clu
GO:1905895	negative regulation of cellular response to tunicamycin	0.0264438	0.169069	1	484	1	18303	0.00206612	5.46359e-05	1	0.0264438	CS-CE.txt	Clu
GO:0010754	negative regulation of cGMP-mediated signaling	0.0264438	0.169069	1	484	1	18303	0.00206612	5.46359e-05	1	0.0264438	CS-CE.txt	Thbs1
GO:1903434	negative regulation of constitutive secretory pathway	0.0264438	0.169069	1	484	1	18303	0.00206612	5.46359e-05	1	0.0264438	CS-CE.txt	Rab33b
GO:0001960	negative regulation of cytokine-mediated signaling pathway	0.0264482	0.169069	4	484	43	18303	0.00826446	0.00234934	0.0930233	0.0264438	CS-CE.txt	Cnot7,Il6st,Rabgef1,Slit2
GO:0002605	negative regulation of dendritic cell antigen processing and presentation	0.0264438	0.169069	1	484	1	18303	0.00206612	5.46359e-05	1	0.0264438	CS-CE.txt	Thbs1
GO:0060311	negative regulation of elastin catabolic process	0.0264438	0.169069	1	484	1	18303	0.00206612	5.46359e-05	1	0.0264438	CS-CE.txt	Cst3
GO:2000296	negative regulation of hydrogen peroxide catabolic process	0.0264438	0.169069	1	484	1	18303	0.00206612	5.46359e-05	1	0.0264438	CS-CE.txt	Hp
GO:1900235	negative regulation of Kit signaling pathway	0.0264438	0.169069	1	484	1	18303	0.00206612	5.46359e-05	1	0.0264438	CS-CE.txt	Rabgef1
GO:0045841	negative regulation of mitotic metaphase/anaphase transition	0.0246276	0.169069	3	484	24	18303	0.00619835	0.00131126	0.125	0.0264438	CS-CE.txt	Bub3,Ik,Tpr
GO:1902997	negative regulation of neurofibrillary tangle assembly	0.0264438	0.169069	1	484	1	18303	0.00206612	5.46359e-05	1	0.0264438	CS-CE.txt	Sorl1
GO:1901630	negative regulation of presynaptic membrane organization	0.0264438	0.169069	1	484	1	18303	0.00206612	5.46359e-05	1	0.0264438	CS-CE.txt	Apoe
GO:0010734	negative regulation of protein glutathionylation	0.0264438	0.169069	1	484	1	18303	0.00206612	5.46359e-05	1	0.0264438	CS-CE.txt	G6pdx
GO:0051248	negative regulation of protein metabolic process	0.0199204	0.169069	39	484	1048	18303	0.0805785	0.0572584	0.0372137	0.0264438	CS-CE.txt	Alad,Apoe,App,Bag5,Chordc1,Clu,Cnot7,Col7a1,Cst3,Dag1,Ddx3x,Dnajc3,Erlec1,F2,Fbln1,G6pdx,Gba,Glg1,Igbp1,Itih2,Kdm1a,Pak2,Papln,Picalm,Prg4,Ptpn1,Ptx3,Rabgef1,Rps3,Slit2,Sorl1,Src,Tgfb1,Thbs1,Tpr,Trip12,Tsg101,Ufl1,Usp4
GO:0032102	negative regulation of response to external stimulus	0.0197827	0.169069	16	484	341	18303	0.0330579	0.0186308	0.0469208	0.0264438	CS-CE.txt	Apoe,C1qtnf12,Chid1,Clasp2,Cnot7,Coro1b,F2,Fgb,Nenf,Ppm1b,Ptprs,Rabgef1,Sema3c,Slit2,Thbs1,Wnt4
GO:1903035	negative regulation of response to wounding	0.0203139	0.169069	6	484	81	18303	0.0123967	0.0044255	0.0740741	0.0264438	CS-CE.txt	Apoe,Clasp2,F2,Fgb,Ptprs,Wnt4
GO:0090260	negative regulation of retinal ganglion cell axon guidance	0.0264438	0.169069	1	484	1	18303	0.00206612	5.46359e-05	1	0.0264438	CS-CE.txt	Slit2
GO:2000299	negative regulation of Rho-dependent protein serine/threonine kinase activity	0.0264438	0.169069	1	484	1	18303	0.00206612	5.46359e-05	1	0.0264438	CS-CE.txt	Chordc1
GO:0062014	negative regulation of small molecule metabolic process	0.0226197	0.169069	6	484	83	18303	0.0123967	0.00453478	0.0722892	0.0264438	CS-CE.txt	Acadl,Apoe,C1qtnf12,Erlin2,Tgfb1,Wnt4
GO:1903277	negative regulation of sodium ion export across plasma membrane	0.0264438	0.169069	1	484	1	18303	0.00206612	5.46359e-05	1	0.0264438	CS-CE.txt	Agrn
GO:1903407	negative regulation of sodium:potassium-exchanging ATPase activity	0.0264438	0.169069	1	484	1	18303	0.00206612	5.46359e-05	1	0.0264438	CS-CE.txt	Agrn
GO:1902948	negative regulation of tau-protein kinase activity	0.0264438	0.169069	1	484	1	18303	0.00206612	5.46359e-05	1	0.0264438	CS-CE.txt	Sorl1
GO:0061369	negative regulation of testicular blood vessel morphogenesis	0.0264438	0.169069	1	484	1	18303	0.00206612	5.46359e-05	1	0.0264438	CS-CE.txt	Wnt4
GO:1901227	negative regulation of transcription from RNA polymerase II promoter involved in heart development	0.0264438	0.169069	1	484	1	18303	0.00206612	5.46359e-05	1	0.0264438	CS-CE.txt	Naca
GO:1904188	negative regulation of transformation of host cell by virus	0.0264438	0.169069	1	484	1	18303	0.00206612	5.46359e-05	1	0.0264438	CS-CE.txt	Fbln1
GO:0021682	nerve maturation	0.0264438	0.169069	1	484	1	18303	0.00206612	5.46359e-05	1	0.0264438	CS-CE.txt	Dag1
GO:0021503	neural fold bending	0.0264438	0.169069	1	484	1	18303	0.00206612	5.46359e-05	1	0.0264438	CS-CE.txt	Luzp1
GO:0006998	nuclear envelope organization	0.0208266	0.169069	4	484	40	18303	0.00826446	0.00218543	0.1	0.0264438	CS-CE.txt	Nup155,Nup93,Tor1b,Zmpste24
GO:0043173	nucleotide salvage	0.0222117	0.169069	2	484	9	18303	0.00413223	0.000491723	0.222222	0.0264438	CS-CE.txt	Hddc2,Hprt
GO:0000717	nucleotide-excision repair, DNA duplex unwinding	0.0264438	0.169069	1	484	1	18303	0.00206612	5.46359e-05	1	0.0264438	CS-CE.txt	Ercc3
GO:0021891	olfactory bulb interneuron development	0.0222117	0.169069	2	484	9	18303	0.00413223	0.000491723	0.222222	0.0264438	CS-CE.txt	Rac1,Slit2
GO:1901576	organic substance biosynthetic process	0.0222666	0.169069	115	484	3660	18303	0.237603	0.199967	0.0314208	0.0264438	CS-CE.txt	Abcd3,Abcf1,Acat1,Adss,Agpat4,Alad,Aldoa,Apoe,Ass1,Bcat2,Cant1,Cavin1,Cdipt,Chd6,Chpf,Chst14,Chst5,Cnot7,Col4a2,Ddx3x,Dhx36,Dld,Dnajc2,Dse,Edf1,Eif1,Eif2s3x,Eif4g3,Enoph1,Ercc3,Ext2,G6pdx,Gal3st4,Galnt18,Gart,Gba,Gmpr2,Gtf2i,Gxylt2,H2-Ke6,Hagh,Hddc2,Hip1,Hmgn5,Hpgds,Hprt,Hs2st1,Hs6st1,Kdm1a,Kdsr,Lfng,Loxl2,Lrrc47,Lta4h,Magt1,Mcm5,Med24,Mgat1,Morf4l2,Mybbp1a,Naca,Nars,Nme1,Nono,Npr2,Nup98,Papss1,P…
GO:0043932	ossification involved in bone remodeling	0.0264438	0.169069	1	484	1	18303	0.00206612	5.46359e-05	1	0.0264438	CS-CE.txt	Cthrc1
GO:0070407	oxidation-dependent protein catabolic process	0.0264438	0.169069	1	484	1	18303	0.00206612	5.46359e-05	1	0.0264438	CS-CE.txt	Lonp1
GO:0048341	paraxial mesoderm formation	0.0222117	0.169069	2	484	9	18303	0.00413223	0.000491723	0.222222	0.0264438	CS-CE.txt	Exoc4,Wnt11
GO:0018149	peptide cross-linking	0.0210189	0.169069	5	484	60	18303	0.0103306	0.00327815	0.0833333	0.0264438	CS-CE.txt	Egflam,F13a1,Fn1,Spock2,Thbs1
GO:0006909	phagocytosis	0.0226138	0.169069	13	484	262	18303	0.0268595	0.0143146	0.0496183	0.0264438	CS-CE.txt	Anxa3,Cd47,Coro1a,Dock1,Elmo1,Igha,Ighm,Ighv6-3,Lrp1,Ptx3,Rac1,Thbs1,Tmx3
GO:1901989	positive regulation of cell cycle phase transition	0.0203139	0.169069	6	484	81	18303	0.0123967	0.0044255	0.0740741	0.0264438	CS-CE.txt	App,Ddx3x,Phb2,Rpl17,Tgfb1,Tmod3
GO:0150117	positive regulation of cell-substrate junction organization	0.0246276	0.169069	3	484	24	18303	0.00619835	0.00131126	0.125	0.0264438	CS-CE.txt	Enpp2,Rac1,Wnt4
GO:1902771	positive regulation of choline O-acetyltransferase activity	0.0264438	0.169069	1	484	1	18303	0.00206612	5.46359e-05	1	0.0264438	CS-CE.txt	Sorl1
GO:2000066	positive regulation of cortisol biosynthetic process	0.0264438	0.169069	1	484	1	18303	0.00206612	5.46359e-05	1	0.0264438	CS-CE.txt	Wnt4
GO:2001272	positive regulation of cysteine-type endopeptidase activity involved in execution phase of apoptosis	0.0264438	0.169069	1	484	1	18303	0.00206612	5.46359e-05	1	0.0264438	CS-CE.txt	Rps3
GO:1902546	positive regulation of DNA N-glycosylase activity	0.0264438	0.169069	1	484	1	18303	0.00206612	5.46359e-05	1	0.0264438	CS-CE.txt	Rps3
GO:1902955	positive regulation of early endosome to recycling endosome transport	0.0264438	0.169069	1	484	1	18303	0.00206612	5.46359e-05	1	0.0264438	CS-CE.txt	Sorl1
GO:0045807	positive regulation of endocytosis	0.0234905	0.169069	7	484	107	18303	0.0144628	0.00584604	0.0654206	0.0264438	CS-CE.txt	Apoe,Clu,Hip1,Ighm,Lrp1,Tsg101,Wasl
GO:0034120	positive regulation of erythrocyte aggregation	0.0264438	0.169069	1	484	1	18303	0.00206612	5.46359e-05	1	0.0264438	CS-CE.txt	Lgals1
GO:0031536	positive regulation of exit from mitosis	0.0222117	0.169069	2	484	9	18303	0.00413223	0.000491723	0.222222	0.0264438	CS-CE.txt	Phb2,Tgfb1
GO:2001238	positive regulation of extrinsic apoptotic signaling pathway	0.0224147	0.169069	5	484	61	18303	0.0103306	0.00333279	0.0819672	0.0264438	CS-CE.txt	Pak2,Ppp1ca,Ppp2r1b,Tgfb2,Thbs1
GO:0051894	positive regulation of focal adhesion assembly	0.0246276	0.169069	3	484	24	18303	0.00619835	0.00131126	0.125	0.0264438	CS-CE.txt	Enpp2,Rac1,Wnt4
GO:0031948	positive regulation of glucocorticoid biosynthetic process	0.0264438	0.169069	1	484	1	18303	0.00206612	5.46359e-05	1	0.0264438	CS-CE.txt	Wnt4
GO:0031945	positive regulation of glucocorticoid metabolic process	0.0264438	0.169069	1	484	1	18303	0.00206612	5.46359e-05	1	0.0264438	CS-CE.txt	Wnt4
GO:1905855	positive regulation of heparan sulfate binding	0.0264438	0.169069	1	484	1	18303	0.00206612	5.46359e-05	1	0.0264438	CS-CE.txt	Apoe
GO:1905860	positive regulation of heparan sulfate proteoglycan binding	0.0264438	0.169069	1	484	1	18303	0.00206612	5.46359e-05	1	0.0264438	CS-CE.txt	Apoe
GO:1905926	positive regulation of invadopodium assembly	0.0264438	0.169069	1	484	1	18303	0.00206612	5.46359e-05	1	0.0264438	CS-CE.txt	Arpc2
GO:1903002	positive regulation of lipid transport across blood-brain barrier	0.0264438	0.169069	1	484	1	18303	0.00206612	5.46359e-05	1	0.0264438	CS-CE.txt	Apoe
GO:0090297	positive regulation of mitochondrial DNA replication	0.0264438	0.169069	1	484	1	18303	0.00206612	5.46359e-05	1	0.0264438	CS-CE.txt	Stoml2
GO:1902846	positive regulation of mitotic spindle elongation	0.0264438	0.169069	1	484	1	18303	0.00206612	5.46359e-05	1	0.0264438	CS-CE.txt	Numa1
GO:0110028	positive regulation of mitotic spindle organization	0.0264438	0.169069	1	484	1	18303	0.00206612	5.46359e-05	1	0.0264438	CS-CE.txt	Numa1
GO:0044093	positive regulation of molecular function	0.0259075	0.169069	49	484	1397	18303	0.10124	0.0763263	0.0350752	0.0264438	CS-CE.txt	Agrn,Anxa3,Apoe,App,Atp1b3,Cab39,Clu,Col4a3,Csf1r,Cthrc1,Dag1,Ddx3x,Edf1,Evi5,F2,Fgf1,Hip1,Ighm,Kdm1a,Lfng,Lrp1,Mtpn,Myo9b,Ncstn,Nme1,Npnt,Pacs1,Pak2,Parp9,Pdgfd,Phb2,Picalm,Pkd2,Prdx3,Ptpn1,Rac1,Ran,Rhoc,Rps3,Slk,Sorl1,Src,Tgfb1,Tgfb2,Thbs1,Tnik,Ufl1,Wnt11,Wnt4
GO:0050924	positive regulation of negative chemotaxis	0.0264438	0.169069	1	484	1	18303	0.00206612	5.46359e-05	1	0.0264438	CS-CE.txt	Slit2
GO:1902998	positive regulation of neurofibrillary tangle assembly	0.0264438	0.169069	1	484	1	18303	0.00206612	5.46359e-05	1	0.0264438	CS-CE.txt	Clu
GO:1903727	positive regulation of phospholipid metabolic process	0.0244835	0.169069	4	484	42	18303	0.00826446	0.00229471	0.0952381	0.0264438	CS-CE.txt	Rac1,Src,Stoml2,Tgfb1
GO:0043068	positive regulation of programmed cell death	0.0200286	0.169069	25	484	608	18303	0.0516529	0.0332186	0.0411184	0.0264438	CS-CE.txt	Acin1,Adamtsl4,Agrn,Clu,Col18a1,Col4a3,Ddx3x,Ercc3,Hip1,Mybbp1a,Pak2,Pla2g4a,Ppp1ca,Ppp2r1b,Rpl26,Rps3,Sfpq,Slit2,Slk,Sort1,Src,Tgfb1,Tgfb2,Thbs1,Wnt11
GO:1902365	positive regulation of protein localization to spindle pole body	0.0264438	0.169069	1	484	1	18303	0.00206612	5.46359e-05	1	0.0264438	CS-CE.txt	Numa1
GO:1900370	positive regulation of RNA interference	0.0264438	0.169069	1	484	1	18303	0.00206612	5.46359e-05	1	0.0264438	CS-CE.txt	Xpo5
GO:0045727	positive regulation of translation	0.021432	0.169069	7	484	105	18303	0.0144628	0.00573676	0.0666667	0.0264438	CS-CE.txt	Abcf1,Ddx3x,Dnajc3,Eif4g3,Rbm3,Rpl26,Thbs1
GO:0036494	positive regulation of translation initiation in response to endoplasmic reticulum stress	0.0264438	0.169069	1	484	1	18303	0.00206612	5.46359e-05	1	0.0264438	CS-CE.txt	Dnajc3
GO:0090100	positive regulation of transmembrane receptor protein serine/threonine kinase signaling pathway	0.0234905	0.169069	7	484	107	18303	0.0144628	0.00584604	0.0654206	0.0264438	CS-CE.txt	Bmp3,Npnt,Numa1,Nup93,Tgfb1,Tgfb2,Thbs1
GO:0150201	positive regulation of transport across blood-brain barrier	0.0264438	0.169069	1	484	1	18303	0.00206612	5.46359e-05	1	0.0264438	CS-CE.txt	Apoe
GO:0035281	pre-miRNA export from nucleus	0.0264438	0.169069	1	484	1	18303	0.00206612	5.46359e-05	1	0.0264438	CS-CE.txt	Xpo5
GO:1990261	pre-mRNA catabolic process	0.0264438	0.169069	1	484	1	18303	0.00206612	5.46359e-05	1	0.0264438	CS-CE.txt	Zpr1
GO:1902860	propionyl-CoA biosynthetic process	0.0264438	0.169069	1	484	1	18303	0.00206612	5.46359e-05	1	0.0264438	CS-CE.txt	Acat1
GO:1902858	propionyl-CoA metabolic process	0.0264438	0.169069	1	484	1	18303	0.00206612	5.46359e-05	1	0.0264438	CS-CE.txt	Acat1
GO:0051259	protein complex oligomerization	0.0210689	0.169069	23	484	550	18303	0.0475207	0.0300497	0.0418182	0.0264438	CS-CE.txt	Acadl,Acat1,Agrn,Alad,App,C1qtnf7,Cuta,Emilin1,H2-Ke6,Hprt,Itpr3,Lonp1,Marcks,Med24,Naxe,Nupl1,Oat,Pkd2,Rcc1,Shmt2,Stoml2,Stxbp3,Tor1b
GO:1990697	protein depalmitoleylation	0.0264438	0.169069	1	484	1	18303	0.00206612	5.46359e-05	1	0.0264438	CS-CE.txt	Notum
GO:0034975	protein folding in endoplasmic reticulum	0.0222117	0.169069	2	484	9	18303	0.00413223	0.000491723	0.222222	0.0264438	CS-CE.txt	Emc3,Emc4
GO:0006486	protein glycosylation	0.0256148	0.169069	10	484	185	18303	0.0206612	0.0101076	0.0540541	0.0264438	CS-CE.txt	Ext2,Galnt18,Gxylt2,Lfng,Magt1,Mgat1,Pmm2,Rpn1,Tmem165,Uggt2
GO:0090251	protein localization involved in establishment of planar polarity	0.0264438	0.169069	1	484	1	18303	0.00206612	5.46359e-05	1	0.0264438	CS-CE.txt	Celsr1
GO:0090435	protein localization to nuclear envelope	0.0222117	0.169069	2	484	9	18303	0.00413223	0.000491723	0.222222	0.0264438	CS-CE.txt	Ints13,Nup155
GO:0045047	protein targeting to ER	0.0246276	0.169069	3	484	24	18303	0.00619835	0.00131126	0.125	0.0264438	CS-CE.txt	Gm10320,Pmm2,Spcs2
GO:0009113	purine nucleobase biosynthetic process	0.0222117	0.169069	2	484	9	18303	0.00413223	0.000491723	0.222222	0.0264438	CS-CE.txt	Gart,Hprt
GO:0010139	pyrimidine deoxyribonucleotide salvage	0.0264438	0.169069	1	484	1	18303	0.00206612	5.46359e-05	1	0.0264438	CS-CE.txt	Hddc2
GO:0043538	regulation of actin phosphorylation	0.0264438	0.169069	1	484	1	18303	0.00206612	5.46359e-05	1	0.0264438	CS-CE.txt	Twf1
GO:0010692	regulation of alkaline phosphatase activity	0.0222117	0.169069	2	484	9	18303	0.00413223	0.000491723	0.222222	0.0264438	CS-CE.txt	Npnt,Tgfb2
GO:0060668	regulation of branching involved in salivary gland morphogenesis by extracellular matrix-epithelial cell signaling	0.0264438	0.169069	1	484	1	18303	0.00206612	5.46359e-05	1	0.0264438	CS-CE.txt	Ntn4
GO:0034248	regulation of cellular amide metabolic process	0.0256397	0.169069	16	484	352	18303	0.0330579	0.0192318	0.0454545	0.0264438	CS-CE.txt	Abcf1,Apoe,App,Clu,Cnot7,Ddx3x,Dnajc3,Eif4g3,Picalm,Ppp1ca,Rbm3,Rpl26,Rps3,Sorl1,Thbs1,Tpr
GO:1905891	regulation of cellular response to thapsigargin	0.0264438	0.169069	1	484	1	18303	0.00206612	5.46359e-05	1	0.0264438	CS-CE.txt	Clu
GO:1905894	regulation of cellular response to tunicamycin	0.0264438	0.169069	1	484	1	18303	0.00206612	5.46359e-05	1	0.0264438	CS-CE.txt	Clu
GO:1905890	regulation of cellular response to very-low-density lipoprotein particle stimulus	0.0264438	0.169069	1	484	1	18303	0.00206612	5.46359e-05	1	0.0264438	CS-CE.txt	Apoe
GO:1902769	regulation of choline O-acetyltransferase activity	0.0264438	0.169069	1	484	1	18303	0.00206612	5.46359e-05	1	0.0264438	CS-CE.txt	Sorl1
GO:0003400	regulation of COPII vesicle coating	0.0264438	0.169069	1	484	1	18303	0.00206612	5.46359e-05	1	0.0264438	CS-CE.txt	Preb
GO:0060310	regulation of elastin catabolic process	0.0264438	0.169069	1	484	1	18303	0.00206612	5.46359e-05	1	0.0264438	CS-CE.txt	Cst3
GO:0090113	regulation of ER to Golgi vesicle-mediated transport by GTP hydrolysis	0.0264438	0.169069	1	484	1	18303	0.00206612	5.46359e-05	1	0.0264438	CS-CE.txt	Preb
GO:1905853	regulation of heparan sulfate binding	0.0264438	0.169069	1	484	1	18303	0.00206612	5.46359e-05	1	0.0264438	CS-CE.txt	Apoe
GO:1905858	regulation of heparan sulfate proteoglycan binding	0.0264438	0.169069	1	484	1	18303	0.00206612	5.46359e-05	1	0.0264438	CS-CE.txt	Apoe
GO:1905924	regulation of invadopodium assembly	0.0264438	0.169069	1	484	1	18303	0.00206612	5.46359e-05	1	0.0264438	CS-CE.txt	Arpc2
GO:1900234	regulation of Kit signaling pathway	0.0264438	0.169069	1	484	1	18303	0.00206612	5.46359e-05	1	0.0264438	CS-CE.txt	Rabgef1
GO:0046890	regulation of lipid biosynthetic process	0.0214335	0.169069	9	484	154	18303	0.018595	0.00841392	0.0584416	0.0264438	CS-CE.txt	Abhd6,Acadl,Apoe,Erlin2,Fgf1,Igfbp7,Pla2g4a,Sf1,Wnt4
GO:0019216	regulation of lipid metabolic process	0.0199299	0.169069	15	484	313	18303	0.0309917	0.017101	0.0479233	0.0264438	CS-CE.txt	Abhd6,Acadl,Apoe,Erlin2,F2,Fgf1,Igfbp7,Pla2g4a,Rac1,Sf1,Src,Stoml2,Tgfb1,Wdr91,Wnt4
GO:1903000	regulation of lipid transport across blood-brain barrier	0.0264438	0.169069	1	484	1	18303	0.00206612	5.46359e-05	1	0.0264438	CS-CE.txt	Apoe
GO:0031110	regulation of microtubule polymerization or depolymerization	0.0214458	0.169069	6	484	82	18303	0.0123967	0.00448014	0.0731707	0.0264438	CS-CE.txt	Clasp2,Clip1,Map2,Numa1,Rac1,Rps3
GO:0032888	regulation of mitotic spindle elongation	0.0264438	0.169069	1	484	1	18303	0.00206612	5.46359e-05	1	0.0264438	CS-CE.txt	Numa1
GO:2000671	regulation of motor neuron apoptotic process	0.0222117	0.169069	2	484	9	18303	0.00413223	0.000491723	0.222222	0.0264438	CS-CE.txt	Crlf1,Zpr1
GO:1901214	regulation of neuron death	0.0212671	0.169069	16	484	344	18303	0.0330579	0.0187947	0.0465116	0.0264438	CS-CE.txt	Agrn,Apoe,Clu,Coro1a,Crlf1,G6pdx,Gba,Itpr1,Lrp1,Nono,Picalm,Prdx3,Set,Sorl1,Tgfb2,Zpr1
GO:1902847	regulation of neuronal signal transduction	0.0264438	0.169069	1	484	1	18303	0.00206612	5.46359e-05	1	0.0264438	CS-CE.txt	Clu
GO:0045428	regulation of nitric oxide biosynthetic process	0.0238693	0.169069	5	484	62	18303	0.0103306	0.00338742	0.0806452	0.0264438	CS-CE.txt	Ass1,Clu,Crp,Pkd2,Ptx3
GO:0010799	regulation of peptidyl-threonine phosphorylation	0.0244835	0.169069	4	484	42	18303	0.00826446	0.00229471	0.0952381	0.0264438	CS-CE.txt	App,Cab39,Phip,Tgfb1
GO:0120035	regulation of plasma membrane bounded cell projection organization	0.025	0.169069	28	484	714	18303	0.0578512	0.03901	0.0392157	0.0264438	CS-CE.txt	Agrn,Apoe,Arpc2,Bag5,Clasp2,Coro1b,Crp,Efemp1,Enpp2,Eps8l2,Fn1,Fscn1,H2-D1,Kdm1a,Lgals1,Lrp1,Map2,Nckap1,Nme1,Ptprs,Rac1,Sema3c,Slit2,Src,Tenm3,Tnik,Twf1,Wasl
GO:0043067	regulation of programmed cell death	0.0235459	0.169069	54	484	1555	18303	0.11157	0.0849587	0.0347267	0.0264438	CS-CE.txt	Acin1,Adamtsl4,Agrn,Aldh2,Apoe,Bag5,Bmp3,Card19,Clu,Col18a1,Col4a3,Comp,Coro1a,Crlf1,Csf1r,Cst3,Ddx3x,Dnajc3,Ercc3,Fgb,Fn1,G6pdx,Hip1,Igbp1,Kdm1a,Lrp1,Mybbp1a,Naca,Nme1,Nono,Pak2,Phb2,Phip,Pla2g4a,Ppp1ca,Ppp2r1b,Prdx3,Ptpn1,Rpl26,Rps3,Set,Sfpq,Slit2,Slk,Sort1,Src,Tgfb1,Tgfb2,Thbs1,Tnik,Ufl1,Wnt11,Wnt4,Zpr1
GO:0010732	regulation of protein glutathionylation	0.0264438	0.169069	1	484	1	18303	0.00206612	5.46359e-05	1	0.0264438	CS-CE.txt	G6pdx
GO:1902363	regulation of protein localization to spindle pole body	0.0264438	0.169069	1	484	1	18303	0.00206612	5.46359e-05	1	0.0264438	CS-CE.txt	Numa1
GO:0046578	regulation of Ras protein signal transduction	0.0242481	0.169069	12	484	237	18303	0.0247934	0.0129487	0.0506329	0.0264438	CS-CE.txt	Agfg2,Apoe,Arhgdib,Arhgef1,Arhgef18,Eps8l2,Myo9b,Rabgef1,Shoc2,Smap1,Spata13,Tgfb2
GO:2000377	regulation of reactive oxygen species metabolic process	0.0232	0.169069	10	484	182	18303	0.0206612	0.00994373	0.0549451	0.0264438	CS-CE.txt	Ass1,Clu,Crp,F2,G6pdx,Hp,Pkd2,Ptx3,Tgfb1,Thbs1
GO:2000644	regulation of receptor catabolic process	0.0222117	0.169069	2	484	9	18303	0.00413223	0.000491723	0.222222	0.0264438	CS-CE.txt	Apoe,Ptpn1
GO:0051282	regulation of sequestering of calcium ion	0.0234905	0.169069	7	484	107	18303	0.0144628	0.00584604	0.0654206	0.0264438	CS-CE.txt	Coro1a,F2,Itpr1,Itpr3,Pkd2,Tgfb1,Tgfb2
GO:0032887	regulation of spindle elongation	0.0264438	0.169069	1	484	1	18303	0.00206612	5.46359e-05	1	0.0264438	CS-CE.txt	Numa1
GO:1904187	regulation of transformation of host cell by virus	0.0264438	0.169069	1	484	1	18303	0.00206612	5.46359e-05	1	0.0264438	CS-CE.txt	Fbln1
GO:1904803	regulation of translation involved in cellular response to UV	0.0264438	0.169069	1	484	1	18303	0.00206612	5.46359e-05	1	0.0264438	CS-CE.txt	Rpl26
GO:0150200	regulation of transport across blood-brain barrier	0.0264438	0.169069	1	484	1	18303	0.00206612	5.46359e-05	1	0.0264438	CS-CE.txt	Apoe
GO:0010243	response to organonitrogen compound	0.0255692	0.169069	31	484	810	18303	0.0640496	0.044255	0.0382716	0.0264438	CS-CE.txt	App,Arpc2,Car2,Ccdc47,Col4a1,Col4a6,Erlec1,Erlin2,Get4,H13,Hprt,Itpr1,Itpr3,Lrp1,Man1b1,Pdgfd,Phip,Pkd2,Ppp2r2a,Ptpn1,Rab13,Rab8a,Sh3bp4,Slit2,Sort1,Src,Stxbp3,Ubqln2,Ubxn4,Ufl1,Uggt2
GO:0061481	response to TNF agonist	0.0264438	0.169069	1	484	1	18303	0.00206612	5.46359e-05	1	0.0264438	CS-CE.txt	Rps3
GO:0006396	RNA processing	0.0201793	0.169069	30	484	763	18303	0.0619835	0.0416872	0.0393185	0.0264438	CS-CE.txt	Acin1,App,Aqr,Cpsf1,Ddx39,Dhx36,Dis3,Ftsj3,Ik,Ints10,Luc7l2,Nono,Prpf3,Prpf31,Rbm22,Rbm27,Rbm3,Rpl26,Rpl35a,Rpl7a,Rps24,Rps8,Scaf8,Sf1,Sfpq,Snrpa1,Srsf9,Usp4,Zpr1,Zranb2
GO:0035385	Roundabout signaling pathway	0.0222117	0.169069	2	484	9	18303	0.00413223	0.000491723	0.222222	0.0264438	CS-CE.txt	Myo9b,Slit2
GO:0071173	spindle assembly checkpoint	0.0219705	0.169069	3	484	23	18303	0.00619835	0.00125662	0.130435	0.0264438	CS-CE.txt	Bub3,Ik,Tpr
GO:0048682	sprouting of injured axon	0.0264438	0.169069	1	484	1	18303	0.00206612	5.46359e-05	1	0.0264438	CS-CE.txt	Lamb2
GO:1990046	stress-induced mitochondrial fusion	0.0264438	0.169069	1	484	1	18303	0.00206612	5.46359e-05	1	0.0264438	CS-CE.txt	Stoml2
GO:1903701	substantia propria of cornea development	0.0264438	0.169069	1	484	1	18303	0.00206612	5.46359e-05	1	0.0264438	CS-CE.txt	Tgfb2
GO:0016182	synaptic vesicle budding from endosome	0.0264438	0.169069	1	484	1	18303	0.00206612	5.46359e-05	1	0.0264438	CS-CE.txt	Ap3d1
GO:0022028	tangential migration from the subventricular zone to the olfactory bulb	0.0222117	0.169069	2	484	9	18303	0.00413223	0.000491723	0.222222	0.0264438	CS-CE.txt	Rac1,Slit2
GO:0015734	taurine transport	0.0264438	0.169069	1	484	1	18303	0.00206612	5.46359e-05	1	0.0264438	CS-CE.txt	Slc6a6
GO:0036363	transforming growth factor beta activation	0.0264438	0.169069	1	484	1	18303	0.00206612	5.46359e-05	1	0.0264438	CS-CE.txt	Ltbp3
GO:0071604	transforming growth factor beta production	0.0264438	0.169069	1	484	1	18303	0.00206612	5.46359e-05	1	0.0264438	CS-CE.txt	Ltbp3
GO:1905313	transforming growth factor beta receptor signaling pathway involved in heart development	0.0264438	0.169069	1	484	1	18303	0.00206612	5.46359e-05	1	0.0264438	CS-CE.txt	Tgfb1
GO:0006049	UDP-N-acetylglucosamine catabolic process	0.0264438	0.169069	1	484	1	18303	0.00206612	5.46359e-05	1	0.0264438	CS-CE.txt	Mgat1
GO:0002218	activation of innate immune response	0.02745	0.170627	3	484	25	18303	0.00619835	0.0013659	0.12	0.0264438	CS-CE.txt	Nono,Rbm14,Sfpq
GO:0045176	apical protein localization	0.0272847	0.170627	2	484	10	18303	0.00413223	0.000546359	0.2	0.0264438	CS-CE.txt	Celsr1,Nckap1
GO:0006531	aspartate metabolic process	0.0272847	0.170627	2	484	10	18303	0.00413223	0.000546359	0.2	0.0264438	CS-CE.txt	Adss,Ass1
GO:0002062	chondrocyte differentiation	0.0269575	0.170627	5	484	64	18303	0.0103306	0.00349669	0.078125	0.0264438	CS-CE.txt	Col11a2,Hspg2,Impad1,Mia3,Tgfb1
GO:0046543	development of secondary female sexual characteristics	0.0272847	0.170627	2	484	10	18303	0.00413223	0.000546359	0.2	0.0264438	CS-CE.txt	Phb2,Tgfb1
GO:0035767	endothelial cell chemotaxis	0.0272847	0.170627	2	484	10	18303	0.00413223	0.000546359	0.2	0.0264438	CS-CE.txt	Coro1b,Rab13
GO:0043652	engulfment of apoptotic cell	0.0272847	0.170627	2	484	10	18303	0.00413223	0.000546359	0.2	0.0264438	CS-CE.txt	Rac1,Thbs1
GO:0071174	mitotic spindle checkpoint	0.02745	0.170627	3	484	25	18303	0.00619835	0.0013659	0.12	0.0264438	CS-CE.txt	Bub3,Ik,Tpr
GO:1900016	negative regulation of cytokine production involved in inflammatory response	0.0272847	0.170627	2	484	10	18303	0.00413223	0.000546359	0.2	0.0264438	CS-CE.txt	Chid1,F2
GO:1902100	negative regulation of metaphase/anaphase transition of cell cycle	0.02745	0.170627	3	484	25	18303	0.00619835	0.0013659	0.12	0.0264438	CS-CE.txt	Bub3,Ik,Tpr
GO:2000816	negative regulation of mitotic sister chromatid separation	0.02745	0.170627	3	484	25	18303	0.00619835	0.0013659	0.12	0.0264438	CS-CE.txt	Bub3,Ik,Tpr
GO:0031397	negative regulation of protein ubiquitination	0.0269575	0.170627	5	484	64	18303	0.0103306	0.00349669	0.078125	0.0264438	CS-CE.txt	Bag5,Rps3,Trip12,Ufl1,Usp4
GO:0010894	negative regulation of steroid biosynthetic process	0.02745	0.170627	3	484	25	18303	0.00619835	0.0013659	0.12	0.0264438	CS-CE.txt	Apoe,Erlin2,Wnt4
GO:0045939	negative regulation of steroid metabolic process	0.02745	0.170627	3	484	25	18303	0.00619835	0.0013659	0.12	0.0264438	CS-CE.txt	Apoe,Erlin2,Wnt4
GO:0038179	neurotrophin signaling pathway	0.02745	0.170627	3	484	25	18303	0.00619835	0.0013659	0.12	0.0264438	CS-CE.txt	Coro1a,Sort1,Src
GO:0070527	platelet aggregation	0.02745	0.170627	3	484	25	18303	0.00619835	0.0013659	0.12	0.0264438	CS-CE.txt	Fermt3,Fgb,Stxbp3
GO:0032464	positive regulation of protein homooligomerization	0.0272847	0.170627	2	484	10	18303	0.00413223	0.000546359	0.2	0.0264438	CS-CE.txt	Clu,Rhoc
GO:0034394	protein localization to cell surface	0.02745	0.170627	3	484	25	18303	0.00619835	0.0013659	0.12	0.0264438	CS-CE.txt	Usp4,Vcl,Wnt11
GO:0034067	protein localization to Golgi apparatus	0.02745	0.170627	3	484	25	18303	0.00619835	0.0013659	0.12	0.0264438	CS-CE.txt	Pacs1,Rab33b,Sorl1
GO:0051783	regulation of nuclear division	0.0273217	0.170627	10	484	187	18303	0.0206612	0.0102169	0.0534759	0.0264438	CS-CE.txt	Bub3,Eif4g3,Ik,Numa1,Phb2,Phip,Rcc1,Tgfb1,Tpr,Wnt4
GO:0001932	regulation of protein phosphorylation	0.0274703	0.170627	48	484	1369	18303	0.0991736	0.0747965	0.0350621	0.0264438	CS-CE.txt	Agrn,Aplp2,Apoe,App,Bmp3,Cab39,Cavin3,Chordc1,Clu,Cnot7,Crlf1,Csf1r,Dag1,Ddx3x,Dnajc3,Eif4g3,Enpp2,F2,Fbln1,Fgb,Fgf1,Fn1,Gba,Igbp1,Ighm,Il6st,Nenf,Npnt,Pak2,Parp9,Pdgfd,Phb2,Phip,Ptpn1,Rabgef1,Rac1,Rps3,Slit2,Slk,Sorl1,Src,Tgfb1,Tgfb2,Thbs1,Tnik,Tsg101,Twf1,Yes1
GO:0097264	self proteolysis	0.0272847	0.170627	2	484	10	18303	0.00413223	0.000546359	0.2	0.0264438	CS-CE.txt	Tenm2,Tenm3
GO:0009650	UV protection	0.0272847	0.170627	2	484	10	18303	0.00413223	0.000546359	0.2	0.0264438	CS-CE.txt	Ercc3,Mfap4
GO:0098927	vesicle-mediated transport between endosomal compartments	0.02745	0.170627	3	484	25	18303	0.00619835	0.0013659	0.12	0.0264438	CS-CE.txt	Coro1a,Ighm,Wdr91
GO:0051262	protein tetramerization	0.027574	0.17107	9	484	161	18303	0.018595	0.00879637	0.0559006	0.0264438	CS-CE.txt	Acadl,Agrn,H2-Ke6,Hprt,Naxe,Nupl1,Pkd2,Rcc1,Shmt2
GO:0001525	angiogenesis	0.0278035	0.171885	14	484	298	18303	0.0289256	0.0162815	0.0469799	0.0264438	CS-CE.txt	Clic4,Col18a1,Col4a1,Col4a2,Col8a1,Col8a2,Fgf1,Fn1,Hs6st1,Hspg2,Loxl2,Slit2,Srpx2,Thbs1
GO:0009063	cellular amino acid catabolic process	0.0277454	0.171885	6	484	87	18303	0.0123967	0.00475332	0.0689655	0.0264438	CS-CE.txt	Acat1,Aldh6a1,Asrgl1,Bcat2,Gstz1,Oat
GO:0042981	regulation of apoptotic process	0.0277769	0.171885	53	484	1537	18303	0.109504	0.0839753	0.0344828	0.0264438	CS-CE.txt	Acin1,Adamtsl4,Agrn,Aldh2,Apoe,Bag5,Bmp3,Card19,Clu,Col18a1,Col4a3,Comp,Coro1a,Crlf1,Csf1r,Ddx3x,Dnajc3,Ercc3,Fgb,Fn1,G6pdx,Hip1,Igbp1,Kdm1a,Lrp1,Mybbp1a,Naca,Nme1,Nono,Pak2,Phb2,Phip,Pla2g4a,Ppp1ca,Ppp2r1b,Prdx3,Ptpn1,Rpl26,Rps3,Set,Sfpq,Slit2,Slk,Sort1,Src,Tgfb1,Tgfb2,Thbs1,Tnik,Ufl1,Wnt11,Wnt4,Zpr1
GO:0071560	cellular response to transforming growth factor beta stimulus	0.0280077	0.172944	7	484	111	18303	0.0144628	0.00606458	0.0630631	0.0264438	CS-CE.txt	Col4a2,Ltbp3,Pdgfd,Src,Tgfb1,Tgfb2,Yes1
GO:0071675	regulation of mononuclear cell migration	0.0285047	0.175807	4	484	44	18303	0.00826446	0.00240398	0.0909091	0.0264438	CS-CE.txt	Pdgfd,Slit2,Tgfb1,Thbs1
GO:0010001	glial cell differentiation	0.0285427	0.175835	9	484	162	18303	0.018595	0.00885101	0.0555556	0.0264438	CS-CE.txt	Ahnak2,App,Clu,Dag1,Exoc4,Lamb2,Lrp1,Mxra8,Tgfb1
GO:0009142	nucleoside triphosphate biosynthetic process	0.0285926	0.175936	5	484	65	18303	0.0103306	0.00355133	0.0769231	0.0264438	CS-CE.txt	Aldoa,Nme1,Stoml2,Suclg1,Tgfb1
GO:0031344	regulation of cell projection organization	0.0287509	0.176704	28	484	723	18303	0.0578512	0.0395017	0.0387275	0.0264438	CS-CE.txt	Agrn,Apoe,Arpc2,Bag5,Clasp2,Coro1b,Crp,Efemp1,Enpp2,Eps8l2,Fn1,Fscn1,H2-D1,Kdm1a,Lgals1,Lrp1,Map2,Nckap1,Nme1,Ptprs,Rac1,Sema3c,Slit2,Src,Tenm3,Tnik,Twf1,Wasl
GO:0042325	regulation of phosphorylation	0.0289879	0.177952	51	484	1474	18303	0.105372	0.0805332	0.0345997	0.0264438	CS-CE.txt	Agrn,Aplp2,Apoe,App,Bmp3,Cab39,Cavin3,Chordc1,Clu,Cnot7,Crlf1,Csf1r,Dag1,Ddx3x,Dnajc3,Eif4g3,Enpp2,F2,Fbln1,Fgb,Fgf1,Fn1,Gba,Igbp1,Ighm,Il6st,Nenf,Npnt,Pak2,Parp9,Pdgfd,Phb2,Phip,Prdx3,Ptpn1,Rabgef1,Rac1,Rps3,Slit2,Slk,Sorl1,Src,Srpx2,Tgfb1,Tgfb2,Thbs1,Tnik,Tsg101,Twf1,Wdr91,Yes1
GO:0045859	regulation of protein kinase activity	0.0290893	0.178367	26	484	661	18303	0.053719	0.0361143	0.0393343	0.0264438	CS-CE.txt	Agrn,Aplp2,Apoe,App,Cab39,Chordc1,Clu,Csf1r,Dag1,Ddx3x,Dnajc3,Fgf1,Gba,Ighm,Pak2,Pdgfd,Ptpn1,Rps3,Slk,Sorl1,Src,Tgfb1,Tgfb2,Thbs1,Tnik,Tsg101
GO:0048646	anatomical structure formation involved in morphogenesis	0.0303629	0.184057	33	484	886	18303	0.0681818	0.0484074	0.037246	0.0264438	CS-CE.txt	Actn1,Ahnak2,Celsr1,Clic4,Col18a1,Col4a1,Col4a2,Col8a1,Col8a2,Cthrc1,Dchs1,Exoc4,Ext2,Fgf1,Fn1,Hs2st1,Hs6st1,Hspg2,Lfng,Loxl2,Luzp1,Nckap1,Ntn3,Sema3c,Slit2,Srpx2,Tgfb1,Tgfb2,Thbs1,Tmod3,Wnt11,Wnt4,Wnt6
GO:0034629	cellular protein-containing complex localization	0.030437	0.184057	3	484	26	18303	0.00619835	0.00142053	0.115385	0.0264438	CS-CE.txt	Nup133,Ran,Wasl
GO:0061037	negative regulation of cartilage development	0.030437	0.184057	3	484	26	18303	0.00619835	0.00142053	0.115385	0.0264438	CS-CE.txt	Efemp1,Ltbp3,Tgfb2
GO:1905819	negative regulation of chromosome separation	0.030437	0.184057	3	484	26	18303	0.00619835	0.00142053	0.115385	0.0264438	CS-CE.txt	Bub3,Ik,Tpr
GO:0061045	negative regulation of wound healing	0.0302891	0.184057	5	484	66	18303	0.0103306	0.00360597	0.0757576	0.0264438	CS-CE.txt	Apoe,Clasp2,F2,Fgb,Wnt4
GO:0033866	nucleoside bisphosphate biosynthetic process	0.030437	0.184057	3	484	26	18303	0.00619835	0.00142053	0.115385	0.0264438	CS-CE.txt	Acat1,Dld,Papss1
GO:0034033	purine nucleoside bisphosphate biosynthetic process	0.030437	0.184057	3	484	26	18303	0.00619835	0.00142053	0.115385	0.0264438	CS-CE.txt	Acat1,Dld,Papss1
GO:0009205	purine ribonucleoside triphosphate metabolic process	0.0302891	0.184057	5	484	66	18303	0.0103306	0.00360597	0.0757576	0.0264438	CS-CE.txt	Aldoa,Nme1,Ran,Stoml2,Tgfb1
GO:0007176	regulation of epidermal growth factor-activated receptor activity	0.030437	0.184057	3	484	26	18303	0.00619835	0.00142053	0.115385	0.0264438	CS-CE.txt	Aplp2,App,Tsg101
GO:1903725	regulation of phospholipid metabolic process	0.0302891	0.184057	5	484	66	18303	0.0103306	0.00360597	0.0757576	0.0264438	CS-CE.txt	Rac1,Src,Stoml2,Tgfb1,Wdr91
GO:0030162	regulation of proteolysis	0.030328	0.184057	27	484	695	18303	0.0557851	0.0379719	0.0388489	0.0264438	CS-CE.txt	Alad,Apoe,App,Bag5,Clu,Col4a3,Col7a1,Cst3,Ddx3x,Erlec1,F2,Gba,Glg1,Hip1,Igbp1,Itih2,Nub1,Pak2,Papln,Picalm,Rps3,Sorl1,Src,Thbs1,Ubqln2,Uchl5,Ufl1
GO:0034030	ribonucleoside bisphosphate biosynthetic process	0.030437	0.184057	3	484	26	18303	0.00619835	0.00142053	0.115385	0.0264438	CS-CE.txt	Acat1,Dld,Papss1
GO:0016049	cell growth	0.0304731	0.184063	7	484	113	18303	0.0144628	0.00617385	0.0619469	0.0264438	CS-CE.txt	App,Kdm1a,Lamb2,Slit2,Tgfb1,Tgfb2,Vcl
GO:0072175	epithelial tube formation	0.030551	0.184322	9	484	164	18303	0.018595	0.00896028	0.054878	0.0264438	CS-CE.txt	Celsr1,Cthrc1,Hs2st1,Luzp1,Nckap1,Tgfb1,Tgfb2,Wnt4,Wnt6
GO:0044270	cellular nitrogen compound catabolic process	0.0310173	0.186921	13	484	274	18303	0.0268595	0.0149702	0.0474453	0.0264438	CS-CE.txt	Acadl,Acat1,Aldh6a1,Cant1,Cnot7,Dis3,Gmpr2,Hprt,Mgat1,Nbas,Snd1,Zhx2,Zpr1
GO:1901990	regulation of mitotic cell cycle phase transition	0.0311121	0.187278	12	484	246	18303	0.0247934	0.0134404	0.0487805	0.0264438	CS-CE.txt	App,Bub3,Ddx3x,Ercc3,Ik,Phb2,Pkd2,Rpl17,Rpl26,Tgfb1,Tmod3,Tpr
GO:0051640	organelle localization	0.0311821	0.187484	18	484	420	18303	0.0371901	0.0229471	0.0428571	0.0264438	CS-CE.txt	Ap3b1,Ap3d1,Cdc42bpa,Clasp2,Exoc4,Exoc6b,Ints13,Numa1,Nup98,Preb,Rab13,Rab8a,Ran,Stx6,Stxbp3,Vps18,Vps45,Wasl
GO:0061024	membrane organization	0.0312764	0.187837	27	484	697	18303	0.0557851	0.0380812	0.0387374	0.0264438	CS-CE.txt	Agrn,Ahnak2,Ap3d1,Apoe,Atp11b,Clip1,Clu,Elmo1,Get4,Igha,Ighm,Ighv6-3,Mia3,Nup155,Nup93,Pacsin2,Picalm,Preb,Rab13,Rab8a,Rac1,Snap47,Stx6,Thbs1,Tor1b,Wasl,Zmpste24
GO:0032269	negative regulation of cellular protein metabolic process	0.0315908	0.189296	36	484	986	18303	0.0743802	0.053871	0.0365112	0.0264438	CS-CE.txt	Alad,Apoe,App,Bag5,Chordc1,Cnot7,Col7a1,Cst3,Dag1,Ddx3x,Dnajc3,Erlec1,F2,Fbln1,G6pdx,Gba,Glg1,Igbp1,Itih2,Kdm1a,Pak2,Papln,Picalm,Ptpn1,Rabgef1,Rps3,Slit2,Sorl1,Src,Tgfb1,Thbs1,Tpr,Trip12,Tsg101,Ufl1,Usp4
GO:0010977	negative regulation of neuron projection development	0.0315913	0.189296	9	484	165	18303	0.018595	0.00901492	0.0545455	0.0264438	CS-CE.txt	Apoe,Bag5,Efemp1,H2-D1,Lgals1,Lrp1,Ptprs,Sema3c,Slit2
GO:2001251	negative regulation of chromosome organization	0.0317589	0.189867	7	484	114	18303	0.0144628	0.00622849	0.0614035	0.0264438	CS-CE.txt	Bub3,Ik,Kdm1a,Phf2,Src,Tpr,Trip12
GO:0071559	response to transforming growth factor beta	0.0317589	0.189867	7	484	114	18303	0.0144628	0.00622849	0.0614035	0.0264438	CS-CE.txt	Col4a2,Ltbp3,Pdgfd,Src,Tgfb1,Tgfb2,Yes1
GO:0046395	carboxylic acid catabolic process	0.0319411	0.190379	10	484	192	18303	0.0206612	0.0104901	0.0520833	0.0264438	CS-CE.txt	Abcd3,Acadl,Acat1,Aldh6a1,Asrgl1,Bcat2,Etfa,Gstz1,Oat,Tgfb1
GO:0045665	negative regulation of neuron differentiation	0.031953	0.190379	12	484	247	18303	0.0247934	0.0134951	0.048583	0.0264438	CS-CE.txt	Apoe,App,Bag5,Efemp1,Fuom,H2-D1,Lgals1,Lrp1,Ptprs,Sema3c,Slit2,Zhx2
GO:0016054	organic acid catabolic process	0.0319411	0.190379	10	484	192	18303	0.0206612	0.0104901	0.0520833	0.0264438	CS-CE.txt	Abcd3,Acadl,Acat1,Aldh6a1,Asrgl1,Bcat2,Etfa,Gstz1,Oat,Tgfb1
GO:1901880	negative regulation of protein depolymerization	0.0320476	0.190511	5	484	67	18303	0.0103306	0.0036606	0.0746269	0.0264438	CS-CE.txt	Capza2,Clasp2,Map2,Tmod3,Twf1
GO:1905897	regulation of response to endoplasmic reticulum stress	0.0320476	0.190511	5	484	67	18303	0.0103306	0.0036606	0.0746269	0.0264438	CS-CE.txt	Clu,Dnajc3,Erlec1,Ptpn1,Ubqln2
GO:0030042	actin filament depolymerization	0.0327728	0.192936	2	484	11	18303	0.00413223	0.000600994	0.181818	0.0264438	CS-CE.txt	Dstn,Twf1
GO:0038166	angiotensin-activated signaling pathway	0.0327728	0.192936	2	484	11	18303	0.00413223	0.000600994	0.181818	0.0264438	CS-CE.txt	Car2,Src
GO:0060600	dichotomous subdivision of an epithelial terminal unit	0.0327728	0.192936	2	484	11	18303	0.00413223	0.000600994	0.181818	0.0264438	CS-CE.txt	Celsr1,Sema3c
GO:0016197	endosomal transport	0.0326559	0.192936	9	484	166	18303	0.018595	0.00906955	0.0542169	0.0264438	CS-CE.txt	Ap3d1,Evi5,Lrba,Picalm,Rab13,Snx27,Sort1,Stx6,Vps52
GO:0033327	Leydig cell differentiation	0.0327728	0.192936	2	484	11	18303	0.00413223	0.000600994	0.181818	0.0264438	CS-CE.txt	Map7,Sf1
GO:0045717	negative regulation of fatty acid biosynthetic process	0.0327728	0.192936	2	484	11	18303	0.00413223	0.000600994	0.181818	0.0264438	CS-CE.txt	Acadl,Erlin2
GO:0021772	olfactory bulb development	0.0328956	0.192936	4	484	46	18303	0.00826446	0.00251325	0.0869565	0.0264438	CS-CE.txt	Crtac1,Csf1r,Rac1,Slit2
GO:1902231	positive regulation of intrinsic apoptotic signaling pathway in response to DNA damage	0.0327728	0.192936	2	484	11	18303	0.00413223	0.000600994	0.181818	0.0264438	CS-CE.txt	Rpl26,Rps3
GO:0010712	regulation of collagen metabolic process	0.0328956	0.192936	4	484	46	18303	0.00826446	0.00251325	0.0869565	0.0264438	CS-CE.txt	F2,Mfap4,Tgfb1,Wnt4
GO:0051489	regulation of filopodium assembly	0.0328956	0.192936	4	484	46	18303	0.00826446	0.00251325	0.0869565	0.0264438	CS-CE.txt	Agrn,Arpc2,Fscn1,Wasl
GO:0061136	regulation of proteasomal protein catabolic process	0.0326559	0.192936	9	484	166	18303	0.018595	0.00906955	0.0542169	0.0264438	CS-CE.txt	Alad,Bag5,Clu,Erlec1,Gba,Nub1,Ubqln2,Uchl5,Ufl1
GO:0006418	tRNA aminoacylation for protein translation	0.0328956	0.192936	4	484	46	18303	0.00826446	0.00251325	0.0869565	0.0264438	CS-CE.txt	Lrrc47,Nars,Sars,Yars
GO:0032101	regulation of response to external stimulus	0.0330839	0.193824	30	484	796	18303	0.0619835	0.0434901	0.0376884	0.0264438	CS-CE.txt	Agrn,Apoe,App,C1qtnf12,Cd47,Chid1,Clasp2,Cnot7,Coch,Coro1b,F2,Fgb,Fgf1,Fn1,Nenf,Nono,Parp9,Pdgfd,Pla2g4a,Ppm1b,Ptprs,Rabgef1,Rac1,Rbm14,Sema3c,Sfpq,Slit2,Tgfb1,Thbs1,Wnt4
GO:0071634	regulation of transforming growth factor beta production	0.0335879	0.19634	3	484	27	18303	0.00619835	0.00147517	0.111111	0.0264438	CS-CE.txt	Tgfb2,Thbs1,Wnt11
GO:0031577	spindle checkpoint	0.0335879	0.19634	3	484	27	18303	0.00619835	0.00147517	0.111111	0.0264438	CS-CE.txt	Bub3,Ik,Tpr
GO:0042509	regulation of tyrosine phosphorylation of STAT protein	0.0338687	0.197542	5	484	68	18303	0.0103306	0.00371524	0.0735294	0.0264438	CS-CE.txt	Cnot7,Crlf1,Csf1r,Il6st,Parp9
GO:0098876	vesicle-mediated transport to the plasma membrane	0.0338687	0.197542	5	484	68	18303	0.0103306	0.00371524	0.0735294	0.0264438	CS-CE.txt	Exoc4,Exoc6b,Rab8a,Snap47,Snx27
GO:0031345	negative regulation of cell projection organization	0.0339342	0.197705	10	484	194	18303	0.0206612	0.0105994	0.0515464	0.0264438	CS-CE.txt	Apoe,Bag5,Coro1b,Efemp1,H2-D1,Lgals1,Lrp1,Ptprs,Sema3c,Slit2
GO:0035966	response to topologically incorrect protein	0.0344382	0.20042	7	484	116	18303	0.0144628	0.00633776	0.0603448	0.0264438	CS-CE.txt	Clu,Dnajc3,Hspa13,Ptpn1,Thbs1,Ubxn4,Uggt2
GO:2001234	negative regulation of apoptotic signaling pathway	0.0345092	0.200611	11	484	222	18303	0.0227273	0.0121292	0.0495495	0.0264438	CS-CE.txt	Bag5,Clu,Ddx3x,Fgb,Igbp1,Kdm1a,Nono,Phip,Ptpn1,Src,Wnt4
GO:0002684	positive regulation of immune system process	0.0347274	0.201656	33	484	896	18303	0.0681818	0.0489537	0.0368304	0.0264438	CS-CE.txt	Ap3b1,Ap3d1,App,C4bp,Car2,Cd47,Coch,Coro1a,Crp,Csf1r,Fam49b,H2-D1,Igha,Ighm,Ighv6-3,Il6st,Kdm1a,Lgals1,Masp1,Mia3,Nono,Parp9,Pdgfd,Rabgef1,Rac1,Rbm14,Rps3,Sfpq,Smap1,Stoml2,Tgfb1,Tgfb2,Thbs1
GO:0046916	cellular transition metal ion homeostasis	0.0351597	0.203011	6	484	92	18303	0.0123967	0.0050265	0.0652174	0.0264438	CS-CE.txt	Aplp2,App,Atp2c1,Ftl1,Picalm,Slc39a4
GO:0008333	endosome to lysosome transport	0.0352308	0.203011	4	484	47	18303	0.00826446	0.00256789	0.0851064	0.0264438	CS-CE.txt	Snx27,Sort1,Tsg101,Vps18
GO:0050922	negative regulation of chemotaxis	0.0352308	0.203011	4	484	47	18303	0.00826446	0.00256789	0.0851064	0.0264438	CS-CE.txt	Coro1b,Sema3c,Slit2,Thbs1
GO:0060761	negative regulation of response to cytokine stimulus	0.0352308	0.203011	4	484	47	18303	0.00826446	0.00256789	0.0851064	0.0264438	CS-CE.txt	Cnot7,Il6st,Rabgef1,Slit2
GO:0045860	positive regulation of protein kinase activity	0.0350994	0.203011	18	484	426	18303	0.0371901	0.0232749	0.0422535	0.0264438	CS-CE.txt	Agrn,Cab39,Clu,Csf1r,Dag1,Ddx3x,Fgf1,Ighm,Pak2,Pdgfd,Ptpn1,Rps3,Slk,Src,Tgfb1,Tgfb2,Thbs1,Tnik
GO:1902930	regulation of alcohol biosynthetic process	0.0352308	0.203011	4	484	47	18303	0.00826446	0.00256789	0.0851064	0.0264438	CS-CE.txt	Apoe,Erlin2,Fgf1,Wnt4
GO:0032330	regulation of chondrocyte differentiation	0.0352308	0.203011	4	484	47	18303	0.00826446	0.00256789	0.0851064	0.0264438	CS-CE.txt	Efemp1,Glg1,Loxl2,Ltbp3
GO:0031532	actin cytoskeleton reorganization	0.0357527	0.205568	5	484	69	18303	0.0103306	0.00376987	0.0724638	0.0264438	CS-CE.txt	Atp2c1,Cdc42bpa,Ptpn1,Rac1,Tnik
GO:0007009	plasma membrane organization	0.0357527	0.205568	5	484	69	18303	0.0103306	0.00376987	0.0724638	0.0264438	CS-CE.txt	Agrn,Ahnak2,Clu,Pacsin2,Wasl
GO:0016482	cytosolic transport	0.0358324	0.205802	7	484	117	18303	0.0144628	0.00639239	0.0598291	0.0264438	CS-CE.txt	Coro1a,Evi5,Ighm,Sort1,Stx6,Vps52,Wdr91
GO:0030030	cell projection organization	0.036113	0.207187	39	484	1095	18303	0.0805785	0.0598263	0.0356164	0.0264438	CS-CE.txt	Apoe,App,Clu,Coro1a,Coro1b,Crtac1,Csf1r,Cthrc1,Dag1,Fnbp1l,Fscn1,Hprt,Kdm1a,Lama1,Lama2,Lama5,Lamb2,Map2,Myo9b,Nckap1,Ntn3,Pacsin2,Pak2,Picalm,Pitpna,Pkn2,Rab13,Rab8a,Rac1,Sema3c,Slit2,Spata13,Tenm2,Tgfb2,Tnik,Tsku,Vcl,Wasl,Zpr1
GO:0045010	actin nucleation	0.0369012	0.208525	3	484	28	18303	0.00619835	0.0015298	0.107143	0.0264438	CS-CE.txt	Arpc2,Arpc3,Wasl
GO:0014002	astrocyte development	0.0369012	0.208525	3	484	28	18303	0.00619835	0.0015298	0.107143	0.0264438	CS-CE.txt	App,Lamb2,Lrp1
GO:0072599	establishment of protein localization to endoplasmic reticulum	0.0369012	0.208525	3	484	28	18303	0.00619835	0.0015298	0.107143	0.0264438	CS-CE.txt	Gm10320,Pmm2,Spcs2
GO:0001893	maternal placenta development	0.0369012	0.208525	3	484	28	18303	0.00619835	0.0015298	0.107143	0.0264438	CS-CE.txt	Dazap1,Pla2g4a,Prdx3
GO:0044788	modulation by host of viral process	0.0369012	0.208525	3	484	28	18303	0.00619835	0.0015298	0.107143	0.0264438	CS-CE.txt	Apoe,Crp,Ptx3
GO:0033048	negative regulation of mitotic sister chromatid segregation	0.0369012	0.208525	3	484	28	18303	0.00619835	0.0015298	0.107143	0.0264438	CS-CE.txt	Bub3,Ik,Tpr
GO:1901215	negative regulation of neuron death	0.0364614	0.208525	11	484	224	18303	0.0227273	0.0122384	0.0491071	0.0264438	CS-CE.txt	Apoe,Coro1a,Crlf1,Gba,Itpr1,Lrp1,Nono,Prdx3,Set,Sorl1,Zpr1
GO:0010466	negative regulation of peptidase activity	0.0364028	0.208525	12	484	252	18303	0.0247934	0.0137682	0.047619	0.0264438	CS-CE.txt	App,Col7a1,Cst3,Ddx3x,Igbp1,Itih2,Pak2,Papln,Picalm,Sorl1,Src,Thbs1
GO:0043552	positive regulation of phosphatidylinositol 3-kinase activity	0.0369012	0.208525	3	484	28	18303	0.00619835	0.0015298	0.107143	0.0264438	CS-CE.txt	Rac1,Src,Tgfb1
GO:0007346	regulation of mitotic cell cycle	0.0368147	0.208525	21	484	520	18303	0.0433884	0.0284106	0.0403846	0.0264438	CS-CE.txt	App,Bub3,Ddx3x,Ercc3,Ik,Ints13,Numa1,Pak2,Parp3,Phb2,Phip,Pkd2,Pkn2,Rcc1,Rpl17,Rpl26,Slk,Tgfb1,Tmod3,Tnik,Tpr
GO:1902175	regulation of oxidative stress-induced intrinsic apoptotic signaling pathway	0.0369012	0.208525	3	484	28	18303	0.00619835	0.0015298	0.107143	0.0264438	CS-CE.txt	Bag5,Nono,Sfpq
GO:0061298	retina vasculature development in camera-type eye	0.0369012	0.208525	3	484	28	18303	0.00619835	0.0015298	0.107143	0.0264438	CS-CE.txt	Clic4,Col4a1,Lama1
GO:0006903	vesicle targeting	0.0369012	0.208525	3	484	28	18303	0.00619835	0.0015298	0.107143	0.0264438	CS-CE.txt	Clasp2,Exoc4,Preb
GO:0006829	zinc ion transport	0.0369012	0.208525	3	484	28	18303	0.00619835	0.0015298	0.107143	0.0264438	CS-CE.txt	Ap3b1,Ap3d1,Slc39a4
GO:0043484	regulation of RNA splicing	0.0372635	0.210347	7	484	118	18303	0.0144628	0.00644703	0.059322	0.0264438	CS-CE.txt	Acin1,Ahnak2,Dazap1,Nup98,Rbm22,Srsf9,Zpr1
GO:0048762	mesenchymal cell differentiation	0.0377123	0.211519	8	484	144	18303	0.0165289	0.00786756	0.0555556	0.0264438	CS-CE.txt	Fn1,Lama5,Loxl2,Sema3c,Tgfb1,Tgfb2,Wnt11,Wnt4
GO:0010596	negative regulation of endothelial cell migration	0.0376598	0.211519	4	484	48	18303	0.00826446	0.00262252	0.0833333	0.0264438	CS-CE.txt	Apoe,Slit2,Tgfb1,Thbs1
GO:0051055	negative regulation of lipid biosynthetic process	0.0376598	0.211519	4	484	48	18303	0.00826446	0.00262252	0.0833333	0.0264438	CS-CE.txt	Acadl,Apoe,Erlin2,Wnt4
GO:0021988	olfactory lobe development	0.0376598	0.211519	4	484	48	18303	0.00826446	0.00262252	0.0833333	0.0264438	CS-CE.txt	Crtac1,Csf1r,Rac1,Slit2
GO:0009199	ribonucleoside triphosphate metabolic process	0.0377002	0.211519	5	484	70	18303	0.0103306	0.00382451	0.0714286	0.0264438	CS-CE.txt	Aldoa,Nme1,Ran,Stoml2,Tgfb1
GO:0006900	vesicle budding from membrane	0.0376598	0.211519	4	484	48	18303	0.00826446	0.00262252	0.0833333	0.0264438	CS-CE.txt	Ap3d1,Mia3,Preb,Wasl
GO:0007411	axon guidance	0.0381781	0.213903	10	484	198	18303	0.0206612	0.0108179	0.0505051	0.0264438	CS-CE.txt	App,Csf1r,Dag1,Lama2,Lamb2,Rac1,Sema3c,Slit2,Tenm2,Tgfb2
GO:0009437	carnitine metabolic process	0.0386507	0.214043	2	484	12	18303	0.00413223	0.00065563	0.166667	0.0264438	CS-CE.txt	Acadl,Aldh9a1
GO:1903540	establishment of protein localization to postsynaptic membrane	0.0386507	0.214043	2	484	12	18303	0.00413223	0.00065563	0.166667	0.0264438	CS-CE.txt	Rab8a,Snap47
GO:0046855	inositol phosphate dephosphorylation	0.0386507	0.214043	2	484	12	18303	0.00413223	0.00065563	0.166667	0.0264438	CS-CE.txt	Inpp1,Inpp5a
GO:0021670	lateral ventricle development	0.0386507	0.214043	2	484	12	18303	0.00413223	0.00065563	0.166667	0.0264438	CS-CE.txt	Tsku,Uchl5
GO:0051668	localization within membrane	0.0384502	0.214043	6	484	94	18303	0.0123967	0.00513577	0.0638298	0.0264438	CS-CE.txt	Agrn,Apoe,Clip1,Mia3,Nup133,Rac1
GO:0043086	negative regulation of catalytic activity	0.0385615	0.214043	27	484	711	18303	0.0557851	0.0388461	0.0379747	0.0264438	CS-CE.txt	1300017J02Rik,Apoe,App,Bag5,Chordc1,Col7a1,Cst3,Ddx3x,Dnajc3,Gba,Hp,Igbp1,Itih2,Pak2,Papln,Parp9,Picalm,Prdx3,Ptpn1,Ptx3,Sh3bp4,Sorl1,Sort1,Src,Tgfb2,Thbs1,Tsg101
GO:0098969	neurotransmitter receptor transport to postsynaptic membrane	0.0386507	0.214043	2	484	12	18303	0.00413223	0.00065563	0.166667	0.0264438	CS-CE.txt	Rab8a,Snap47
GO:0048570	notochord morphogenesis	0.0386507	0.214043	2	484	12	18303	0.00413223	0.00065563	0.166667	0.0264438	CS-CE.txt	Nckap1,Wnt11
GO:0097320	plasma membrane tubulation	0.0386507	0.214043	2	484	12	18303	0.00413223	0.00065563	0.166667	0.0264438	CS-CE.txt	Pacsin2,Wasl
GO:0051798	positive regulation of hair follicle development	0.0386507	0.214043	2	484	12	18303	0.00413223	0.00065563	0.166667	0.0264438	CS-CE.txt	Numa1,Tgfb2
GO:1901201	regulation of extracellular matrix assembly	0.0386507	0.214043	2	484	12	18303	0.00413223	0.00065563	0.166667	0.0264438	CS-CE.txt	Clasp2,Dag1
GO:0071900	regulation of protein serine/threonine kinase activity	0.0387533	0.214386	17	484	401	18303	0.035124	0.021909	0.042394	0.0264438	CS-CE.txt	Apoe,Cab39,Chordc1,Csf1r,Ddx3x,Fgf1,Gba,Ighm,Pdgfd,Ptpn1,Rps3,Sorl1,Src,Tgfb1,Thbs1,Tnik,Tsg101
GO:0030154	cell differentiation	0.0391887	0.216363	112	484	3633	18303	0.231405	0.198492	0.0308285	0.0264438	CS-CE.txt	Actn1,Adamtsl4,Agrn,Ahnak2,Aldh6a1,Ap3d1,Apoe,App,Bag5,Bmp1,Bmp3,Celsr1,Chrdl1,Clasp2,Clic4,Clu,Col11a2,Col18a1,Crp,Crtac1,Crygb,Csf1r,Cthrc1,Dag1,Dazap1,Dchs1,Dld,Dock1,Edf1,Efemp1,Enpp2,Ercc3,Exoc4,Ext2,F2,Fermt3,Fgf1,Fn1,Fuom,G6pdx,Gmpr2,H2-D1,Hba-a1,Hip1,Hprt,Hs6st1,Hspg2,Ighm,Il6st,Impad1,Kdm1a,Krt10,Krt2,Lama1,Lama2,Lama5,Lamb2,Lamb3,Lfng,Lgals1,Loxl2,Lrp1,Map2,Map7,Mia3,Mxra8,Nckap1,Nme1,N…
GO:0048585	negative regulation of response to stimulus	0.039193	0.216363	52	484	1537	18303	0.107438	0.0839753	0.0338321	0.0264438	CS-CE.txt	Apoe,Bag5,C1qtnf12,Cavin3,Chid1,Chrdl1,Clasp2,Clu,Cnot7,Coro1b,Csf1r,Cthrc1,Dag1,Ddx3x,Dnajc3,Erlec1,F2,Fbln1,Fgb,Gba,Glg1,Igbp1,Il6st,Itpr1,Kdm1a,Lfng,Lrp1,Nenf,Nono,Notum,Nup93,Phb2,Phip,Pkd2,Ppm1b,Ptpn1,Ptprs,Rabgef1,Rps3,Sema3c,Sh3bp4,Slit2,Sorl1,Src,Tgfb1,Tgfb2,Thbs1,Trip12,Tsg101,Tsku,Wnt11,Wnt4
GO:0006950	response to stress	0.0395039	0.217851	98	484	3136	18303	0.202479	0.171338	0.03125	0.0264438	CS-CE.txt	Abcf3,Acadl,Adamts5,Adh5,Anxa3,Ap3b1,Apoe,App,Ass1,C4bp,Ccdc47,Celsr1,Chd6,Chid1,Clu,Cnot7,Coch,Coro1a,Coro1b,Crp,Csf1r,Cst3,Ddx39,Ddx3x,Dnajc3,Ercc3,Erlec1,Erlin2,F13a1,F2,Fbln1,Fermt3,Fgb,Fgf1,Fn1,G6pdx,Gba,Get4,Gpx8,H13,Hmga1,Hp,Hspa13,Igha,Ighm,Ighv6-3,Itpr1,Lamb2,Lonp1,Loxl2,Lrp1,Man1b1,Map7,Mapkapk2,Masp1,Mia3,Morf4l2,Mybbp1a,Nono,Pak2,Parp3,Parp9,Pcna-ps2,Pdgfd,Pgk1,Pkd2,Prdx3,Ptpn1,Ptx3,R…
GO:0120032	regulation of plasma membrane bounded cell projection assembly	0.0395685	0.217979	9	484	172	18303	0.018595	0.00939737	0.0523256	0.0264438	CS-CE.txt	Agrn,Arpc2,Eps8l2,Fscn1,Nckap1,Rac1,Slit2,Twf1,Wasl
GO:0061077	chaperone-mediated protein folding	0.0397114	0.218537	5	484	71	18303	0.0103306	0.00387915	0.0704225	0.0264438	CS-CE.txt	Canx,Chordc1,Clu,Hspa13,Tor1b
GO:0032456	endocytic recycling	0.0403755	0.219437	3	484	29	18303	0.00619835	0.00158444	0.103448	0.0264438	CS-CE.txt	Rab13,Stx6,Vps52
GO:0035272	exocrine system development	0.0401825	0.219437	4	484	49	18303	0.00826446	0.00267716	0.0816327	0.0264438	CS-CE.txt	Dag1,Lama1,Lama5,Sema3c
GO:0061900	glial cell activation	0.0403755	0.219437	3	484	29	18303	0.00619835	0.00158444	0.103448	0.0264438	CS-CE.txt	App,Clu,Lrp1
GO:0150076	neuroinflammatory response	0.0403755	0.219437	3	484	29	18303	0.00619835	0.00158444	0.103448	0.0264438	CS-CE.txt	App,Clu,Lrp1
GO:0099637	neurotransmitter receptor transport	0.0403755	0.219437	3	484	29	18303	0.00619835	0.00158444	0.103448	0.0264438	CS-CE.txt	Ap3d1,Rab8a,Snap47
GO:0030168	platelet activation	0.0401825	0.219437	4	484	49	18303	0.00826446	0.00267716	0.0816327	0.0264438	CS-CE.txt	F2,Fermt3,Fgb,Stxbp3
GO:0001954	positive regulation of cell-matrix adhesion	0.0401825	0.219437	4	484	49	18303	0.00826446	0.00267716	0.0816327	0.0264438	CS-CE.txt	Dag1,Enpp2,Rac1,Wnt4
GO:1904037	positive regulation of epithelial cell apoptotic process	0.0403755	0.219437	3	484	29	18303	0.00619835	0.00158444	0.103448	0.0264438	CS-CE.txt	Col18a1,Sort1,Thbs1
GO:0045687	positive regulation of glial cell differentiation	0.0401825	0.219437	4	484	49	18303	0.00826446	0.00267716	0.0816327	0.0264438	CS-CE.txt	App,Dag1,Enpp2,Il6st
GO:1901698	response to nitrogen compound	0.0400658	0.219437	33	484	907	18303	0.0681818	0.0495547	0.0363837	0.0264438	CS-CE.txt	App,Arpc2,Car2,Ccdc47,Col4a1,Col4a6,Dhx36,Erlec1,Erlin2,Get4,H13,Hprt,Itpr1,Itpr3,Lrp1,Man1b1,Pdgfd,Phip,Pkd2,Ppp2r2a,Ptpn1,Rab13,Rab8a,Sh3bp4,Slit2,Sort1,Src,Stxbp3,Thbs1,Ubqln2,Ubxn4,Ufl1,Uggt2
GO:0014044	Schwann cell development	0.0403755	0.219437	3	484	29	18303	0.00619835	0.00158444	0.103448	0.0264438	CS-CE.txt	Ahnak2,Dag1,Lamb2
GO:0043039	tRNA aminoacylation	0.0401825	0.219437	4	484	49	18303	0.00826446	0.00267716	0.0816327	0.0264438	CS-CE.txt	Lrrc47,Nars,Sars,Yars
GO:0097485	neuron projection guidance	0.0404318	0.219517	10	484	200	18303	0.0206612	0.0109272	0.05	0.0264438	CS-CE.txt	App,Csf1r,Dag1,Lama2,Lamb2,Rac1,Sema3c,Slit2,Tenm2,Tgfb2
GO:0050428	3'-phosphoadenosine 5'-phosphosulfate biosynthetic process	0.0521896	0.220361	1	484	2	18303	0.00206612	0.000109272	0.5	0.0264438	CS-CE.txt	Papss1
GO:0006085	acetyl-CoA biosynthetic process	0.044894	0.220361	2	484	13	18303	0.00413223	0.000710266	0.153846	0.0264438	CS-CE.txt	Acat1,Dld
GO:0046356	acetyl-CoA catabolic process	0.0521896	0.220361	1	484	2	18303	0.00206612	0.000109272	0.5	0.0264438	CS-CE.txt	Acat1
GO:0051764	actin crosslink formation	0.044894	0.220361	2	484	13	18303	0.00413223	0.000710266	0.153846	0.0264438	CS-CE.txt	Actn1,Marcks
GO:0051693	actin filament capping	0.0477994	0.220361	3	484	31	18303	0.00619835	0.00169371	0.0967742	0.0264438	CS-CE.txt	Capza2,Tmod3,Twf1
GO:0046084	adenine biosynthetic process	0.0521896	0.220361	1	484	2	18303	0.00206612	0.000109272	0.5	0.0264438	CS-CE.txt	Hprt
GO:0046083	adenine metabolic process	0.0521896	0.220361	1	484	2	18303	0.00206612	0.000109272	0.5	0.0264438	CS-CE.txt	Hprt
GO:0006168	adenine salvage	0.0521896	0.220361	1	484	2	18303	0.00206612	0.000109272	0.5	0.0264438	CS-CE.txt	Hprt
GO:0046185	aldehyde catabolic process	0.044894	0.220361	2	484	13	18303	0.00413223	0.000710266	0.153846	0.0264438	CS-CE.txt	Adh5,Hagh
GO:0043038	amino acid activation	0.0427991	0.220361	4	484	50	18303	0.00826446	0.00273179	0.08	0.0264438	CS-CE.txt	Lrrc47,Nars,Sars,Yars
GO:0006577	amino-acid betaine metabolic process	0.0514792	0.220361	2	484	14	18303	0.00413223	0.000764902	0.142857	0.0264438	CS-CE.txt	Acadl,Aldh9a1
GO:0086098	angiotensin-activated signaling pathway involved in heart process	0.0521896	0.220361	1	484	2	18303	0.00206612	0.000109272	0.5	0.0264438	CS-CE.txt	Src
GO:0002033	angiotensin-mediated vasodilation involved in regulation of systemic arterial blood pressure	0.0521896	0.220361	1	484	2	18303	0.00206612	0.000109272	0.5	0.0264438	CS-CE.txt	G6pdx
GO:0006530	asparagine catabolic process	0.0521896	0.220361	1	484	2	18303	0.00206612	0.000109272	0.5	0.0264438	CS-CE.txt	Asrgl1
GO:0003401	axis elongation	0.0477994	0.220361	3	484	31	18303	0.00619835	0.00169371	0.0967742	0.0264438	CS-CE.txt	Fgf1,Tgfb1,Wnt11
GO:0051016	barbed-end actin filament capping	0.0514792	0.220361	2	484	14	18303	0.00413223	0.000764902	0.142857	0.0264438	CS-CE.txt	Capza2,Twf1
GO:0060348	bone development	0.0446919	0.220361	9	484	176	18303	0.018595	0.00961591	0.0511364	0.0264438	CS-CE.txt	Comp,Dchs1,Glg1,Hspg2,Impad1,Ltbp3,Npr2,Src,Thbs1
GO:0060349	bone morphogenesis	0.0419305	0.220361	6	484	96	18303	0.0123967	0.00524504	0.0625	0.0264438	CS-CE.txt	Comp,Glg1,Hspg2,Impad1,Ltbp3,Thbs1
GO:0009082	branched-chain amino acid biosynthetic process	0.0521896	0.220361	1	484	2	18303	0.00206612	0.000109272	0.5	0.0264438	CS-CE.txt	Bcat2
GO:0080120	CAAX-box protein maturation	0.0521896	0.220361	1	484	2	18303	0.00206612	0.000109272	0.5	0.0264438	CS-CE.txt	Zmpste24
GO:0071586	CAAX-box protein processing	0.0521896	0.220361	1	484	2	18303	0.00206612	0.000109272	0.5	0.0264438	CS-CE.txt	Zmpste24
GO:0016340	calcium-dependent cell-matrix adhesion	0.0521896	0.220361	1	484	2	18303	0.00206612	0.000109272	0.5	0.0264438	CS-CE.txt	Dag1
GO:0060351	cartilage development involved in endochondral bone morphogenesis	0.0440089	0.220361	3	484	30	18303	0.00619835	0.00163908	0.1	0.0264438	CS-CE.txt	Comp,Hspg2,Thbs1
GO:0002362	CD4-positive, CD25-positive, alpha-beta regulatory T cell lineage commitment	0.0521896	0.220361	1	484	2	18303	0.00206612	0.000109272	0.5	0.0264438	CS-CE.txt	Tgfb1
GO:0072202	cell differentiation involved in metanephros development	0.0514792	0.220361	2	484	14	18303	0.00413223	0.000764902	0.142857	0.0264438	CS-CE.txt	Lamb2,Wnt4
GO:0048869	cellular developmental process	0.0451553	0.220361	114	484	3726	18303	0.235537	0.203573	0.0305958	0.0264438	CS-CE.txt	Actn1,Adamtsl4,Agrn,Ahnak2,Aldh6a1,Ap3d1,Apoe,App,Bag5,Bmp1,Bmp3,Celsr1,Chrdl1,Clasp2,Clic4,Clu,Col11a2,Col18a1,Crp,Crtac1,Crygb,Csf1r,Cthrc1,Dag1,Dazap1,Dchs1,Dld,Dock1,Edf1,Efemp1,Enpp2,Ercc3,Exoc4,Ext2,F2,Fermt3,Fgf1,Fn1,Fuom,G6pdx,Gmpr2,H2-D1,Hba-a1,Hip1,Hprt,Hs6st1,Hspg2,Ighm,Il6st,Impad1,Kdm1a,Krt10,Krt2,Lama1,Lama2,Lama5,Lamb2,Lamb3,Lfng,Lgals1,Loxl2,Lrp1,Map2,Map7,Mia3,Mxra8,Myo9b,Nckap1,…
GO:0071277	cellular response to calcium ion	0.051211	0.220361	4	484	53	18303	0.00826446	0.0028957	0.0754717	0.0264438	CS-CE.txt	Clic4,Crp,Krt10,Pkd2
GO:0071874	cellular response to norepinephrine stimulus	0.0521896	0.220361	1	484	2	18303	0.00206612	0.000109272	0.5	0.0264438	CS-CE.txt	App
GO:0071393	cellular response to progesterone stimulus	0.0521896	0.220361	1	484	2	18303	0.00206612	0.000109272	0.5	0.0264438	CS-CE.txt	Src
GO:0072752	cellular response to rapamycin	0.0521896	0.220361	1	484	2	18303	0.00206612	0.000109272	0.5	0.0264438	CS-CE.txt	Arpc2
GO:0034224	cellular response to zinc ion starvation	0.0521896	0.220361	1	484	2	18303	0.00206612	0.000109272	0.5	0.0264438	CS-CE.txt	Slc39a4
GO:0051131	chaperone-mediated protein complex assembly	0.044894	0.220361	2	484	13	18303	0.00413223	0.000710266	0.153846	0.0264438	CS-CE.txt	Clu,Lonp1
GO:0021836	chemorepulsion involved in postnatal olfactory bulb interneuron migration	0.0521896	0.220361	1	484	2	18303	0.00206612	0.000109272	0.5	0.0264438	CS-CE.txt	Slit2
GO:0048669	collateral sprouting in absence of injury	0.0521896	0.220361	1	484	2	18303	0.00206612	0.000109272	0.5	0.0264438	CS-CE.txt	App
GO:0048749	compound eye development	0.0521896	0.220361	1	484	2	18303	0.00206612	0.000109272	0.5	0.0264438	CS-CE.txt	Chrdl1
GO:0061448	connective tissue development	0.0452095	0.220361	10	484	204	18303	0.0206612	0.0111457	0.0490196	0.0264438	CS-CE.txt	Bmp1,Bmp3,Col11a2,Comp,Hspg2,Impad1,Mia3,Tgfb1,Tgfb2,Thbs1
GO:0021966	corticospinal neuron axon guidance	0.0521896	0.220361	1	484	2	18303	0.00206612	0.000109272	0.5	0.0264438	CS-CE.txt	Slit2
GO:0019835	cytolysis	0.0477994	0.220361	3	484	31	18303	0.00619835	0.00169371	0.0967742	0.0264438	CS-CE.txt	F2,Fgl2,Hprt
GO:0051801	cytolysis in other organism involved in symbiotic interaction	0.0521896	0.220361	1	484	2	18303	0.00206612	0.000109272	0.5	0.0264438	CS-CE.txt	F2
GO:0002181	cytoplasmic translation	0.0507333	0.220361	5	484	76	18303	0.0103306	0.00415232	0.0657895	0.0264438	CS-CE.txt	Eif2s3x,Rpl17,Rpl26,Rpl35a,Rps3
GO:0016358	dendrite development	0.0433618	0.220361	7	484	122	18303	0.0144628	0.00666557	0.057377	0.0264438	CS-CE.txt	App,Hprt,Map2,Pak2,Picalm,Rac1,Wasl
GO:0009726	detection of endogenous stimulus	0.0521896	0.220361	1	484	2	18303	0.00206612	0.000109272	0.5	0.0264438	CS-CE.txt	Pkd2
GO:0003127	detection of nodal flow	0.0521896	0.220361	1	484	2	18303	0.00206612	0.000109272	0.5	0.0264438	CS-CE.txt	Pkd2
GO:0045136	development of secondary sexual characteristics	0.044894	0.220361	2	484	13	18303	0.00413223	0.000710266	0.153846	0.0264438	CS-CE.txt	Phb2,Tgfb1
GO:0006271	DNA strand elongation involved in DNA replication	0.044894	0.220361	2	484	13	18303	0.00413223	0.000710266	0.153846	0.0264438	CS-CE.txt	Parp3,Pcna-ps2
GO:0007439	ectodermal digestive tract development	0.0521896	0.220361	1	484	2	18303	0.00206612	0.000109272	0.5	0.0264438	CS-CE.txt	Vps52
GO:0048611	embryonic ectodermal digestive tract development	0.0521896	0.220361	1	484	2	18303	0.00206612	0.000109272	0.5	0.0264438	CS-CE.txt	Vps52
GO:0021831	embryonic olfactory bulb interneuron precursor migration	0.0521896	0.220361	1	484	2	18303	0.00206612	0.000109272	0.5	0.0264438	CS-CE.txt	Rac1
GO:0001886	endothelial cell morphogenesis	0.0514792	0.220361	2	484	14	18303	0.00413223	0.000764902	0.142857	0.0264438	CS-CE.txt	Clic4,Col18a1
GO:0034230	enkephalin processing	0.0521896	0.220361	1	484	2	18303	0.00206612	0.000109272	0.5	0.0264438	CS-CE.txt	Cpe
GO:0060441	epithelial tube branching involved in lung morphogenesis	0.0477994	0.220361	3	484	31	18303	0.00619835	0.00169371	0.0967742	0.0264438	CS-CE.txt	Celsr1,Dag1,Lama1
GO:0060857	establishment of glial blood-brain barrier	0.0521896	0.220361	1	484	2	18303	0.00206612	0.000109272	0.5	0.0264438	CS-CE.txt	Mxra8
GO:0090177	establishment of planar polarity involved in neural tube closure	0.0521896	0.220361	1	484	2	18303	0.00206612	0.000109272	0.5	0.0264438	CS-CE.txt	Cthrc1
GO:0035088	establishment or maintenance of apical/basal cell polarity	0.0455094	0.220361	4	484	51	18303	0.00826446	0.00278643	0.0784314	0.0264438	CS-CE.txt	Fscn1,Lama1,Scarf2,Wnt11
GO:0061245	establishment or maintenance of bipolar cell polarity	0.0455094	0.220361	4	484	51	18303	0.00826446	0.00278643	0.0784314	0.0264438	CS-CE.txt	Fscn1,Lama1,Scarf2,Wnt11
GO:0006635	fatty acid beta-oxidation	0.0455094	0.220361	4	484	51	18303	0.00826446	0.00278643	0.0784314	0.0264438	CS-CE.txt	Abcd3,Acadl,Acat1,Etfa
GO:0046949	fatty-acyl-CoA biosynthetic process	0.0521896	0.220361	1	484	2	18303	0.00206612	0.000109272	0.5	0.0264438	CS-CE.txt	Acat1
GO:0030237	female sex determination	0.0521896	0.220361	1	484	2	18303	0.00206612	0.000109272	0.5	0.0264438	CS-CE.txt	Wnt4
GO:0046294	formaldehyde catabolic process	0.0521896	0.220361	1	484	2	18303	0.00206612	0.000109272	0.5	0.0264438	CS-CE.txt	Adh5
GO:0030389	fructosamine metabolic process	0.0521896	0.220361	1	484	2	18303	0.00206612	0.000109272	0.5	0.0264438	CS-CE.txt	Fn3k
GO:0072311	glomerular epithelial cell differentiation	0.044894	0.220361	2	484	13	18303	0.00413223	0.000710266	0.153846	0.0264438	CS-CE.txt	Lamb2,Nup93
GO:0072112	glomerular visceral epithelial cell differentiation	0.044894	0.220361	2	484	13	18303	0.00413223	0.000710266	0.153846	0.0264438	CS-CE.txt	Lamb2,Nup93
GO:0006680	glucosylceramide catabolic process	0.0521896	0.220361	1	484	2	18303	0.00206612	0.000109272	0.5	0.0264438	CS-CE.txt	Gba
GO:0019264	glycine biosynthetic process from serine	0.0521896	0.220361	1	484	2	18303	0.00206612	0.000109272	0.5	0.0264438	CS-CE.txt	Shmt2
GO:0006544	glycine metabolic process	0.0514792	0.220361	2	484	14	18303	0.00413223	0.000764902	0.142857	0.0264438	CS-CE.txt	Gart,Shmt2
GO:0055108	Golgi to transport vesicle transport	0.0521896	0.220361	1	484	2	18303	0.00206612	0.000109272	0.5	0.0264438	CS-CE.txt	Exoc4
GO:1901070	guanosine-containing compound biosynthetic process	0.0514792	0.220361	2	484	14	18303	0.00413223	0.000764902	0.142857	0.0264438	CS-CE.txt	Hprt,Nme1
GO:0033169	histone H3-K9 demethylation	0.044894	0.220361	2	484	13	18303	0.00413223	0.000710266	0.153846	0.0264438	CS-CE.txt	Kdm1a,Phf2
GO:0071545	inositol phosphate catabolic process	0.0514792	0.220361	2	484	14	18303	0.00413223	0.000764902	0.142857	0.0264438	CS-CE.txt	Inpp1,Inpp5a
GO:0051702	interaction with symbiont	0.0439264	0.220361	5	484	73	18303	0.0103306	0.00398842	0.0684932	0.0264438	CS-CE.txt	Apoe,Crp,F2,Fn1,Ptx3
GO:0036498	IRE1-mediated unfolded protein response	0.0521896	0.220361	1	484	2	18303	0.00206612	0.000109272	0.5	0.0264438	CS-CE.txt	Ptpn1
GO:0098711	iron ion import across plasma membrane	0.0521896	0.220361	1	484	2	18303	0.00206612	0.000109272	0.5	0.0264438	CS-CE.txt	Picalm
GO:0018146	keratan sulfate biosynthetic process	0.0521896	0.220361	1	484	2	18303	0.00206612	0.000109272	0.5	0.0264438	CS-CE.txt	Chst5
GO:0003334	keratinocyte development	0.0514792	0.220361	2	484	14	18303	0.00413223	0.000764902	0.142857	0.0264438	CS-CE.txt	Krt10,Krt2
GO:0060490	lateral sprouting involved in lung morphogenesis	0.0521896	0.220361	1	484	2	18303	0.00206612	0.000109272	0.5	0.0264438	CS-CE.txt	Celsr1
GO:0009098	leucine biosynthetic process	0.0521896	0.220361	1	484	2	18303	0.00206612	0.000109272	0.5	0.0264438	CS-CE.txt	Bcat2
GO:0010877	lipid transport involved in lipid storage	0.0521896	0.220361	1	484	2	18303	0.00206612	0.000109272	0.5	0.0264438	CS-CE.txt	Apoe
GO:0009106	lipoate metabolic process	0.0521896	0.220361	1	484	2	18303	0.00206612	0.000109272	0.5	0.0264438	CS-CE.txt	Dld
GO:0015910	long-chain fatty acid import into peroxisome	0.0521896	0.220361	1	484	2	18303	0.00206612	0.000109272	0.5	0.0264438	CS-CE.txt	Abcd3
GO:0038145	macrophage colony-stimulating factor signaling pathway	0.0521896	0.220361	1	484	2	18303	0.00206612	0.000109272	0.5	0.0264438	CS-CE.txt	Csf1r
GO:0061517	macrophage proliferation	0.0521896	0.220361	1	484	2	18303	0.00206612	0.000109272	0.5	0.0264438	CS-CE.txt	Clu
GO:0007617	mating behavior	0.0440089	0.220361	3	484	30	18303	0.00619835	0.00163908	0.1	0.0264438	CS-CE.txt	Aplp2,App,Fuom
GO:0060031	mediolateral intercalation	0.0521896	0.220361	1	484	2	18303	0.00206612	0.000109272	0.5	0.0264438	CS-CE.txt	Wnt11
GO:0097753	membrane bending	0.0521896	0.220361	1	484	2	18303	0.00206612	0.000109272	0.5	0.0264438	CS-CE.txt	Picalm
GO:1904211	membrane protein proteolysis involved in retrograde protein transport, ER to cytosol	0.0521896	0.220361	1	484	2	18303	0.00206612	0.000109272	0.5	0.0264438	CS-CE.txt	H13
GO:0072244	metanephric glomerular epithelium development	0.0521896	0.220361	1	484	2	18303	0.00206612	0.000109272	0.5	0.0264438	CS-CE.txt	Lamb2
GO:0061518	microglial cell proliferation	0.0521896	0.220361	1	484	2	18303	0.00206612	0.000109272	0.5	0.0264438	CS-CE.txt	Clu
GO:0030682	mitigation of host defenses by symbiont	0.0521896	0.220361	1	484	2	18303	0.00206612	0.000109272	0.5	0.0264438	CS-CE.txt	Tgfb1
GO:0019049	mitigation of host defenses by virus	0.0521896	0.220361	1	484	2	18303	0.00206612	0.000109272	0.5	0.0264438	CS-CE.txt	Tgfb1
GO:0044867	modulation by host of viral catalytic activity	0.0521896	0.220361	1	484	2	18303	0.00206612	0.000109272	0.5	0.0264438	CS-CE.txt	Ptx3
GO:0044866	modulation by host of viral exo-alpha-sialidase activity	0.0521896	0.220361	1	484	2	18303	0.00206612	0.000109272	0.5	0.0264438	CS-CE.txt	Ptx3
GO:0044870	modulation by host of viral glycoprotein metabolic process	0.0521896	0.220361	1	484	2	18303	0.00206612	0.000109272	0.5	0.0264438	CS-CE.txt	Ptx3
GO:0031990	mRNA export from nucleus in response to heat stress	0.0521896	0.220361	1	484	2	18303	0.00206612	0.000109272	0.5	0.0264438	CS-CE.txt	Tpr
GO:0043217	myelin maintenance	0.0514792	0.220361	2	484	14	18303	0.00413223	0.000764902	0.142857	0.0264438	CS-CE.txt	Ahnak2,Clu
GO:0052403	negative regulation by host of symbiont catalytic activity	0.0521896	0.220361	1	484	2	18303	0.00206612	0.000109272	0.5	0.0264438	CS-CE.txt	Ptx3
GO:0044869	negative regulation by host of viral exo-alpha-sialidase activity	0.0521896	0.220361	1	484	2	18303	0.00206612	0.000109272	0.5	0.0264438	CS-CE.txt	Ptx3
GO:0044871	negative regulation by host of viral glycoprotein metabolic process	0.0521896	0.220361	1	484	2	18303	0.00206612	0.000109272	0.5	0.0264438	CS-CE.txt	Ptx3
GO:1902931	negative regulation of alcohol biosynthetic process	0.0514792	0.220361	2	484	14	18303	0.00413223	0.000764902	0.142857	0.0264438	CS-CE.txt	Apoe,Erlin2
GO:1902960	negative regulation of aspartic-type endopeptidase activity involved in amyloid precursor protein catabolic process	0.0521896	0.220361	1	484	2	18303	0.00206612	0.000109272	0.5	0.0264438	CS-CE.txt	Sorl1
GO:1905246	negative regulation of aspartic-type peptidase activity	0.0521896	0.220361	1	484	2	18303	0.00206612	0.000109272	0.5	0.0264438	CS-CE.txt	Sorl1
GO:0043537	negative regulation of blood vessel endothelial cell migration	0.0440089	0.220361	3	484	30	18303	0.00619835	0.00163908	0.1	0.0264438	CS-CE.txt	Apoe,Tgfb1,Thbs1
GO:0062044	negative regulation of cardiac epithelial to mesenchymal transition	0.0521896	0.220361	1	484	2	18303	0.00206612	0.000109272	0.5	0.0264438	CS-CE.txt	Tgfb2
GO:0052199	negative regulation of catalytic activity in other organism involved in symbiotic interaction	0.0521896	0.220361	1	484	2	18303	0.00206612	0.000109272	0.5	0.0264438	CS-CE.txt	Ptx3
GO:0150118	negative regulation of cell-substrate junction organization	0.0514792	0.220361	2	484	14	18303	0.00413223	0.000764902	0.142857	0.0264438	CS-CE.txt	Clasp2,Src
GO:0051985	negative regulation of chromosome segregation	0.0517446	0.220361	3	484	32	18303	0.00619835	0.00174835	0.09375	0.0264438	CS-CE.txt	Bub3,Ik,Tpr
GO:1905006	negative regulation of epithelial to mesenchymal transition involved in endocardial cushion formation	0.0521896	0.220361	1	484	2	18303	0.00206612	0.000109272	0.5	0.0264438	CS-CE.txt	Tgfb2
GO:1903016	negative regulation of exo-alpha-sialidase activity	0.0521896	0.220361	1	484	2	18303	0.00206612	0.000109272	0.5	0.0264438	CS-CE.txt	Ptx3
GO:0045920	negative regulation of exocytosis	0.0440089	0.220361	3	484	30	18303	0.00619835	0.00163908	0.1	0.0264438	CS-CE.txt	Rab33b,Rabgef1,Stxbp3
GO:0051895	negative regulation of focal adhesion assembly	0.0514792	0.220361	2	484	14	18303	0.00413223	0.000764902	0.142857	0.0264438	CS-CE.txt	Clasp2,Src
GO:1904021	negative regulation of G protein-coupled receptor internalization	0.0521896	0.220361	1	484	2	18303	0.00206612	0.000109272	0.5	0.0264438	CS-CE.txt	Ubqln2
GO:0071623	negative regulation of granulocyte chemotaxis	0.0521896	0.220361	1	484	2	18303	0.00206612	0.000109272	0.5	0.0264438	CS-CE.txt	Slit2
GO:1901315	negative regulation of histone H2A K63-linked ubiquitination	0.0521896	0.220361	1	484	2	18303	0.00206612	0.000109272	0.5	0.0264438	CS-CE.txt	Trip12
GO:0033183	negative regulation of histone ubiquitination	0.0521896	0.220361	1	484	2	18303	0.00206612	0.000109272	0.5	0.0264438	CS-CE.txt	Trip12
GO:0032707	negative regulation of interleukin-23 production	0.0521896	0.220361	1	484	2	18303	0.00206612	0.000109272	0.5	0.0264438	CS-CE.txt	Rac1
GO:0070104	negative regulation of interleukin-6-mediated signaling pathway	0.0521896	0.220361	1	484	2	18303	0.00206612	0.000109272	0.5	0.0264438	CS-CE.txt	Il6st
GO:2000393	negative regulation of lamellipodium morphogenesis	0.0521896	0.220361	1	484	2	18303	0.00206612	0.000109272	0.5	0.0264438	CS-CE.txt	Coro1b
GO:1903312	negative regulation of mRNA metabolic process	0.0507333	0.220361	5	484	76	18303	0.0103306	0.00415232	0.0657895	0.0264438	CS-CE.txt	Acin1,Mapkapk2,Nbas,Rnf20,Srsf9
GO:0050686	negative regulation of mRNA processing	0.0517446	0.220361	3	484	32	18303	0.00619835	0.00174835	0.09375	0.0264438	CS-CE.txt	Acin1,Rnf20,Srsf9
GO:0043901	negative regulation of multi-organism process	0.0477994	0.220361	3	484	31	18303	0.00619835	0.00169371	0.0967742	0.0264438	CS-CE.txt	Arhgdib,Hpgds,Npr2
GO:0090024	negative regulation of neutrophil chemotaxis	0.0521896	0.220361	1	484	2	18303	0.00206612	0.000109272	0.5	0.0264438	CS-CE.txt	Slit2
GO:1902367	negative regulation of Notch signaling pathway involved in somitogenesis	0.0521896	0.220361	1	484	2	18303	0.00206612	0.000109272	0.5	0.0264438	CS-CE.txt	Lfng
GO:0032240	negative regulation of nucleobase-containing compound transport	0.0521896	0.220361	1	484	2	18303	0.00206612	0.000109272	0.5	0.0264438	CS-CE.txt	Tpr
GO:1903321	negative regulation of protein modification by small protein conjugation or removal	0.0507333	0.220361	5	484	76	18303	0.0103306	0.00415232	0.0657895	0.0264438	CS-CE.txt	Bag5,Rps3,Trip12,Ufl1,Usp4
GO:0043242	negative regulation of protein-containing complex disassembly	0.0461306	0.220361	5	484	74	18303	0.0103306	0.00404305	0.0675676	0.0264438	CS-CE.txt	Capza2,Clasp2,Map2,Tmod3,Twf1
GO:0061188	negative regulation of ribosomal DNA heterochromatin assembly	0.0521896	0.220361	1	484	2	18303	0.00206612	0.000109272	0.5	0.0264438	CS-CE.txt	Phf2
GO:0046832	negative regulation of RNA export from nucleus	0.0521896	0.220361	1	484	2	18303	0.00206612	0.000109272	0.5	0.0264438	CS-CE.txt	Tpr
GO:0033046	negative regulation of sister chromatid segregation	0.0440089	0.220361	3	484	30	18303	0.00619835	0.00163908	0.1	0.0264438	CS-CE.txt	Bub3,Ik,Tpr
GO:2000225	negative regulation of testosterone biosynthetic process	0.0521896	0.220361	1	484	2	18303	0.00206612	0.000109272	0.5	0.0264438	CS-CE.txt	Wnt4
GO:0034164	negative regulation of toll-like receptor 9 signaling pathway	0.0521896	0.220361	1	484	2	18303	0.00206612	0.000109272	0.5	0.0264438	CS-CE.txt	Ptprs
GO:1904046	negative regulation of vascular endothelial growth factor production	0.0521896	0.220361	1	484	2	18303	0.00206612	0.000109272	0.5	0.0264438	CS-CE.txt	Sars
GO:0016322	neuron remodeling	0.044894	0.220361	2	484	13	18303	0.00413223	0.000710266	0.153846	0.0264438	CS-CE.txt	App,Ntn4
GO:0098877	neurotransmitter receptor transport to plasma membrane	0.044894	0.220361	2	484	13	18303	0.00413223	0.000710266	0.153846	0.0264438	CS-CE.txt	Rab8a,Snap47
GO:0030575	nuclear body organization	0.044894	0.220361	2	484	13	18303	0.00413223	0.000710266	0.153846	0.0264438	CS-CE.txt	Sf1,Zpr1
GO:0031081	nuclear pore distribution	0.0521896	0.220361	1	484	2	18303	0.00206612	0.000109272	0.5	0.0264438	CS-CE.txt	Nup133
GO:0051664	nuclear pore localization	0.0521896	0.220361	1	484	2	18303	0.00206612	0.000109272	0.5	0.0264438	CS-CE.txt	Nup133
GO:0034655	nucleobase-containing compound catabolic process	0.0485936	0.220361	11	484	235	18303	0.0227273	0.0128394	0.0468085	0.0264438	CS-CE.txt	Acat1,Cant1,Cnot7,Dis3,Gmpr2,Hprt,Mgat1,Nbas,Snd1,Zhx2,Zpr1
GO:0015949	nucleobase-containing small molecule interconversion	0.0521896	0.220361	1	484	2	18303	0.00206612	0.000109272	0.5	0.0264438	CS-CE.txt	Gmpr2
GO:0009141	nucleoside triphosphate metabolic process	0.0456032	0.220361	6	484	98	18303	0.0123967	0.00535431	0.0612245	0.0264438	CS-CE.txt	Aldoa,Nme1,Ran,Stoml2,Suclg1,Tgfb1
GO:0009227	nucleotide-sugar catabolic process	0.0521896	0.220361	1	484	2	18303	0.00206612	0.000109272	0.5	0.0264438	CS-CE.txt	Mgat1
GO:1901361	organic cyclic compound catabolic process	0.0480786	0.220361	14	484	322	18303	0.0289256	0.0175927	0.0434783	0.0264438	CS-CE.txt	Acat1,Aldh6a1,Apoe,Cant1,Cnot7,Dis3,Gmpr2,Gstz1,Hprt,Mgat1,Nbas,Snd1,Zhx2,Zpr1
GO:1901616	organic hydroxy compound catabolic process	0.0427991	0.220361	4	484	50	18303	0.00826446	0.00273179	0.08	0.0264438	CS-CE.txt	Adh5,Apoe,Inpp1,Inpp5a
GO:0060488	orthogonal dichotomous subdivision of terminal units involved in lung branching morphogenesis	0.0521896	0.220361	1	484	2	18303	0.00206612	0.000109272	0.5	0.0264438	CS-CE.txt	Celsr1
GO:0060389	pathway-restricted SMAD protein phosphorylation	0.044894	0.220361	2	484	13	18303	0.00413223	0.000710266	0.153846	0.0264438	CS-CE.txt	Tgfb1,Tgfb2
GO:0019322	pentose biosynthetic process	0.0521896	0.220361	1	484	2	18303	0.00206612	0.000109272	0.5	0.0264438	CS-CE.txt	G6pdx
GO:0018196	peptidyl-asparagine modification	0.0517446	0.220361	3	484	32	18303	0.00619835	0.00174835	0.09375	0.0264438	CS-CE.txt	Magt1,Rpn1,Uggt2
GO:1990264	peptidyl-tyrosine dephosphorylation involved in inactivation of protein kinase activity	0.0521896	0.220361	1	484	2	18303	0.00206612	0.000109272	0.5	0.0264438	CS-CE.txt	Ptpn1
GO:0046838	phosphorylated carbohydrate dephosphorylation	0.0514792	0.220361	2	484	14	18303	0.00413223	0.000764902	0.142857	0.0264438	CS-CE.txt	Inpp1,Inpp5a
GO:0060775	planar cell polarity pathway involved in gastrula mediolateral intercalation	0.0521896	0.220361	1	484	2	18303	0.00206612	0.000109272	0.5	0.0264438	CS-CE.txt	Wnt11
GO:0060489	planar dichotomous subdivision of terminal units involved in lung branching morphogenesis	0.0521896	0.220361	1	484	2	18303	0.00206612	0.000109272	0.5	0.0264438	CS-CE.txt	Celsr1
GO:0120036	plasma membrane bounded cell projection organization	0.0446002	0.220361	37	484	1047	18303	0.0764463	0.0572037	0.0353391	0.0264438	CS-CE.txt	Apoe,App,Clu,Coro1a,Coro1b,Crtac1,Csf1r,Cthrc1,Dag1,Fnbp1l,Fscn1,Hprt,Kdm1a,Lama1,Lama2,Lama5,Lamb2,Map2,Myo9b,Nckap1,Ntn3,Pak2,Picalm,Pitpna,Rab13,Rab8a,Rac1,Sema3c,Slit2,Spata13,Tenm2,Tgfb2,Tnik,Tsku,Vcl,Wasl,Zpr1
GO:0070237	positive regulation of activation-induced cell death of T cells	0.0521896	0.220361	1	484	2	18303	0.00206612	0.000109272	0.5	0.0264438	CS-CE.txt	Tgfb2
GO:1905908	positive regulation of amyloid fibril formation	0.0521896	0.220361	1	484	2	18303	0.00206612	0.000109272	0.5	0.0264438	CS-CE.txt	App
GO:2001235	positive regulation of apoptotic signaling pathway	0.0446919	0.220361	9	484	176	18303	0.018595	0.00961591	0.0511364	0.0264438	CS-CE.txt	Clu,Pak2,Ppp1ca,Ppp2r1b,Rpl26,Rps3,Sfpq,Tgfb2,Thbs1
GO:2000814	positive regulation of barbed-end actin filament capping	0.0521896	0.220361	1	484	2	18303	0.00206612	0.000109272	0.5	0.0264438	CS-CE.txt	Arpc2
GO:1905053	positive regulation of base-excision repair	0.0521896	0.220361	1	484	2	18303	0.00206612	0.000109272	0.5	0.0264438	CS-CE.txt	Rps3
GO:1904879	positive regulation of calcium ion transmembrane transport via high voltage-gated calcium channel	0.0521896	0.220361	1	484	2	18303	0.00206612	0.000109272	0.5	0.0264438	CS-CE.txt	G6pdx
GO:1905209	positive regulation of cardiocyte differentiation	0.0517446	0.220361	3	484	32	18303	0.00619835	0.00174835	0.09375	0.0264438	CS-CE.txt	Sema3c,Tgfb1,Tgfb2
GO:1900210	positive regulation of cardiolipin metabolic process	0.0521896	0.220361	1	484	2	18303	0.00206612	0.000109272	0.5	0.0264438	CS-CE.txt	Stoml2
GO:0031346	positive regulation of cell projection organization	0.0408715	0.220361	18	484	434	18303	0.0371901	0.023712	0.0414747	0.0264438	CS-CE.txt	Agrn,Apoe,Arpc2,Coro1b,Crp,Efemp1,Enpp2,Eps8l2,Fn1,Fscn1,Kdm1a,Nckap1,Nme1,Rac1,Src,Tenm3,Twf1,Wasl
GO:0010875	positive regulation of cholesterol efflux	0.0514792	0.220361	2	484	14	18303	0.00413223	0.000764902	0.142857	0.0264438	CS-CE.txt	Apoe,Lrp1
GO:0035563	positive regulation of chromatin binding	0.0514792	0.220361	2	484	14	18303	0.00413223	0.000764902	0.142857	0.0264438	CS-CE.txt	Kdm1a,Parp9
GO:0032967	positive regulation of collagen biosynthetic process	0.0440089	0.220361	3	484	30	18303	0.00619835	0.00163908	0.1	0.0264438	CS-CE.txt	F2,Tgfb1,Wnt4
GO:0010714	positive regulation of collagen metabolic process	0.0477994	0.220361	3	484	31	18303	0.00619835	0.00169371	0.0967742	0.0264438	CS-CE.txt	F2,Tgfb1,Wnt4
GO:0035306	positive regulation of dephosphorylation	0.0427991	0.220361	4	484	50	18303	0.00826446	0.00273179	0.08	0.0264438	CS-CE.txt	Gba,Igbp1,Npnt,Tgfb1
GO:2001150	positive regulation of dipeptide transmembrane transport	0.0521896	0.220361	1	484	2	18303	0.00206612	0.000109272	0.5	0.0264438	CS-CE.txt	Car2
GO:2000880	positive regulation of dipeptide transport	0.0521896	0.220361	1	484	2	18303	0.00206612	0.000109272	0.5	0.0264438	CS-CE.txt	Car2
GO:1902164	positive regulation of DNA damage response, signal transduction by p53 class mediator resulting in transcription of p21 class mediator	0.0521896	0.220361	1	484	2	18303	0.00206612	0.000109272	0.5	0.0264438	CS-CE.txt	Rpl26
GO:0014015	positive regulation of gliogenesis	0.0461306	0.220361	5	484	74	18303	0.0103306	0.00404305	0.0675676	0.0264438	CS-CE.txt	App,Dag1,Enpp2,Il6st,Ufl1
GO:0042635	positive regulation of hair cycle	0.044894	0.220361	2	484	13	18303	0.00413223	0.000710266	0.153846	0.0264438	CS-CE.txt	Numa1,Tgfb2
GO:0033674	positive regulation of kinase activity	0.0421561	0.220361	20	484	497	18303	0.0413223	0.027154	0.0402414	0.0264438	CS-CE.txt	Agrn,Cab39,Clu,Csf1r,Dag1,Ddx3x,F2,Fgf1,Ighm,Pak2,Pdgfd,Ptpn1,Rac1,Rps3,Slk,Src,Tgfb1,Tgfb2,Thbs1,Tnik
GO:0032805	positive regulation of low-density lipoprotein particle receptor catabolic process	0.0521896	0.220361	1	484	2	18303	0.00206612	0.000109272	0.5	0.0264438	CS-CE.txt	Apoe
GO:1905167	positive regulation of lysosomal protein catabolic process	0.0521896	0.220361	1	484	2	18303	0.00206612	0.000109272	0.5	0.0264438	CS-CE.txt	Lrp1
GO:2000568	positive regulation of memory T cell activation	0.0521896	0.220361	1	484	2	18303	0.00206612	0.000109272	0.5	0.0264438	CS-CE.txt	Fam49b
GO:1902462	positive regulation of mesenchymal stem cell proliferation	0.0521896	0.220361	1	484	2	18303	0.00206612	0.000109272	0.5	0.0264438	CS-CE.txt	Ltbp3
GO:2000439	positive regulation of monocyte extravasation	0.0521896	0.220361	1	484	2	18303	0.00206612	0.000109272	0.5	0.0264438	CS-CE.txt	Pdgfd
GO:0042482	positive regulation of odontogenesis	0.044894	0.220361	2	484	13	18303	0.00413223	0.000710266	0.153846	0.0264438	CS-CE.txt	Tgfb1,Wnt6
GO:2000878	positive regulation of oligopeptide transport	0.0521896	0.220361	1	484	2	18303	0.00206612	0.000109272	0.5	0.0264438	CS-CE.txt	Car2
GO:1902995	positive regulation of phospholipid efflux	0.0521896	0.220361	1	484	2	18303	0.00206612	0.000109272	0.5	0.0264438	CS-CE.txt	Apoe
GO:2000588	positive regulation of platelet-derived growth factor receptor-beta signaling pathway	0.0521896	0.220361	1	484	2	18303	0.00206612	0.000109272	0.5	0.0264438	CS-CE.txt	Hip1
GO:2000541	positive regulation of protein geranylgeranylation	0.0521896	0.220361	1	484	2	18303	0.00206612	0.000109272	0.5	0.0264438	CS-CE.txt	Agrn
GO:0001934	positive regulation of protein phosphorylation	0.0507563	0.220361	34	484	959	18303	0.0702479	0.0523958	0.0354536	0.0264438	CS-CE.txt	Agrn,App,Bmp3,Cab39,Cavin3,Clu,Crlf1,Csf1r,Dag1,Ddx3x,Eif4g3,Enpp2,F2,Fgb,Fgf1,Ighm,Il6st,Nenf,Npnt,Pak2,Parp9,Pdgfd,Phb2,Phip,Ptpn1,Rac1,Rps3,Slk,Src,Tgfb1,Tgfb2,Thbs1,Tnik,Yes1
GO:0060391	positive regulation of SMAD protein signal transduction	0.0514792	0.220361	2	484	14	18303	0.00413223	0.000764902	0.142857	0.0264438	CS-CE.txt	Nup93,Tgfb1
GO:0045887	positive regulation of synaptic growth at neuromuscular junction	0.0521896	0.220361	1	484	2	18303	0.00206612	0.000109272	0.5	0.0264438	CS-CE.txt	Agrn
GO:0050870	positive regulation of T cell activation	0.0488134	0.220361	9	484	179	18303	0.018595	0.00977982	0.0502793	0.0264438	CS-CE.txt	Ap3b1,Ap3d1,Cd47,Coro1a,Fam49b,Il6st,Lgals1,Rps3,Tgfb1
GO:0071931	positive regulation of transcription involved in G1/S transition of mitotic cell cycle	0.0521896	0.220361	1	484	2	18303	0.00206612	0.000109272	0.5	0.0264438	CS-CE.txt	Zpr1
GO:0032915	positive regulation of transforming growth factor beta2 production	0.0521896	0.220361	1	484	2	18303	0.00206612	0.000109272	0.5	0.0264438	CS-CE.txt	Wnt11
GO:0042535	positive regulation of tumor necrosis factor biosynthetic process	0.044894	0.220361	2	484	13	18303	0.00413223	0.000710266	0.153846	0.0264438	CS-CE.txt	Mapkapk2,Thbs1
GO:0042531	positive regulation of tyrosine phosphorylation of STAT protein	0.051211	0.220361	4	484	53	18303	0.00826446	0.0028957	0.0754717	0.0264438	CS-CE.txt	Crlf1,Csf1r,Il6st,Parp9
GO:2000397	positive regulation of ubiquitin-dependent endocytosis	0.0521896	0.220361	1	484	2	18303	0.00206612	0.000109272	0.5	0.0264438	CS-CE.txt	Tsg101
GO:0043117	positive regulation of vascular permeability	0.0514792	0.220361	2	484	14	18303	0.00413223	0.000764902	0.142857	0.0264438	CS-CE.txt	Apoe,Tgfb1
GO:0045070	positive regulation of viral genome replication	0.0517446	0.220361	3	484	32	18303	0.00619835	0.00174835	0.09375	0.0264438	CS-CE.txt	Cnot7,Ddx3x,Pkn2
GO:0051290	protein heterotetramerization	0.0455094	0.220361	4	484	51	18303	0.00826446	0.00278643	0.0784314	0.0264438	CS-CE.txt	Agrn,H2-Ke6,Nupl1,Rcc1
GO:0036228	protein localization to nuclear inner membrane	0.0521896	0.220361	1	484	2	18303	0.00206612	0.000109272	0.5	0.0264438	CS-CE.txt	Nup155
GO:0072665	protein localization to vacuole	0.0483135	0.220361	4	484	52	18303	0.00826446	0.00284106	0.0769231	0.0264438	CS-CE.txt	Ap3b1,Ap3d1,Sh3bp4,Sorl1
GO:0018279	protein N-linked glycosylation via asparagine	0.0477994	0.220361	3	484	31	18303	0.00619835	0.00169371	0.0967742	0.0264438	CS-CE.txt	Magt1,Rpn1,Uggt2
GO:0051258	protein polymerization	0.0483995	0.220361	5	484	75	18303	0.0103306	0.00409769	0.0666667	0.0264438	CS-CE.txt	Arpc2,Clasp2,Crp,Fgb,Rac1
GO:0044861	protein transport into plasma membrane raft	0.0521896	0.220361	1	484	2	18303	0.00206612	0.000109272	0.5	0.0264438	CS-CE.txt	Clip1
GO:0009145	purine nucleoside triphosphate biosynthetic process	0.0483135	0.220361	4	484	52	18303	0.00826446	0.00284106	0.0769231	0.0264438	CS-CE.txt	Aldoa,Nme1,Stoml2,Tgfb1
GO:0015950	purine nucleotide interconversion	0.0521896	0.220361	1	484	2	18303	0.00206612	0.000109272	0.5	0.0264438	CS-CE.txt	Gmpr2
GO:0034036	purine ribonucleoside bisphosphate biosynthetic process	0.0521896	0.220361	1	484	2	18303	0.00206612	0.000109272	0.5	0.0264438	CS-CE.txt	Papss1
GO:0046128	purine ribonucleoside metabolic process	0.0483135	0.220361	4	484	52	18303	0.00826446	0.00284106	0.0769231	0.0264438	CS-CE.txt	Gmpr2,Hprt,Nme1,Ran
GO:0009206	purine ribonucleoside triphosphate biosynthetic process	0.0455094	0.220361	4	484	51	18303	0.00826446	0.00278643	0.0784314	0.0264438	CS-CE.txt	Aldoa,Nme1,Stoml2,Tgfb1
GO:0009154	purine ribonucleotide catabolic process	0.0440089	0.220361	3	484	30	18303	0.00619835	0.00163908	0.1	0.0264438	CS-CE.txt	Acat1,Gmpr2,Hprt
GO:0015951	purine ribonucleotide interconversion	0.0521896	0.220361	1	484	2	18303	0.00206612	0.000109272	0.5	0.0264438	CS-CE.txt	Gmpr2
GO:0032262	pyrimidine nucleotide salvage	0.0521896	0.220361	1	484	2	18303	0.00206612	0.000109272	0.5	0.0264438	CS-CE.txt	Hddc2
GO:0006898	receptor-mediated endocytosis	0.0518442	0.220361	7	484	127	18303	0.0144628	0.00693875	0.0551181	0.0264438	CS-CE.txt	Apoe,Canx,Cap1,Hip1,Hspg2,Lrp1,Picalm
GO:1905051	regulation of base-excision repair	0.0521896	0.220361	1	484	2	18303	0.00206612	0.000109272	0.5	0.0264438	CS-CE.txt	Rps3
GO:1905207	regulation of cardiocyte differentiation	0.0483135	0.220361	4	484	52	18303	0.00826446	0.00284106	0.0769231	0.0264438	CS-CE.txt	G6pdx,Sema3c,Tgfb1,Tgfb2
GO:1900208	regulation of cardiolipin metabolic process	0.0521896	0.220361	1	484	2	18303	0.00206612	0.000109272	0.5	0.0264438	CS-CE.txt	Stoml2
GO:0051726	regulation of cell cycle	0.0507563	0.220361	34	484	959	18303	0.0702479	0.0523958	0.0354536	0.0264438	CS-CE.txt	App,Bub3,Cenpv,Chordc1,Ddx3x,Eif4g3,Ercc3,Ik,Ints13,Lfng,Mybbp1a,Npr2,Numa1,Pak2,Parp3,Phb2,Phip,Pkd2,Pkn2,Rbm14,Rcc1,Rpl17,Rpl26,Sfpq,Slk,Src,Tgfb1,Tgfb2,Thbs1,Tmod3,Tnik,Tpr,Tsg101,Wnt4
GO:0060284	regulation of cell development	0.0425298	0.220361	36	484	1010	18303	0.0743802	0.0551822	0.0356436	0.0264438	CS-CE.txt	Agrn,Apoe,App,Arpc2,Bag5,Clasp2,Crp,Dag1,Dock1,Efemp1,Enpp2,F2,Fbln1,Fn1,Fuom,G6pdx,H2-D1,Il6st,Kdm1a,Lgals1,Lrp1,Map2,Naca,Nme1,Npr2,Ptprs,Rac1,Sema3c,Slit2,Sorl1,Tenm3,Tgfb1,Tnik,Twf1,Ufl1,Zhx2
GO:0001558	regulation of cell growth	0.0505196	0.220361	17	484	415	18303	0.035124	0.0226739	0.0409639	0.0264438	CS-CE.txt	Apoe,Clasp2,Ddx3x,Dnajc2,F2,Fn1,G6pdx,Igfbp7,Mtpn,Ptprs,Sema3c,Sh3bp4,Slit2,Tgfb1,Tgfb2,Tsg101,Wnt11
GO:0010769	regulation of cell morphogenesis involved in differentiation	0.0431891	0.220361	14	484	317	18303	0.0289256	0.0173196	0.044164	0.0264438	CS-CE.txt	Agrn,Apoe,Arpc2,Clasp2,Dock1,Enpp2,Fbln1,Fn1,Map2,Ptprs,Rac1,Sema3c,Slit2,Tnik
GO:1903827	regulation of cellular protein localization	0.0482694	0.220361	20	484	505	18303	0.0413223	0.0275911	0.039604	0.0264438	CS-CE.txt	Arpc2,Erlec1,F2,Kdm1a,Lrp1,Numa1,Nupl1,Parp9,Picalm,Ptpn1,Rbm22,Sorl1,Src,Stx6,Tgfb1,Tgfb2,Tpr,Tsg101,Xpo5,Zpr1
GO:0010752	regulation of cGMP-mediated signaling	0.0521896	0.220361	1	484	2	18303	0.00206612	0.000109272	0.5	0.0264438	CS-CE.txt	Thbs1
GO:0050920	regulation of chemotaxis	0.0427752	0.220361	10	484	202	18303	0.0206612	0.0110364	0.049505	0.0264438	CS-CE.txt	Agrn,Coro1b,Fgf1,Fn1,Pdgfd,Rac1,Sema3c,Slit2,Tgfb1,Thbs1
GO:1903433	regulation of constitutive secretory pathway	0.0521896	0.220361	1	484	2	18303	0.00206612	0.000109272	0.5	0.0264438	CS-CE.txt	Rab33b
GO:2001148	regulation of dipeptide transmembrane transport	0.0521896	0.220361	1	484	2	18303	0.00206612	0.000109272	0.5	0.0264438	CS-CE.txt	Car2
GO:0090089	regulation of dipeptide transport	0.0521896	0.220361	1	484	2	18303	0.00206612	0.000109272	0.5	0.0264438	CS-CE.txt	Car2
GO:1902544	regulation of DNA N-glycosylase activity	0.0521896	0.220361	1	484	2	18303	0.00206612	0.000109272	0.5	0.0264438	CS-CE.txt	Rps3
GO:1902954	regulation of early endosome to recycling endosome transport	0.0521896	0.220361	1	484	2	18303	0.00206612	0.000109272	0.5	0.0264438	CS-CE.txt	Sorl1
GO:2000124	regulation of endocannabinoid signaling pathway	0.0521896	0.220361	1	484	2	18303	0.00206612	0.000109272	0.5	0.0264438	CS-CE.txt	Abhd6
GO:0060628	regulation of ER to Golgi vesicle-mediated transport	0.0514792	0.220361	2	484	14	18303	0.00413223	0.000764902	0.142857	0.0264438	CS-CE.txt	Preb,Sorl1
GO:0034118	regulation of erythrocyte aggregation	0.0521896	0.220361	1	484	2	18303	0.00206612	0.000109272	0.5	0.0264438	CS-CE.txt	Lgals1
GO:1903015	regulation of exo-alpha-sialidase activity	0.0521896	0.220361	1	484	2	18303	0.00206612	0.000109272	0.5	0.0264438	CS-CE.txt	Ptx3
GO:0031445	regulation of heterochromatin assembly	0.044894	0.220361	2	484	13	18303	0.00413223	0.000710266	0.153846	0.0264438	CS-CE.txt	Phf2,Tpr
GO:1901314	regulation of histone H2A K63-linked ubiquitination	0.0521896	0.220361	1	484	2	18303	0.00206612	0.000109272	0.5	0.0264438	CS-CE.txt	Trip12
GO:2000295	regulation of hydrogen peroxide catabolic process	0.0521896	0.220361	1	484	2	18303	0.00206612	0.000109272	0.5	0.0264438	CS-CE.txt	Hp
GO:1902165	regulation of intrinsic apoptotic signaling pathway in response to DNA damage by p53 class mediator	0.044894	0.220361	2	484	13	18303	0.00413223	0.000710266	0.153846	0.0264438	CS-CE.txt	Kdm1a,Rpl26
GO:0045616	regulation of keratinocyte differentiation	0.0477994	0.220361	3	484	31	18303	0.00619835	0.00169371	0.0967742	0.0264438	CS-CE.txt	Krt84,Numa1,Tgfb2
GO:0010935	regulation of macrophage cytokine production	0.044894	0.220361	2	484	13	18303	0.00413223	0.000710266	0.153846	0.0264438	CS-CE.txt	Tgfb1,Tgfb2
GO:0043405	regulation of MAP kinase activity	0.0454671	0.220361	13	484	290	18303	0.0268595	0.0158444	0.0448276	0.0264438	CS-CE.txt	Apoe,Fgf1,Gba,Ighm,Pdgfd,Ptpn1,Rps3,Sorl1,Src,Tgfb1,Thbs1,Tnik,Tsg101
GO:0043408	regulation of MAPK cascade	0.0408598	0.220361	27	484	715	18303	0.0557851	0.0390646	0.0377622	0.0264438	CS-CE.txt	Apoe,App,Bmp3,Cavin3,Csf1r,Dag1,Fbln1,Fgb,Fgf1,Fn1,Gba,Igbp1,Ighm,Nenf,Npnt,Pak2,Pdgfd,Phb2,Ptpn1,Rps3,Sorl1,Src,Tgfb1,Tgfb2,Thbs1,Tnik,Tsg101
GO:0051445	regulation of meiotic cell cycle	0.0455094	0.220361	4	484	51	18303	0.00826446	0.00278643	0.0784314	0.0264438	CS-CE.txt	Eif4g3,Lfng,Npr2,Wnt4
GO:2000567	regulation of memory T cell activation	0.0521896	0.220361	1	484	2	18303	0.00206612	0.000109272	0.5	0.0264438	CS-CE.txt	Fam49b
GO:1902460	regulation of mesenchymal stem cell proliferation	0.0521896	0.220361	1	484	2	18303	0.00206612	0.000109272	0.5	0.0264438	CS-CE.txt	Ltbp3
GO:1905048	regulation of metallopeptidase activity	0.044894	0.220361	2	484	13	18303	0.00413223	0.000710266	0.153846	0.0264438	CS-CE.txt	Picalm,Sorl1
GO:1902366	regulation of Notch signaling pathway involved in somitogenesis	0.0521896	0.220361	1	484	2	18303	0.00206612	0.000109272	0.5	0.0264438	CS-CE.txt	Lfng
GO:0090088	regulation of oligopeptide transport	0.0521896	0.220361	1	484	2	18303	0.00206612	0.000109272	0.5	0.0264438	CS-CE.txt	Car2
GO:1902994	regulation of phospholipid efflux	0.0521896	0.220361	1	484	2	18303	0.00206612	0.000109272	0.5	0.0264438	CS-CE.txt	Apoe
GO:2000539	regulation of protein geranylgeranylation	0.0521896	0.220361	1	484	2	18303	0.00206612	0.000109272	0.5	0.0264438	CS-CE.txt	Agrn
GO:0032880	regulation of protein localization	0.042454	0.220361	35	484	977	18303	0.072314	0.0533792	0.035824	0.0264438	CS-CE.txt	Arpc2,C1qtnf12,Crp,Csf1r,Dhx36,Erlec1,Exoc4,F2,Fbln1,Fgb,Fn1,Kdm1a,Lrp1,Nckap1,Nptn,Numa1,Nupl1,Parp9,Picalm,Ptpn1,Rab8a,Rabgef1,Rbm22,Slc16a1,Sorl1,Src,Stx6,Tgfb1,Tgfb2,Tpr,Tsg101,Ufl1,Wasl,Xpo5,Zpr1
GO:0051223	regulation of protein transport	0.0519464	0.220361	26	484	700	18303	0.053719	0.0382451	0.0371429	0.0264438	CS-CE.txt	Arpc2,C1qtnf12,Crp,Csf1r,Dhx36,Erlec1,Exoc4,Fbln1,Fgb,Fn1,Lrp1,Nupl1,Picalm,Ptpn1,Rab8a,Rabgef1,Rbm22,Slc16a1,Sorl1,Src,Tgfb1,Tgfb2,Tpr,Tsg101,Xpo5,Zpr1
GO:0051279	regulation of release of sequestered calcium ion into cytosol	0.0507333	0.220361	5	484	76	18303	0.0103306	0.00415232	0.0657895	0.0264438	CS-CE.txt	Coro1a,F2,Pkd2,Tgfb1,Tgfb2
GO:2000156	regulation of retrograde vesicle-mediated transport, Golgi to ER	0.0521896	0.220361	1	484	2	18303	0.00206612	0.000109272	0.5	0.0264438	CS-CE.txt	Rab33b
GO:0035023	regulation of Rho protein signal transduction	0.0518442	0.220361	7	484	127	18303	0.0144628	0.00693875	0.0551181	0.0264438	CS-CE.txt	Apoe,Arhgdib,Arhgef1,Arhgef18,Eps8l2,Myo9b,Spata13
GO:0061187	regulation of ribosomal DNA heterochromatin assembly	0.0521896	0.220361	1	484	2	18303	0.00206612	0.000109272	0.5	0.0264438	CS-CE.txt	Phf2
GO:1903406	regulation of sodium:potassium-exchanging ATPase activity	0.0521896	0.220361	1	484	2	18303	0.00206612	0.000109272	0.5	0.0264438	CS-CE.txt	Agrn
GO:0051338	regulation of transferase activity	0.0492011	0.220361	31	484	858	18303	0.0640496	0.0468776	0.0361305	0.0264438	CS-CE.txt	Agrn,Aplp2,Apoe,App,Bag5,Cab39,Chordc1,Clu,Csf1r,Dag1,Ddx3x,Dnajc3,F2,Fgf1,Gba,Ighm,Pak2,Pdgfd,Prdx3,Ptpn1,Rac1,Rps3,Slk,Sorl1,Src,Tgfb1,Tgfb2,Thbs1,Tnik,Tsg101,Wdr91
GO:2000395	regulation of ubiquitin-dependent endocytosis	0.0521896	0.220361	1	484	2	18303	0.00206612	0.000109272	0.5	0.0264438	CS-CE.txt	Tsg101
GO:0043114	regulation of vascular permeability	0.0477994	0.220361	3	484	31	18303	0.00619835	0.00169371	0.0967742	0.0264438	CS-CE.txt	Apoe,Slit2,Tgfb1
GO:1901342	regulation of vasculature development	0.042255	0.220361	14	484	316	18303	0.0289256	0.0172649	0.0443038	0.0264438	CS-CE.txt	Anxa3,Col4a2,Col4a3,Enpp2,Fgf1,Gtf2i,Optc,Pdgfd,Pgk1,Sars,Srpx2,Tgfb2,Thbs1,Wnt4
GO:0048209	regulation of vesicle targeting, to, from or within Golgi	0.0521896	0.220361	1	484	2	18303	0.00206612	0.000109272	0.5	0.0264438	CS-CE.txt	Preb
GO:0050792	regulation of viral process	0.0474127	0.220361	9	484	178	18303	0.018595	0.00972518	0.0505618	0.0264438	CS-CE.txt	Apoe,Cnot7,Crp,Ddx3x,Fbln1,Lgals1,Pkn2,Ptx3,Tsg101
GO:0061318	renal filtration cell differentiation	0.044894	0.220361	2	484	13	18303	0.00413223	0.000710266	0.153846	0.0264438	CS-CE.txt	Lamb2,Nup93
GO:0070848	response to growth factor	0.0443575	0.220361	17	484	408	18303	0.035124	0.0222914	0.0416667	0.0264438	CS-CE.txt	Arpc2,Bmp3,Col4a2,Coro1a,Coro1b,Fgf1,Ltbp3,Mapkapk2,Pdgfd,Rps3,Sort1,Src,Tgfb1,Tgfb2,Tpr,Yes1,Zpr1
GO:0010035	response to inorganic substance	0.0443575	0.220361	17	484	408	18303	0.035124	0.0222914	0.0416667	0.0264438	CS-CE.txt	Alad,Ass1,Clic4,Crp,Cuta,Fgb,Fn1,Gart,Hp,Itpr3,Krt10,Loxl2,Pkd2,Pla2g4a,Prdx3,Rps3,Thbs1
GO:0006979	response to oxidative stress	0.049101	0.220361	14	484	323	18303	0.0289256	0.0176474	0.0433437	0.0264438	CS-CE.txt	Apoe,App,Chd6,Cst3,Ercc3,G6pdx,Gpx8,Hp,Lonp1,Prdx3,Rps3,Src,Thbs1,Txnl1
GO:0006986	response to unfolded protein	0.0419305	0.220361	6	484	96	18303	0.0123967	0.00524504	0.0625	0.0264438	CS-CE.txt	Dnajc3,Hspa13,Ptpn1,Thbs1,Ubxn4,Uggt2
GO:0120127	response to zinc ion starvation	0.0521896	0.220361	1	484	2	18303	0.00206612	0.000109272	0.5	0.0264438	CS-CE.txt	Slc39a4
GO:0006890	retrograde vesicle-mediated transport, Golgi to endoplasmic reticulum	0.0477994	0.220361	3	484	31	18303	0.00619835	0.00169371	0.0967742	0.0264438	CS-CE.txt	Arf3,Lman2,Nbas
GO:0042454	ribonucleoside catabolic process	0.044894	0.220361	2	484	13	18303	0.00413223	0.000710266	0.153846	0.0264438	CS-CE.txt	Gmpr2,Hprt
GO:0009261	ribonucleotide catabolic process	0.0440089	0.220361	3	484	30	18303	0.00619835	0.00163908	0.1	0.0264438	CS-CE.txt	Acat1,Gmpr2,Hprt
GO:0006434	seryl-tRNA aminoacylation	0.0521896	0.220361	1	484	2	18303	0.00206612	0.000109272	0.5	0.0264438	CS-CE.txt	Sars
GO:0051563	smooth endoplasmic reticulum calcium ion homeostasis	0.0521896	0.220361	1	484	2	18303	0.00206612	0.000109272	0.5	0.0264438	CS-CE.txt	App
GO:0061015	snRNA import into nucleus	0.0521896	0.220361	1	484	2	18303	0.00206612	0.000109272	0.5	0.0264438	CS-CE.txt	Ran
GO:0044403	symbiotic process	0.0517011	0.220361	10	484	209	18303	0.0206612	0.0114189	0.0478469	0.0264438	CS-CE.txt	Apoe,Crp,Dag1,F2,Fn1,Hcfc1,Ptx3,Tgfb1,Tsg101,Vps18
GO:0014886	transition between slow and fast fiber	0.0521896	0.220361	1	484	2	18303	0.00206612	0.000109272	0.5	0.0264438	CS-CE.txt	Gtf2i
GO:0036509	trimming of terminal mannose on B branch	0.0521896	0.220361	1	484	2	18303	0.00206612	0.000109272	0.5	0.0264438	CS-CE.txt	Man1b1
GO:0035148	tube formation	0.0474127	0.220361	9	484	178	18303	0.018595	0.00972518	0.0505618	0.0264438	CS-CE.txt	Celsr1,Cthrc1,Hs2st1,Luzp1,Nckap1,Tgfb1,Tgfb2,Wnt4,Wnt6
GO:0014721	twitch skeletal muscle contraction	0.0521896	0.220361	1	484	2	18303	0.00206612	0.000109272	0.5	0.0264438	CS-CE.txt	Synm
GO:0006437	tyrosyl-tRNA aminoacylation	0.0521896	0.220361	1	484	2	18303	0.00206612	0.000109272	0.5	0.0264438	CS-CE.txt	Yars
GO:0032796	uropod organization	0.0521896	0.220361	1	484	2	18303	0.00206612	0.000109272	0.5	0.0264438	CS-CE.txt	Coro1a
GO:0009099	valine biosynthetic process	0.0521896	0.220361	1	484	2	18303	0.00206612	0.000109272	0.5	0.0264438	CS-CE.txt	Bcat2
GO:0006574	valine catabolic process	0.0521896	0.220361	1	484	2	18303	0.00206612	0.000109272	0.5	0.0264438	CS-CE.txt	Aldh6a1
GO:0034447	very-low-density lipoprotein particle clearance	0.0521896	0.220361	1	484	2	18303	0.00206612	0.000109272	0.5	0.0264438	CS-CE.txt	Apoe
GO:0003010	voluntary skeletal muscle contraction	0.0521896	0.220361	1	484	2	18303	0.00206612	0.000109272	0.5	0.0264438	CS-CE.txt	Synm
GO:0009144	purine nucleoside triphosphate metabolic process	0.0531319	0.22398	5	484	77	18303	0.0103306	0.00420696	0.0649351	0.0264438	CS-CE.txt	Aldoa,Nme1,Ran,Stoml2,Tgfb1
GO:0033045	regulation of sister chromatid segregation	0.0531319	0.22398	5	484	77	18303	0.0103306	0.00420696	0.0649351	0.0264438	CS-CE.txt	Bub3,Ik,Numa1,Sfpq,Tpr
GO:0005975	carbohydrate metabolic process	0.053337	0.224664	17	484	418	18303	0.035124	0.0228378	0.0406699	0.0264438	CS-CE.txt	Aldoa,Chid1,Chst14,Chst5,Ext2,Fuom,G6pdx,Galnt18,Ganc,Hagh,Hs2st1,Il6st,Inpp1,Inpp5a,Pgk1,Pmm2,Ppp1ca
GO:0045926	negative regulation of growth	0.0536135	0.225648	11	484	239	18303	0.0227273	0.013058	0.0460251	0.0264438	CS-CE.txt	Ddx3x,Dnajc2,G6pdx,Idh3g,Ptprs,Sema3c,Sh3bp4,Slit2,Tgfb1,Tgfb2,Wnt11
GO:0060350	endochondral bone morphogenesis	0.0542015	0.227577	4	484	54	18303	0.00826446	0.00295034	0.0740741	0.0264438	CS-CE.txt	Comp,Hspg2,Impad1,Thbs1
GO:0030837	negative regulation of actin filament polymerization	0.0542015	0.227577	4	484	54	18303	0.00826446	0.00295034	0.0740741	0.0264438	CS-CE.txt	Capza2,Slit2,Tmod3,Twf1
GO:0009201	ribonucleoside triphosphate biosynthetic process	0.0542015	0.227577	4	484	54	18303	0.00826446	0.00295034	0.0740741	0.0264438	CS-CE.txt	Aldoa,Nme1,Stoml2,Tgfb1
GO:0033044	regulation of chromosome organization	0.05444	0.228396	14	484	328	18303	0.0289256	0.0179206	0.0426829	0.0264438	CS-CE.txt	Bub3,Cenpv,Dhx36,Ik,Kdm1a,Numa1,Phf2,Rnf20,Sfpq,Slk,Src,Tgfb1,Tpr,Trip12
GO:2000117	negative regulation of cysteine-type endopeptidase activity	0.0556373	0.233048	6	484	103	18303	0.0123967	0.00562749	0.0582524	0.0264438	CS-CE.txt	Cst3,Ddx3x,Igbp1,Pak2,Src,Thbs1
GO:0030516	regulation of axon extension	0.0556373	0.233048	6	484	103	18303	0.0123967	0.00562749	0.0582524	0.0264438	CS-CE.txt	Apoe,Clasp2,Fn1,Ptprs,Sema3c,Slit2
GO:0045940	positive regulation of steroid metabolic process	0.055842	0.233348	3	484	33	18303	0.00619835	0.00180298	0.0909091	0.0264438	CS-CE.txt	Apoe,Fgf1,Wnt4
GO:0006623	protein targeting to vacuole	0.055842	0.233348	3	484	33	18303	0.00619835	0.00180298	0.0909091	0.0264438	CS-CE.txt	Ap3b1,Ap3d1,Sorl1
GO:0006220	pyrimidine nucleotide metabolic process	0.055842	0.233348	3	484	33	18303	0.00619835	0.00180298	0.0909091	0.0264438	CS-CE.txt	Cdipt,Hddc2,Nme1
GO:0045937	positive regulation of phosphate metabolic process	0.0565269	0.235835	37	484	1068	18303	0.0764463	0.0583511	0.0346442	0.0264438	CS-CE.txt	Agrn,App,Bmp3,Cab39,Cavin3,Clu,Crlf1,Csf1r,Dag1,Ddx3x,Eif4g3,Enpp2,F2,Fgb,Fgf1,Gba,Igbp1,Ighm,Il6st,Nenf,Npnt,Pak2,Parp9,Pdgfd,Phb2,Phip,Ptpn1,Rac1,Rps3,Slk,Src,Stoml2,Tgfb1,Tgfb2,Thbs1,Tnik,Yes1
GO:0010562	positive regulation of phosphorus metabolic process	0.0565269	0.235835	37	484	1068	18303	0.0764463	0.0583511	0.0346442	0.0264438	CS-CE.txt	Agrn,App,Bmp3,Cab39,Cavin3,Clu,Crlf1,Csf1r,Dag1,Ddx3x,Eif4g3,Enpp2,F2,Fgb,Fgf1,Gba,Igbp1,Ighm,Il6st,Nenf,Npnt,Pak2,Parp9,Pdgfd,Phb2,Phip,Ptpn1,Rac1,Rps3,Slk,Src,Stoml2,Tgfb1,Tgfb2,Thbs1,Tnik,Yes1
GO:0022613	ribonucleoprotein complex biogenesis	0.0570032	0.237634	16	484	391	18303	0.0330579	0.0213626	0.0409207	0.0264438	CS-CE.txt	Ddx3x,Dis3,Eif2s3x,Ftsj3,Ipo9,Luc7l2,Prpf3,Prpf31,Ran,Rbm22,Rpl26,Rpl35a,Rpl7a,Rps24,Rps8,Usp4
GO:0072527	pyrimidine-containing compound metabolic process	0.0572847	0.238618	4	484	55	18303	0.00826446	0.00300497	0.0727273	0.0264438	CS-CE.txt	Aldh6a1,Cdipt,Hddc2,Nme1
GO:0071616	acyl-CoA biosynthetic process	0.0583842	0.238663	2	484	15	18303	0.00413223	0.000819538	0.133333	0.0264438	CS-CE.txt	Acat1,Dld
GO:0042982	amyloid precursor protein metabolic process	0.0583842	0.238663	2	484	15	18303	0.00413223	0.000819538	0.133333	0.0264438	CS-CE.txt	Apoe,Ncstn
GO:0008283	cell population proliferation	0.0582786	0.238663	22	484	580	18303	0.0454545	0.0316888	0.037931	0.0264438	CS-CE.txt	Clu,Col4a3,Col8a1,Col8a2,Csf1r,Dazap1,Dchs1,Fgf1,Hprt,Kdm1a,Loxl2,Lrp1,Map7,Ncstn,Picalm,Prg4,Rac1,Src,Tgfb1,Tgfb2,Wnt4,Zpr1
GO:0042730	fibrinolysis	0.0583842	0.238663	2	484	15	18303	0.00413223	0.000819538	0.133333	0.0264438	CS-CE.txt	F2,Fgb
GO:0072010	glomerular epithelium development	0.0583842	0.238663	2	484	15	18303	0.00413223	0.000819538	0.133333	0.0264438	CS-CE.txt	Lamb2,Nup93
GO:0006896	Golgi to vacuole transport	0.0583842	0.238663	2	484	15	18303	0.00413223	0.000819538	0.133333	0.0264438	CS-CE.txt	Ap3d1,Vps52
GO:0003417	growth plate cartilage development	0.0583842	0.238663	2	484	15	18303	0.00413223	0.000819538	0.133333	0.0264438	CS-CE.txt	Comp,Thbs1
GO:0035641	locomotory exploration behavior	0.0583842	0.238663	2	484	15	18303	0.00413223	0.000819538	0.133333	0.0264438	CS-CE.txt	Apoe,Lsamp
GO:0006120	mitochondrial electron transport, NADH to ubiquinone	0.0583842	0.238663	2	484	15	18303	0.00413223	0.000819538	0.133333	0.0264438	CS-CE.txt	Dld,Ndufa10
GO:0051817	modulation of process of other organism involved in symbiotic interaction	0.0581241	0.238663	5	484	79	18303	0.0103306	0.00431623	0.0632911	0.0264438	CS-CE.txt	Apoe,Crp,Dag1,Ptx3,Tgfb1
GO:0044793	negative regulation by host of viral process	0.0583842	0.238663	2	484	15	18303	0.00413223	0.000819538	0.133333	0.0264438	CS-CE.txt	Crp,Ptx3
GO:0032688	negative regulation of interferon-beta production	0.0583842	0.238663	2	484	15	18303	0.00413223	0.000819538	0.133333	0.0264438	CS-CE.txt	Ppm1b,Ptprs
GO:2000647	negative regulation of stem cell proliferation	0.0583842	0.238663	2	484	15	18303	0.00413223	0.000819538	0.133333	0.0264438	CS-CE.txt	Fbln1,Tgfb1
GO:0048011	neurotrophin TRK receptor signaling pathway	0.0583842	0.238663	2	484	15	18303	0.00413223	0.000819538	0.133333	0.0264438	CS-CE.txt	Sort1,Src
GO:0046112	nucleobase biosynthetic process	0.0583842	0.238663	2	484	15	18303	0.00413223	0.000819538	0.133333	0.0264438	CS-CE.txt	Gart,Hprt
GO:0009164	nucleoside catabolic process	0.0583842	0.238663	2	484	15	18303	0.00413223	0.000819538	0.133333	0.0264438	CS-CE.txt	Gmpr2,Hprt
GO:0031639	plasminogen activation	0.0583842	0.238663	2	484	15	18303	0.00413223	0.000819538	0.133333	0.0264438	CS-CE.txt	Fgb,Pgk1
GO:0046886	positive regulation of hormone biosynthetic process	0.0583842	0.238663	2	484	15	18303	0.00413223	0.000819538	0.133333	0.0264438	CS-CE.txt	Kdm1a,Wnt4
GO:0046628	positive regulation of insulin receptor signaling pathway	0.0583842	0.238663	2	484	15	18303	0.00413223	0.000819538	0.133333	0.0264438	CS-CE.txt	C1qtnf12,Src
GO:0071636	positive regulation of transforming growth factor beta production	0.0583842	0.238663	2	484	15	18303	0.00413223	0.000819538	0.133333	0.0264438	CS-CE.txt	Thbs1,Wnt11
GO:0010847	regulation of chromatin assembly	0.0583842	0.238663	2	484	15	18303	0.00413223	0.000819538	0.133333	0.0264438	CS-CE.txt	Phf2,Tpr
GO:0090087	regulation of peptide transport	0.0583486	0.238663	27	484	741	18303	0.0557851	0.0404852	0.0364372	0.0264438	CS-CE.txt	Arpc2,C1qtnf12,Car2,Crp,Csf1r,Dhx36,Erlec1,Exoc4,Fbln1,Fgb,Fn1,Lrp1,Nupl1,Picalm,Ptpn1,Rab8a,Rabgef1,Rbm22,Slc16a1,Sorl1,Src,Tgfb1,Tgfb2,Tpr,Tsg101,Xpo5,Zpr1
GO:0046519	sphingoid metabolic process	0.0583842	0.238663	2	484	15	18303	0.00413223	0.000819538	0.133333	0.0264438	CS-CE.txt	Gba,Kdsr
GO:0035384	thioester biosynthetic process	0.0583842	0.238663	2	484	15	18303	0.00413223	0.000819538	0.133333	0.0264438	CS-CE.txt	Acat1,Dld
GO:0044260	cellular macromolecule metabolic process	0.0585342	0.23909	155	484	5257	18303	0.320248	0.287221	0.0294845	0.0264438	CS-CE.txt	Abcf1,Adh5,Agrn,Apoe,App,Cab39,Cant1,Cavin1,Ccdc47,Cdc42bpa,Chd6,Chpf,Chst14,Cnot7,Col4a2,Cops6,Csf1r,Ddx3x,Dhx36,Dis3,Dld,Dnajc2,Dnajc3,Dse,Edf1,Efemp1,Egflam,Eif1,Eif2s3x,Eif4g3,Ercc3,Erlec1,Erlin2,Ext2,F13a1,Fn1,Ftsj3,Gal3st4,Galnt18,Get4,Gstt1,Gtf2i,Gxylt2,H13,Hcfc1,Hip1,Hmga1,Hmgn5,Hs2st1,Hs6st1,Il6st,Impad1,Kdm1a,Lama1,Lfng,Lonp1,Loxl2,Lrrc47,Lta4h,Magt1,Man1b1,Mapkapk2,Mcm5,Med24,Mgat1,Mor…
GO:0007088	regulation of mitotic nuclear division	0.0590867	0.24116	8	484	158	18303	0.0165289	0.00863246	0.0506329	0.0264438	CS-CE.txt	Bub3,Ik,Numa1,Phb2,Phip,Rcc1,Tgfb1,Tpr
GO:0046456	icosanoid biosynthetic process	0.060089	0.244303	3	484	34	18303	0.00619835	0.00185762	0.0882353	0.0264438	CS-CE.txt	Hpgds,Lta4h,Pla2g4a
GO:0033146	regulation of intracellular estrogen receptor signaling pathway	0.060089	0.244303	3	484	34	18303	0.00619835	0.00185762	0.0882353	0.0264438	CS-CE.txt	Phb2,Src,Ufl1
GO:0014037	Schwann cell differentiation	0.060089	0.244303	3	484	34	18303	0.00619835	0.00185762	0.0882353	0.0264438	CS-CE.txt	Ahnak2,Dag1,Lamb2
GO:1902653	secondary alcohol biosynthetic process	0.060089	0.244303	3	484	34	18303	0.00619835	0.00185762	0.0882353	0.0264438	CS-CE.txt	Acat1,Apoe,G6pdx
GO:0009069	serine family amino acid metabolic process	0.060089	0.244303	3	484	34	18303	0.00619835	0.00185762	0.0882353	0.0264438	CS-CE.txt	Gart,Mpst,Shmt2
GO:0043542	endothelial cell migration	0.06046	0.245054	4	484	56	18303	0.00826446	0.00305961	0.0714286	0.0264438	CS-CE.txt	Coro1b,Loxl2,Rab13,Slit2
GO:0014911	positive regulation of smooth muscle cell migration	0.06046	0.245054	4	484	56	18303	0.00826446	0.00305961	0.0714286	0.0264438	CS-CE.txt	Arpc2,Il6st,Pdgfd,Src
GO:0035601	protein deacylation	0.06046	0.245054	4	484	56	18303	0.00826446	0.00305961	0.0714286	0.0264438	CS-CE.txt	Morf4l2,Notum,Rbm14,Sfpq
GO:0042278	purine nucleoside metabolic process	0.06046	0.245054	4	484	56	18303	0.00826446	0.00305961	0.0714286	0.0264438	CS-CE.txt	Gmpr2,Hprt,Nme1,Ran
GO:0010498	proteasomal protein catabolic process	0.0614914	0.249043	13	484	304	18303	0.0268595	0.0166093	0.0427632	0.0264438	CS-CE.txt	Ccdc47,Erlec1,Erlin2,Get4,H13,Man1b1,Nhlrc3,Ppp2r5c,Psma2,Psmb2,Ubqln2,Ubxn4,Uggt2
GO:0071363	cellular response to growth factor stimulus	0.0623864	0.252473	16	484	396	18303	0.0330579	0.0216358	0.040404	0.0264438	CS-CE.txt	Arpc2,Bmp3,Col4a2,Coro1a,Coro1b,Fgf1,Ltbp3,Mapkapk2,Pdgfd,Rps3,Sort1,Src,Tgfb1,Tgfb2,Yes1,Zpr1
GO:1901987	regulation of cell cycle phase transition	0.0625454	0.252922	12	484	275	18303	0.0247934	0.0150249	0.0436364	0.0264438	CS-CE.txt	App,Bub3,Ddx3x,Ercc3,Ik,Phb2,Pkd2,Rpl17,Rpl26,Tgfb1,Tmod3,Tpr
GO:0040008	regulation of growth	0.0630776	0.254878	25	484	682	18303	0.0516529	0.0372617	0.0366569	0.0264438	CS-CE.txt	Agrn,Apoe,App,Clasp2,Ddx3x,Dnajc2,F2,Fn1,G6pdx,Idh3g,Igfbp7,Morf4l2,Mtpn,Naca,Pak2,Phip,Ptprs,Sema3c,Sh3bp4,Slit2,Tgfb1,Tgfb2,Tsg101,Wnt11,Zpr1
GO:0098732	macromolecule deacylation	0.0637267	0.257106	4	484	57	18303	0.00826446	0.00311424	0.0701754	0.0264438	CS-CE.txt	Morf4l2,Notum,Rbm14,Sfpq
GO:0042440	pigment metabolic process	0.0637267	0.257106	4	484	57	18303	0.00826446	0.00311424	0.0701754	0.0264438	CS-CE.txt	Alad,Gart,Hebp1,Hprt
GO:0061005	cell differentiation involved in kidney development	0.0644826	0.258964	3	484	35	18303	0.00619835	0.00191225	0.0857143	0.0264438	CS-CE.txt	Lamb2,Nup93,Wnt4
GO:0048821	erythrocyte development	0.0644826	0.258964	3	484	35	18303	0.00619835	0.00191225	0.0857143	0.0264438	CS-CE.txt	G6pdx,Hba-a1,Tmod3
GO:1903039	positive regulation of leukocyte cell-cell adhesion	0.0643327	0.258964	9	484	189	18303	0.018595	0.0103262	0.047619	0.0264438	CS-CE.txt	Ap3b1,Ap3d1,Cd47,Coro1a,Fam49b,Il6st,Lgals1,Rps3,Tgfb1
GO:0061098	positive regulation of protein tyrosine kinase activity	0.0644826	0.258964	3	484	35	18303	0.00619835	0.00191225	0.0857143	0.0264438	CS-CE.txt	Agrn,Csf1r,Ptpn1
GO:0006195	purine nucleotide catabolic process	0.0644826	0.258964	3	484	35	18303	0.00619835	0.00191225	0.0857143	0.0264438	CS-CE.txt	Acat1,Gmpr2,Hprt
GO:0042304	regulation of fatty acid biosynthetic process	0.0644826	0.258964	3	484	35	18303	0.00619835	0.00191225	0.0857143	0.0264438	CS-CE.txt	Acadl,Erlin2,Pla2g4a
GO:0048490	anterograde synaptic vesicle transport	0.0655874	0.260419	2	484	16	18303	0.00413223	0.000874174	0.125	0.0264438	CS-CE.txt	Ap3b1,Ap3d1
GO:0071711	basement membrane organization	0.0655874	0.260419	2	484	16	18303	0.00413223	0.000874174	0.125	0.0264438	CS-CE.txt	Col4a1,Dag1
GO:0006878	cellular copper ion homeostasis	0.0655874	0.260419	2	484	16	18303	0.00413223	0.000874174	0.125	0.0264438	CS-CE.txt	Aplp2,App
GO:0030950	establishment or maintenance of actin cytoskeleton polarity	0.0655874	0.260419	2	484	16	18303	0.00413223	0.000874174	0.125	0.0264438	CS-CE.txt	Nckap1,Rhoc
GO:0033539	fatty acid beta-oxidation using acyl-CoA dehydrogenase	0.0655874	0.260419	2	484	16	18303	0.00413223	0.000874174	0.125	0.0264438	CS-CE.txt	Acadl,Etfa
GO:0046475	glycerophospholipid catabolic process	0.0655874	0.260419	2	484	16	18303	0.00413223	0.000874174	0.125	0.0264438	CS-CE.txt	Enpp2,Plcb3
GO:1903019	negative regulation of glycoprotein metabolic process	0.0655874	0.260419	2	484	16	18303	0.00413223	0.000874174	0.125	0.0264438	CS-CE.txt	Cst3,Ptx3
GO:0051127	positive regulation of actin nucleation	0.0655874	0.260419	2	484	16	18303	0.00413223	0.000874174	0.125	0.0264438	CS-CE.txt	Nckap1,Wasl
GO:0048711	positive regulation of astrocyte differentiation	0.0655874	0.260419	2	484	16	18303	0.00413223	0.000874174	0.125	0.0264438	CS-CE.txt	App,Il6st
GO:0045836	positive regulation of meiotic nuclear division	0.0655874	0.260419	2	484	16	18303	0.00413223	0.000874174	0.125	0.0264438	CS-CE.txt	Eif4g3,Wnt4
GO:0014013	regulation of gliogenesis	0.0653639	0.260419	7	484	134	18303	0.0144628	0.0073212	0.0522388	0.0264438	CS-CE.txt	App,Dag1,Efemp1,Enpp2,F2,Il6st,Ufl1
GO:0046831	regulation of RNA export from nucleus	0.0655874	0.260419	2	484	16	18303	0.00413223	0.000874174	0.125	0.0264438	CS-CE.txt	Rbm27,Tpr
GO:0006465	signal peptide processing	0.0655874	0.260419	2	484	16	18303	0.00413223	0.000874174	0.125	0.0264438	CS-CE.txt	H13,Spcs2
GO:0099514	synaptic vesicle cytoskeletal transport	0.0655874	0.260419	2	484	16	18303	0.00413223	0.000874174	0.125	0.0264438	CS-CE.txt	Ap3b1,Ap3d1
GO:0099517	synaptic vesicle transport along microtubule	0.0655874	0.260419	2	484	16	18303	0.00413223	0.000874174	0.125	0.0264438	CS-CE.txt	Ap3b1,Ap3d1
GO:0051346	negative regulation of hydrolase activity	0.0657775	0.260977	16	484	399	18303	0.0330579	0.0217997	0.0401003	0.0264438	CS-CE.txt	App,Col7a1,Cst3,Ddx3x,Igbp1,Itih2,Pak2,Papln,Picalm,Ptx3,Sh3bp4,Sorl1,Sort1,Src,Tgfb2,Thbs1
GO:0051960	regulation of nervous system development	0.0659897	0.261622	34	484	982	18303	0.0702479	0.0536524	0.0346232	0.0264438	CS-CE.txt	Agrn,Apoe,App,Bag5,Celsr1,Clasp2,Cpe,Crp,Dag1,Efemp1,Enpp2,F2,Fn1,Fuom,H2-D1,Il6st,Kdm1a,Lgals1,Lrp1,Map2,Nme1,Ptprs,Rac1,Sema3c,Slit2,Sorl1,Srpx2,Tenm3,Tgfb1,Tnik,Twf1,Ufl1,Zhx2,Zpr1
GO:0030838	positive regulation of actin filament polymerization	0.0660984	0.261855	5	484	82	18303	0.0103306	0.00448014	0.0609756	0.0264438	CS-CE.txt	Arpc2,Arpc3,Nckap1,Rac1,Wasl
GO:2001236	regulation of extrinsic apoptotic signaling pathway	0.0663583	0.262687	8	484	162	18303	0.0165289	0.00885101	0.0493827	0.0264438	CS-CE.txt	Fgb,Pak2,Phip,Ppp1ca,Ppp2r1b,Src,Tgfb2,Thbs1
GO:0008202	steroid metabolic process	0.0664749	0.262951	10	484	219	18303	0.0206612	0.0119653	0.0456621	0.0264438	CS-CE.txt	Acat1,Aplp2,Apoe,App,Erlin2,G6pdx,H2-Ke6,Lrp1,Sorl1,Wnt4
GO:0030900	forebrain development	0.0667796	0.263561	15	484	369	18303	0.0309917	0.0201606	0.0406504	0.0264438	CS-CE.txt	Aplp2,App,Crtac1,Csf1r,Hprt,Kdm1a,Pfdn1,Ptprs,Rac1,Slit2,Smarcc2,Src,Tsku,Uchl5,Wnt4
GO:0060548	negative regulation of cell death	0.0667729	0.263561	36	484	1050	18303	0.0743802	0.0573676	0.0342857	0.0264438	CS-CE.txt	Aldh2,Apoe,Arhgef1,Bag5,Clu,Comp,Coro1a,Crlf1,Csf1r,Cst3,Ddx3x,Dnajc3,Fgb,Fn1,Gba,Igbp1,Itpr1,Kdm1a,Lrp1,Naca,Nono,Nup93,Pak2,Phb2,Phip,Prdx3,Ptpn1,Set,Sorl1,Src,Tgfb2,Thbs1,Ufl1,Wnt11,Wnt4,Zpr1
GO:0032386	regulation of intracellular transport	0.0667796	0.263561	15	484	369	18303	0.0309917	0.0201606	0.0406504	0.0264438	CS-CE.txt	Arpc2,Erlec1,Numa1,Nupl1,Preb,Ptpn1,Rabgef1,Rbm22,Rbm27,Sorl1,Src,Tgfb1,Tpr,Xpo5,Zpr1
GO:0002573	myeloid leukocyte differentiation	0.0669025	0.263849	6	484	108	18303	0.0123967	0.00590067	0.0555556	0.0264438	CS-CE.txt	App,Csf1r,Gmpr2,Kdm1a,Src,Tgfb1
GO:1905818	regulation of chromosome separation	0.0670842	0.264367	4	484	58	18303	0.00826446	0.00316888	0.0689655	0.0264438	CS-CE.txt	Bub3,Ik,Numa1,Tpr
GO:0045333	cellular respiration	0.0674538	0.265426	7	484	135	18303	0.0144628	0.00737584	0.0518519	0.0264438	CS-CE.txt	Dld,Idh3a,Idh3b,Idh3g,Mybbp1a,Ndufa10,Suclg1
GO:0051239	regulation of multicellular organismal process	0.0674101	0.265426	92	484	3001	18303	0.190083	0.163962	0.0306564	0.0264438	CS-CE.txt	Agrn,Anxa3,Ap3b1,Ap3d1,Apoe,App,Arhgdib,Bag5,Bmp1,Car2,Celsr1,Chid1,Clasp2,Clu,Col4a2,Col4a3,Cpe,Crp,Csf1r,Cthrc1,Dag1,Dhx36,Dock1,Efemp1,Enpp2,F2,Fam49b,Fbln1,Fgb,Fgf1,Fn1,Fuom,G6pdx,Gba,Glg1,Gtf2i,H2-D1,Hpgds,Il6st,Kdm1a,Krt84,Lama1,Lama2,Lama3,Lama5,Lfng,Lgals1,Loxl2,Lrp1,Ltbp3,Map2,Mapkapk2,Mia3,Mtpn,Naca,Nme1,Npnt,Npr2,Ntn4,Numa1,Nup155,Optc,Pdgfd,Pgk1,Phb2,Picalm,Ppm1b,Prg4,Ptprs,Rabgef1,Ra…
GO:0046348	amino sugar catabolic process	0.0730682	0.269168	2	484	17	18303	0.00413223	0.000928809	0.117647	0.0264438	CS-CE.txt	Chid1,Mgat1
GO:0002484	antigen processing and presentation of endogenous peptide antigen via MHC class I via ER pathway	0.077256	0.269168	1	484	3	18303	0.00206612	0.000163908	0.333333	0.0264438	CS-CE.txt	H2-D1
GO:0002485	antigen processing and presentation of endogenous peptide antigen via MHC class I via ER pathway, TAP-dependent	0.077256	0.269168	1	484	3	18303	0.00206612	0.000163908	0.333333	0.0264438	CS-CE.txt	H2-D1
GO:0006525	arginine metabolic process	0.0730682	0.269168	2	484	17	18303	0.00413223	0.000928809	0.117647	0.0264438	CS-CE.txt	Ass1,Oat
GO:0000053	argininosuccinate metabolic process	0.077256	0.269168	1	484	3	18303	0.00206612	0.000163908	0.333333	0.0264438	CS-CE.txt	Ass1
GO:0034314	Arp2/3 complex-mediated actin nucleation	0.0730682	0.269168	2	484	17	18303	0.00413223	0.000928809	0.117647	0.0264438	CS-CE.txt	Arpc2,Arpc3
GO:0006421	asparaginyl-tRNA aminoacylation	0.077256	0.269168	1	484	3	18303	0.00206612	0.000163908	0.333333	0.0264438	CS-CE.txt	Nars
GO:0002344	B cell affinity maturation	0.077256	0.269168	1	484	3	18303	0.00206612	0.000163908	0.333333	0.0264438	CS-CE.txt	Ighm
GO:0030576	Cajal body organization	0.077256	0.269168	1	484	3	18303	0.00206612	0.000163908	0.333333	0.0264438	CS-CE.txt	Zpr1
GO:0007161	calcium-independent cell-matrix adhesion	0.077256	0.269168	1	484	3	18303	0.00206612	0.000163908	0.333333	0.0264438	CS-CE.txt	Fn1
GO:0060038	cardiac muscle cell proliferation	0.0730682	0.269168	2	484	17	18303	0.00413223	0.000928809	0.117647	0.0264438	CS-CE.txt	Fgf1,Tgfb2
GO:0019254	carnitine metabolic process, CoA-linked	0.077256	0.269168	1	484	3	18303	0.00206612	0.000163908	0.333333	0.0264438	CS-CE.txt	Acadl
GO:0046341	CDP-diacylglycerol metabolic process	0.077256	0.269168	1	484	3	18303	0.00206612	0.000163908	0.333333	0.0264438	CS-CE.txt	Cdipt
GO:0042074	cell migration involved in gastrulation	0.0730682	0.269168	2	484	17	18303	0.00413223	0.000928809	0.117647	0.0264438	CS-CE.txt	Nckap1,Wnt11
GO:0033631	cell-cell adhesion mediated by integrin	0.077256	0.269168	1	484	3	18303	0.00206612	0.000163908	0.333333	0.0264438	CS-CE.txt	Npnt
GO:0110095	cellular detoxification of aldehyde	0.077256	0.269168	1	484	3	18303	0.00206612	0.000163908	0.333333	0.0264438	CS-CE.txt	Adh5
GO:0042398	cellular modified amino acid biosynthetic process	0.0690198	0.269168	3	484	36	18303	0.00619835	0.00196689	0.0833333	0.0264438	CS-CE.txt	Gart,Hagh,Plod1
GO:0034622	cellular protein-containing complex assembly	0.0709963	0.269168	25	484	691	18303	0.0516529	0.0377534	0.0361795	0.0264438	CS-CE.txt	Arpc2,Cenpv,Clasp2,Clu,Crp,Eif2s3x,Fgb,Hip1,Lonp1,Luc7l2,Nap1l1,Ndufa10,Ndufaf3,Nup205,Nup93,Nup98,Picalm,Prpf3,Prpf31,Rac1,Rbm22,Set,Snap47,Tgfb1,Usp4
GO:0071320	cellular response to cAMP	0.0690198	0.269168	3	484	36	18303	0.00619835	0.00196689	0.0833333	0.0264438	CS-CE.txt	Itpr1,Itpr3,Pkd2
GO:0071288	cellular response to mercury ion	0.077256	0.269168	1	484	3	18303	0.00206612	0.000163908	0.333333	0.0264438	CS-CE.txt	Fn1
GO:1904628	cellular response to phorbol 13-acetate 12-myristate	0.077256	0.269168	1	484	3	18303	0.00206612	0.000163908	0.333333	0.0264438	CS-CE.txt	Arpc2
GO:0071462	cellular response to water stimulus	0.077256	0.269168	1	484	3	18303	0.00206612	0.000163908	0.333333	0.0264438	CS-CE.txt	Pkd2
GO:0021954	central nervous system neuron development	0.0746518	0.269168	5	484	85	18303	0.0103306	0.00464405	0.0588235	0.0264438	CS-CE.txt	Hprt,Map2,Rac1,Slit2,Tsku
GO:0021823	cerebral cortex tangential migration using cell-cell interactions	0.077256	0.269168	1	484	3	18303	0.00206612	0.000163908	0.333333	0.0264438	CS-CE.txt	Slit2
GO:0048268	clathrin coat assembly	0.0730682	0.269168	2	484	17	18303	0.00413223	0.000928809	0.117647	0.0264438	CS-CE.txt	Hip1,Picalm
GO:0044208	'de novo' AMP biosynthetic process	0.077256	0.269168	1	484	3	18303	0.00206612	0.000163908	0.333333	0.0264438	CS-CE.txt	Adss
GO:0051084	'de novo' posttranslational protein folding	0.0690198	0.269168	3	484	36	18303	0.00619835	0.00196689	0.0833333	0.0264438	CS-CE.txt	Hspa13,Tor1b,Uggt2
GO:0060448	dichotomous subdivision of terminal units involved in lung branching	0.077256	0.269168	1	484	3	18303	0.00206612	0.000163908	0.333333	0.0264438	CS-CE.txt	Celsr1
GO:0072511	divalent inorganic cation transport	0.0771095	0.269168	11	484	255	18303	0.0227273	0.0139321	0.0431373	0.0264438	CS-CE.txt	Ap3b1,Ap3d1,Atp2c1,Coro1a,Itpr1,Itpr3,Magt1,Pkd2,Slc39a4,Stoml2,Tmem165
GO:0070838	divalent metal ion transport	0.0722793	0.269168	11	484	252	18303	0.0227273	0.0137682	0.0436508	0.0264438	CS-CE.txt	Ap3b1,Ap3d1,Atp2c1,Coro1a,Itpr1,Itpr3,Magt1,Pkd2,Slc39a4,Stoml2,Tmem165
GO:0006226	dUMP biosynthetic process	0.077256	0.269168	1	484	3	18303	0.00206612	0.000163908	0.333333	0.0264438	CS-CE.txt	Hddc2
GO:0003274	endocardial cushion fusion	0.077256	0.269168	1	484	3	18303	0.00206612	0.000163908	0.333333	0.0264438	CS-CE.txt	Tgfb2
GO:1904380	endoplasmic reticulum mannose trimming	0.077256	0.269168	1	484	3	18303	0.00206612	0.000163908	0.333333	0.0264438	CS-CE.txt	Man1b1
GO:0006888	endoplasmic reticulum to Golgi vesicle-mediated transport	0.0693038	0.269168	6	484	109	18303	0.0123967	0.00595531	0.0550459	0.0264438	CS-CE.txt	Lman1,Lman2,Mia3,Preb,Tmed1,Tmed4
GO:0015980	energy derivation by oxidation of organic compounds	0.0749913	0.269168	9	484	195	18303	0.018595	0.010654	0.0461538	0.0264438	CS-CE.txt	Dld,Idh3a,Idh3b,Idh3g,Il6st,Mybbp1a,Ndufa10,Ppp1ca,Suclg1
GO:0001837	epithelial to mesenchymal transition	0.0740683	0.269168	4	484	60	18303	0.00826446	0.00327815	0.0666667	0.0264438	CS-CE.txt	Loxl2,Tgfb1,Tgfb2,Wnt11
GO:0006696	ergosterol biosynthetic process	0.077256	0.269168	1	484	3	18303	0.00206612	0.000163908	0.333333	0.0264438	CS-CE.txt	Acat1
GO:0008204	ergosterol metabolic process	0.077256	0.269168	1	484	3	18303	0.00206612	0.000163908	0.333333	0.0264438	CS-CE.txt	Acat1
GO:0030010	establishment of cell polarity	0.0768031	0.269168	6	484	112	18303	0.0123967	0.00611922	0.0535714	0.0264438	CS-CE.txt	Exoc4,Fscn1,Lama1,Map2,Myo9b,Numa1
GO:0051650	establishment of vesicle localization	0.0768031	0.269168	6	484	112	18303	0.0123967	0.00611922	0.0535714	0.0264438	CS-CE.txt	Ap3b1,Ap3d1,Clasp2,Exoc4,Preb,Wasl
GO:0036065	fucosylation	0.0730682	0.269168	2	484	17	18303	0.00413223	0.000928809	0.117647	0.0264438	CS-CE.txt	Fuom,Lfng
GO:0009298	GDP-mannose biosynthetic process	0.077256	0.269168	1	484	3	18303	0.00206612	0.000163908	0.333333	0.0264438	CS-CE.txt	Pmm2
GO:0046700	heterocycle catabolic process	0.0695427	0.269168	12	484	280	18303	0.0247934	0.015298	0.0428571	0.0264438	CS-CE.txt	Acat1,Aldh6a1,Cant1,Cnot7,Dis3,Gmpr2,Hprt,Mgat1,Nbas,Snd1,Zhx2,Zpr1
GO:0070814	hydrogen sulfide biosynthetic process	0.077256	0.269168	1	484	3	18303	0.00206612	0.000163908	0.333333	0.0264438	CS-CE.txt	Mpst
GO:0046947	hydroxylysine biosynthetic process	0.077256	0.269168	1	484	3	18303	0.00206612	0.000163908	0.333333	0.0264438	CS-CE.txt	Plod1
GO:0046946	hydroxylysine metabolic process	0.077256	0.269168	1	484	3	18303	0.00206612	0.000163908	0.333333	0.0264438	CS-CE.txt	Plod1
GO:0043103	hypoxanthine salvage	0.077256	0.269168	1	484	3	18303	0.00206612	0.000163908	0.333333	0.0264438	CS-CE.txt	Hprt
GO:0043647	inositol phosphate metabolic process	0.0736974	0.269168	3	484	37	18303	0.00619835	0.00202153	0.0810811	0.0264438	CS-CE.txt	Inpp1,Inpp5a,Plcb3
GO:0042339	keratan sulfate metabolic process	0.077256	0.269168	1	484	3	18303	0.00206612	0.000163908	0.333333	0.0264438	CS-CE.txt	Chst5
GO:0019045	latent virus replication	0.077256	0.269168	1	484	3	18303	0.00206612	0.000163908	0.333333	0.0264438	CS-CE.txt	Hcfc1
GO:0042159	lipoprotein catabolic process	0.0730682	0.269168	2	484	17	18303	0.00413223	0.000928809	0.117647	0.0264438	CS-CE.txt	Apoe,Notum
GO:0036506	maintenance of unfolded protein	0.077256	0.269168	1	484	3	18303	0.00206612	0.000163908	0.333333	0.0264438	CS-CE.txt	Get4
GO:1904378	maintenance of unfolded protein involved in ERAD pathway	0.077256	0.269168	1	484	3	18303	0.00206612	0.000163908	0.333333	0.0264438	CS-CE.txt	Get4
GO:0019941	modification-dependent protein catabolic process	0.0686462	0.269168	18	484	464	18303	0.0371901	0.025351	0.0387931	0.0264438	CS-CE.txt	Ccdc47,Erlec1,Erlin2,Lonp1,Man1b1,Nhlrc3,Nub1,Ppp2r5c,Psma2,Psmb2,Rnf20,Trip12,Tsg101,Ubqln2,Ubxn4,Uchl5,Usp4,Zmpste24
GO:0052422	modulation by host of symbiont catalytic activity	0.077256	0.269168	1	484	3	18303	0.00206612	0.000163908	0.333333	0.0264438	CS-CE.txt	Ptx3
GO:0044868	modulation by host of viral molecular function	0.077256	0.269168	1	484	3	18303	0.00206612	0.000163908	0.333333	0.0264438	CS-CE.txt	Ptx3
GO:0019048	modulation by virus of host process	0.0730682	0.269168	2	484	17	18303	0.00413223	0.000928809	0.117647	0.0264438	CS-CE.txt	Dag1,Tgfb1
GO:0052203	modulation of catalytic activity in other organism involved in symbiotic interaction	0.077256	0.269168	1	484	3	18303	0.00206612	0.000163908	0.333333	0.0264438	CS-CE.txt	Ptx3
GO:0030835	negative regulation of actin filament depolymerization	0.0736974	0.269168	3	484	37	18303	0.00619835	0.00202153	0.0810811	0.0264438	CS-CE.txt	Capza2,Tmod3,Twf1
GO:1905907	negative regulation of amyloid fibril formation	0.077256	0.269168	1	484	3	18303	0.00206612	0.000163908	0.333333	0.0264438	CS-CE.txt	Clu
GO:0002581	negative regulation of antigen processing and presentation of peptide or polysaccharide antigen via MHC class II	0.077256	0.269168	1	484	3	18303	0.00206612	0.000163908	0.333333	0.0264438	CS-CE.txt	Thbs1
GO:1900186	negative regulation of clathrin-dependent endocytosis	0.077256	0.269168	1	484	3	18303	0.00206612	0.000163908	0.333333	0.0264438	CS-CE.txt	Ubqln2
GO:2001271	negative regulation of cysteine-type endopeptidase activity involved in execution phase of apoptosis	0.077256	0.269168	1	484	3	18303	0.00206612	0.000163908	0.333333	0.0264438	CS-CE.txt	Pak2
GO:2001027	negative regulation of endothelial cell chemotaxis	0.077256	0.269168	1	484	3	18303	0.00206612	0.000163908	0.333333	0.0264438	CS-CE.txt	Thbs1
GO:1901003	negative regulation of fermentation	0.077256	0.269168	1	484	3	18303	0.00206612	0.000163908	0.333333	0.0264438	CS-CE.txt	Cavin3
GO:1900126	negative regulation of hyaluronan biosynthetic process	0.077256	0.269168	1	484	3	18303	0.00206612	0.000163908	0.333333	0.0264438	CS-CE.txt	Tgfb1
GO:0010593	negative regulation of lamellipodium assembly	0.077256	0.269168	1	484	3	18303	0.00206612	0.000163908	0.333333	0.0264438	CS-CE.txt	Slit2
GO:2000019	negative regulation of male gonad development	0.077256	0.269168	1	484	3	18303	0.00206612	0.000163908	0.333333	0.0264438	CS-CE.txt	Wnt4
GO:0043524	negative regulation of neuron apoptotic process	0.0741598	0.269168	8	484	166	18303	0.0165289	0.00906955	0.0481928	0.0264438	CS-CE.txt	Apoe,Coro1a,Crlf1,Lrp1,Nono,Prdx3,Set,Zpr1
GO:1902623	negative regulation of neutrophil migration	0.077256	0.269168	1	484	3	18303	0.00206612	0.000163908	0.333333	0.0264438	CS-CE.txt	Slit2
GO:0010751	negative regulation of nitric oxide mediated signal transduction	0.077256	0.269168	1	484	3	18303	0.00206612	0.000163908	0.333333	0.0264438	CS-CE.txt	Thbs1
GO:1902176	negative regulation of oxidative stress-induced intrinsic apoptotic signaling pathway	0.0730682	0.269168	2	484	17	18303	0.00413223	0.000928809	0.117647	0.0264438	CS-CE.txt	Bag5,Nono
GO:1903898	negative regulation of PERK-mediated unfolded protein response	0.077256	0.269168	1	484	3	18303	0.00206612	0.000163908	0.333333	0.0264438	CS-CE.txt	Ptpn1
GO:0061084	negative regulation of protein refolding	0.077256	0.269168	1	484	3	18303	0.00206612	0.000163908	0.333333	0.0264438	CS-CE.txt	Bag5
GO:0021915	neural tube development	0.0713249	0.269168	9	484	193	18303	0.018595	0.0105447	0.0466321	0.0264438	CS-CE.txt	Celsr1,Cthrc1,Dchs1,Luzp1,Nckap1,Nup133,Sema3c,Tgfb1,Tgfb2
GO:0009051	pentose-phosphate shunt, oxidative branch	0.077256	0.269168	1	484	3	18303	0.00206612	0.000163908	0.333333	0.0264438	CS-CE.txt	G6pdx
GO:0002343	peripheral B cell selection	0.077256	0.269168	1	484	3	18303	0.00206612	0.000163908	0.333333	0.0264438	CS-CE.txt	Ighm
GO:0046488	phosphatidylinositol metabolic process	0.0693038	0.269168	6	484	109	18303	0.0123967	0.00595531	0.0550459	0.0264438	CS-CE.txt	Cdipt,Csf1r,Impad1,Inpp1,Pigt,Plcb3
GO:0097195	pilomotor reflex	0.077256	0.269168	1	484	3	18303	0.00206612	0.000163908	0.333333	0.0264438	CS-CE.txt	Npnt
GO:0003402	planar cell polarity pathway involved in axis elongation	0.077256	0.269168	1	484	3	18303	0.00206612	0.000163908	0.333333	0.0264438	CS-CE.txt	Wnt11
GO:0032349	positive regulation of aldosterone biosynthetic process	0.077256	0.269168	1	484	3	18303	0.00206612	0.000163908	0.333333	0.0264438	CS-CE.txt	Wnt4
GO:0032346	positive regulation of aldosterone metabolic process	0.077256	0.269168	1	484	3	18303	0.00206612	0.000163908	0.333333	0.0264438	CS-CE.txt	Wnt4
GO:0061890	positive regulation of astrocyte activation	0.077256	0.269168	1	484	3	18303	0.00206612	0.000163908	0.333333	0.0264438	CS-CE.txt	App
GO:1905312	positive regulation of cardiac neural crest cell migration involved in outflow tract morphogenesis	0.077256	0.269168	1	484	3	18303	0.00206612	0.000163908	0.333333	0.0264438	CS-CE.txt	Sema3c
GO:0022409	positive regulation of cell-cell adhesion	0.0747803	0.269168	10	484	224	18303	0.0206612	0.0122384	0.0446429	0.0264438	CS-CE.txt	Ap3b1,Ap3d1,Cd47,Coro1a,Fam49b,Fgb,Il6st,Lgals1,Rps3,Tgfb1
GO:0032270	positive regulation of cellular protein metabolic process	0.0698061	0.269168	48	484	1462	18303	0.0991736	0.0798776	0.0328317	0.0264438	CS-CE.txt	Abcf1,Agrn,Apoe,App,Bmp3,Cab39,Cavin3,Clu,Col4a3,Crlf1,Csf1r,Dag1,Ddx3x,Dnajc3,Eif4g3,Enpp2,F2,Fgb,Fgf1,Gba,Hip1,Ighm,Il6st,Kdm1a,Lrp1,Nenf,Npnt,Nub1,Pak2,Parp9,Pdgfd,Phb2,Phip,Picalm,Ptpn1,Rac1,Rbm3,Rnf20,Rpl26,Rps3,Slk,Src,Tgfb1,Tgfb2,Thbs1,Tnik,Ubqln2,Yes1
GO:0061184	positive regulation of dermatome development	0.077256	0.269168	1	484	3	18303	0.00206612	0.000163908	0.333333	0.0264438	CS-CE.txt	Wnt4
GO:0040019	positive regulation of embryonic development	0.0690198	0.269168	3	484	36	18303	0.00619835	0.00196689	0.0833333	0.0264438	CS-CE.txt	Clasp2,Dag1,Wnt4
GO:2000353	positive regulation of endothelial cell apoptotic process	0.0730682	0.269168	2	484	17	18303	0.00413223	0.000928809	0.117647	0.0264438	CS-CE.txt	Col18a1,Thbs1
GO:0031587	positive regulation of inositol 1,4,5-trisphosphate-sensitive calcium-release channel activity	0.077256	0.269168	1	484	3	18303	0.00206612	0.000163908	0.333333	0.0264438	CS-CE.txt	Pkd2
GO:0045726	positive regulation of integrin biosynthetic process	0.077256	0.269168	1	484	3	18303	0.00206612	0.000163908	0.333333	0.0264438	CS-CE.txt	Tgfb2
GO:1902167	positive regulation of intrinsic apoptotic signaling pathway in response to DNA damage by p53 class mediator	0.077256	0.269168	1	484	3	18303	0.00206612	0.000163908	0.333333	0.0264438	CS-CE.txt	Rpl26
GO:0046889	positive regulation of lipid biosynthetic process	0.0688855	0.269168	5	484	83	18303	0.0103306	0.00453478	0.060241	0.0264438	CS-CE.txt	Abhd6,Apoe,Fgf1,Pla2g4a,Wnt4
GO:0045840	positive regulation of mitotic nuclear division	0.0705317	0.269168	4	484	59	18303	0.00826446	0.00322352	0.0677966	0.0264438	CS-CE.txt	Numa1,Phb2,Phip,Tgfb1
GO:1901666	positive regulation of NAD+ ADP-ribosyltransferase activity	0.077256	0.269168	1	484	3	18303	0.00206612	0.000163908	0.333333	0.0264438	CS-CE.txt	Tgfb1
GO:1905294	positive regulation of neural crest cell differentiation	0.077256	0.269168	1	484	3	18303	0.00206612	0.000163908	0.333333	0.0264438	CS-CE.txt	Sema3c
GO:1904457	positive regulation of neuronal action potential	0.077256	0.269168	1	484	3	18303	0.00206612	0.000163908	0.333333	0.0264438	CS-CE.txt	Gba
GO:2000386	positive regulation of ovarian follicle development	0.077256	0.269168	1	484	3	18303	0.00206612	0.000163908	0.333333	0.0264438	CS-CE.txt	Src
GO:1903288	positive regulation of potassium ion import across plasma membrane	0.077256	0.269168	1	484	3	18303	0.00206612	0.000163908	0.333333	0.0264438	CS-CE.txt	Atp1b3
GO:1904352	positive regulation of protein catabolic process in the vacuole	0.077256	0.269168	1	484	3	18303	0.00206612	0.000163908	0.333333	0.0264438	CS-CE.txt	Lrp1
GO:0051247	positive regulation of protein metabolic process	0.069112	0.269168	51	484	1564	18303	0.105372	0.0854505	0.0326087	0.0264438	CS-CE.txt	Abcf1,Agrn,Apoe,App,Bmp3,Cab39,Cavin3,Clu,Col4a3,Crlf1,Csf1r,Dag1,Ddx3x,Dnajc3,Eif4g3,Enpp2,F2,Fgb,Fgf1,Gba,Hip1,Ighm,Il6st,Kdm1a,Lrp1,Mapkapk2,Mtpn,Nenf,Npnt,Nub1,Pak2,Parp9,Pdgfd,Phb2,Phip,Picalm,Ptpn1,Rac1,Rbm3,Rnf20,Rpl26,Rps3,Slk,Sorl1,Src,Tgfb1,Tgfb2,Thbs1,Tnik,Ubqln2,Yes1
GO:0071902	positive regulation of protein serine/threonine kinase activity	0.0724785	0.269168	12	484	282	18303	0.0247934	0.0154073	0.0425532	0.0264438	CS-CE.txt	Cab39,Csf1r,Ddx3x,Fgf1,Ighm,Pdgfd,Ptpn1,Rps3,Src,Tgfb1,Thbs1,Tnik
GO:0071673	positive regulation of smooth muscle cell chemotaxis	0.077256	0.269168	1	484	3	18303	0.00206612	0.000163908	0.333333	0.0264438	CS-CE.txt	Pdgfd
GO:0032930	positive regulation of superoxide anion generation	0.0730682	0.269168	2	484	17	18303	0.00413223	0.000928809	0.117647	0.0264438	CS-CE.txt	Crp,Tgfb1
GO:0051795	positive regulation of timing of catagen	0.077256	0.269168	1	484	3	18303	0.00206612	0.000163908	0.333333	0.0264438	CS-CE.txt	Tgfb2
GO:2000721	positive regulation of transcription from RNA polymerase II promoter involved in smooth muscle cell differentiation	0.077256	0.269168	1	484	3	18303	0.00206612	0.000163908	0.333333	0.0264438	CS-CE.txt	Npnt
GO:0036493	positive regulation of translation in response to endoplasmic reticulum stress	0.077256	0.269168	1	484	3	18303	0.00206612	0.000163908	0.333333	0.0264438	CS-CE.txt	Dnajc3
GO:0032058	positive regulation of translational initiation in response to stress	0.077256	0.269168	1	484	3	18303	0.00206612	0.000163908	0.333333	0.0264438	CS-CE.txt	Dnajc3
GO:1903774	positive regulation of viral budding via host ESCRT complex	0.077256	0.269168	1	484	3	18303	0.00206612	0.000163908	0.333333	0.0264438	CS-CE.txt	Tsg101
GO:0021827	postnatal olfactory bulb interneuron migration	0.077256	0.269168	1	484	3	18303	0.00206612	0.000163908	0.333333	0.0264438	CS-CE.txt	Slit2
GO:0000973	posttranscriptional tethering of RNA polymerase II gene DNA at nuclear periphery	0.077256	0.269168	1	484	3	18303	0.00206612	0.000163908	0.333333	0.0264438	CS-CE.txt	Nup98
GO:0030327	prenylated protein catabolic process	0.077256	0.269168	1	484	3	18303	0.00206612	0.000163908	0.333333	0.0264438	CS-CE.txt	Zmpste24
GO:0051289	protein homotetramerization	0.0717367	0.269168	5	484	84	18303	0.0103306	0.00458941	0.0595238	0.0264438	CS-CE.txt	Acadl,Hprt,Naxe,Pkd2,Shmt2
GO:0044860	protein localization to plasma membrane raft	0.077256	0.269168	1	484	3	18303	0.00206612	0.000163908	0.333333	0.0264438	CS-CE.txt	Clip1
GO:1990166	protein localization to site of double-strand break	0.077256	0.269168	1	484	3	18303	0.00206612	0.000163908	0.333333	0.0264438	CS-CE.txt	Parp3
GO:0003350	pulmonary myocardium development	0.077256	0.269168	1	484	3	18303	0.00206612	0.000163908	0.333333	0.0264438	CS-CE.txt	Sema3c
GO:0006208	pyrimidine nucleobase catabolic process	0.077256	0.269168	1	484	3	18303	0.00206612	0.000163908	0.333333	0.0264438	CS-CE.txt	Aldh6a1
GO:1902256	regulation of apoptotic process involved in outflow tract morphogenesis	0.077256	0.269168	1	484	3	18303	0.00206612	0.000163908	0.333333	0.0264438	CS-CE.txt	Tgfb2
GO:0048710	regulation of astrocyte differentiation	0.0690198	0.269168	3	484	36	18303	0.00619835	0.00196689	0.0833333	0.0264438	CS-CE.txt	App,F2,Il6st
GO:0065008	regulation of biological quality	0.0705299	0.269168	111	484	3690	18303	0.229339	0.201606	0.0300813	0.0264438	CS-CE.txt	Abhd6,Acadl,Adh5,Agrn,Aldh9a1,Aldoa,Ap3b1,Ap3d1,Aplp2,Apoe,App,Arhgef18,Arpc2,Arpc3,Arpin,Atp11b,Atp13a1,Atp1b3,Atp2c1,Bcat2,C1qtnf12,Capza2,Car2,Ccdc47,Celsr1,Clasp2,Clic4,Clu,Coch,Col11a2,Coro1a,Coro1b,Cpe,Crp,Csf1r,Dhx36,Dld,Dstn,Eps8l2,F13a1,F2,Fbln1,Fermt3,Fgb,Fn1,Ftl1,G6pdx,Gba,Get4,Gtf2i,H2-Ke6,Hba-a1,Hcfc1,Hip1,Il6st,Ipo9,Itpr1,Itpr3,Kdm1a,Ltbp3,Map7,Mapkapk2,Mest,Mtpn,Myl12a,Ncald,Nckap1…
GO:1905310	regulation of cardiac neural crest cell migration involved in outflow tract morphogenesis	0.077256	0.269168	1	484	3	18303	0.00206612	0.000163908	0.333333	0.0264438	CS-CE.txt	Sema3c
GO:0071156	regulation of cell cycle arrest	0.0705317	0.269168	4	484	59	18303	0.00826446	0.00322352	0.0677966	0.0264438	CS-CE.txt	Mybbp1a,Pkd2,Rpl26,Tgfb1
GO:1901888	regulation of cell junction assembly	0.0761932	0.269168	8	484	167	18303	0.0165289	0.00912419	0.0479042	0.0264438	CS-CE.txt	Agrn,Clasp2,Enpp2,Rac1,Slk,Src,Srpx2,Wnt4
GO:0008361	regulation of cell size	0.0768673	0.269168	9	484	196	18303	0.018595	0.0107086	0.0459184	0.0264438	CS-CE.txt	Apoe,Clasp2,Fn1,Kdm1a,Mtpn,Ptprs,Rac1,Sema3c,Slit2
GO:0032268	regulation of cellular protein metabolic process	0.0744379	0.269168	75	484	2412	18303	0.154959	0.131782	0.0310945	0.0264438	CS-CE.txt	Abcf1,Agrn,Alad,Aplp2,Apoe,App,Bag5,Bmp3,Cab39,Cavin3,Chordc1,Clu,Cnot7,Col4a3,Col7a1,Crlf1,Csf1r,Cst3,Dag1,Ddx3x,Dnajc3,Eif4g3,Enpp2,Erlec1,F2,Fbln1,Fgb,Fgf1,Fn1,G6pdx,Gba,Glg1,Hip1,Igbp1,Ighm,Il6st,Itih2,Kdm1a,Lrp1,Nenf,Npnt,Nub1,Pak2,Papln,Parp9,Pdgfd,Phb2,Phip,Picalm,Ppp1ca,Ptpn1,Rabgef1,Rac1,Rbm3,Rnf20,Rpl26,Rps3,Slit2,Slk,Sorl1,Src,Tgfb1,Tgfb2,Thbs1,Tnik,Tpr,Trip12,Tsg101,Twf1,Ubqln2,Uchl5,…
GO:0001817	regulation of cytokine production	0.0759092	0.269168	23	484	631	18303	0.0475207	0.0344752	0.0364501	0.0264438	CS-CE.txt	Chid1,Clu,Crp,Csf1r,Dhx36,F2,Fam49b,Fbln1,Fn1,Gba,Mapkapk2,Ppm1b,Prg4,Ptprs,Rabgef1,Rac1,Rps3,Sars,Src,Tgfb1,Tgfb2,Thbs1,Wnt11
GO:1902162	regulation of DNA damage response, signal transduction by p53 class mediator resulting in transcription of p21 class mediator	0.077256	0.269168	1	484	3	18303	0.00206612	0.000163908	0.333333	0.0264438	CS-CE.txt	Rpl26
GO:1901509	regulation of endothelial tube morphogenesis	0.077256	0.269168	1	484	3	18303	0.00206612	0.000163908	0.333333	0.0264438	CS-CE.txt	Fgf1
GO:0042058	regulation of epidermal growth factor receptor signaling pathway	0.0740683	0.269168	4	484	60	18303	0.00826446	0.00327815	0.0666667	0.0264438	CS-CE.txt	Aplp2,App,Hip1,Tsg101
GO:0010717	regulation of epithelial to mesenchymal transition	0.0746518	0.269168	5	484	85	18303	0.0103306	0.00464405	0.0588235	0.0264438	CS-CE.txt	Clasp2,Dag1,Loxl2,Tgfb1,Tgfb2
GO:0070201	regulation of establishment of protein localization	0.0695089	0.269168	26	484	722	18303	0.053719	0.0394471	0.0360111	0.0264438	CS-CE.txt	Arpc2,C1qtnf12,Crp,Csf1r,Dhx36,Erlec1,Exoc4,Fbln1,Fgb,Fn1,Lrp1,Nupl1,Picalm,Ptpn1,Rab8a,Rabgef1,Rbm22,Slc16a1,Sorl1,Src,Tgfb1,Tgfb2,Tpr,Tsg101,Xpo5,Zpr1
GO:0007096	regulation of exit from mitosis	0.0730682	0.269168	2	484	17	18303	0.00413223	0.000928809	0.117647	0.0264438	CS-CE.txt	Phb2,Tgfb1
GO:0010762	regulation of fibroblast migration	0.0736974	0.269168	3	484	37	18303	0.00619835	0.00202153	0.0810811	0.0264438	CS-CE.txt	Rac1,Tgfb1,Thbs1
GO:1904020	regulation of G protein-coupled receptor internalization	0.077256	0.269168	1	484	3	18303	0.00206612	0.000163908	0.333333	0.0264438	CS-CE.txt	Ubqln2
GO:0045685	regulation of glial cell differentiation	0.0746518	0.269168	5	484	85	18303	0.0103306	0.00464405	0.0588235	0.0264438	CS-CE.txt	App,Dag1,Enpp2,F2,Il6st
GO:2000826	regulation of heart morphogenesis	0.0736974	0.269168	3	484	37	18303	0.00619835	0.00202153	0.0810811	0.0264438	CS-CE.txt	Naca,Sema3c,Tgfb2
GO:0060236	regulation of mitotic spindle organization	0.0736974	0.269168	3	484	37	18303	0.00619835	0.00202153	0.0810811	0.0264438	CS-CE.txt	Numa1,Parp3,Tpr
GO:2000437	regulation of monocyte extravasation	0.077256	0.269168	1	484	3	18303	0.00206612	0.000163908	0.333333	0.0264438	CS-CE.txt	Pdgfd
GO:1901664	regulation of NAD+ ADP-ribosyltransferase activity	0.077256	0.269168	1	484	3	18303	0.00206612	0.000163908	0.333333	0.0264438	CS-CE.txt	Tgfb1
GO:1905292	regulation of neural crest cell differentiation	0.077256	0.269168	1	484	3	18303	0.00206612	0.000163908	0.333333	0.0264438	CS-CE.txt	Sema3c
GO:0043523	regulation of neuron apoptotic process	0.0691692	0.269168	11	484	250	18303	0.0227273	0.013659	0.044	0.0264438	CS-CE.txt	Agrn,Apoe,Coro1a,Crlf1,G6pdx,Lrp1,Nono,Prdx3,Set,Tgfb2,Zpr1
GO:1901629	regulation of presynaptic membrane organization	0.077256	0.269168	1	484	3	18303	0.00206612	0.000163908	0.333333	0.0264438	CS-CE.txt	Apoe
GO:0010725	regulation of primitive erythrocyte differentiation	0.077256	0.269168	1	484	3	18303	0.00206612	0.000163908	0.333333	0.0264438	CS-CE.txt	Kdm1a
GO:0031399	regulation of protein modification process	0.0725624	0.269168	55	484	1708	18303	0.113636	0.093318	0.0322014	0.0264438	CS-CE.txt	Agrn,Aplp2,Apoe,App,Bag5,Bmp3,Cab39,Cavin3,Chordc1,Clu,Cnot7,Crlf1,Csf1r,Dag1,Ddx3x,Dnajc3,Eif4g3,Enpp2,F2,Fbln1,Fgb,Fgf1,Fn1,G6pdx,Gba,Igbp1,Ighm,Il6st,Kdm1a,Nenf,Npnt,Pak2,Parp9,Pdgfd,Phb2,Phip,Ptpn1,Rabgef1,Rac1,Rnf20,Rps3,Slit2,Slk,Sorl1,Src,Tgfb1,Tgfb2,Thbs1,Tnik,Trip12,Tsg101,Twf1,Ufl1,Usp4,Yes1
GO:1903050	regulation of proteolysis involved in cellular protein catabolic process	0.0731439	0.269168	9	484	194	18303	0.018595	0.0105994	0.0463918	0.0264438	CS-CE.txt	Alad,Bag5,Clu,Erlec1,Gba,Nub1,Ubqln2,Uchl5,Ufl1
GO:1902683	regulation of receptor localization to synapse	0.077256	0.269168	1	484	3	18303	0.00206612	0.000163908	0.333333	0.0264438	CS-CE.txt	Nptn
GO:1900368	regulation of RNA interference	0.077256	0.269168	1	484	3	18303	0.00206612	0.000163908	0.333333	0.0264438	CS-CE.txt	Xpo5
GO:0043903	regulation of symbiotic process	0.0731439	0.269168	9	484	194	18303	0.018595	0.0105994	0.0463918	0.0264438	CS-CE.txt	Apoe,Cnot7,Crp,Ddx3x,Fbln1,Lgals1,Pkn2,Ptx3,Tsg101
GO:0021882	regulation of transcription from RNA polymerase II promoter involved in forebrain neuron fate commitment	0.077256	0.269168	1	484	3	18303	0.00206612	0.000163908	0.333333	0.0264438	CS-CE.txt	Smarcc2
GO:0036491	regulation of translation initiation in response to endoplasmic reticulum stress	0.077256	0.269168	1	484	3	18303	0.00206612	0.000163908	0.333333	0.0264438	CS-CE.txt	Dnajc3
GO:0031338	regulation of vesicle fusion	0.0705317	0.269168	4	484	59	18303	0.00826446	0.00322352	0.0677966	0.0264438	CS-CE.txt	Coro1a,Evi5,Pla2g4a,Vps18
GO:0019046	release from viral latency	0.077256	0.269168	1	484	3	18303	0.00206612	0.000163908	0.333333	0.0264438	CS-CE.txt	Hcfc1
GO:0072034	renal vesicle induction	0.077256	0.269168	1	484	3	18303	0.00206612	0.000163908	0.333333	0.0264438	CS-CE.txt	Wnt4
GO:0061771	response to caloric restriction	0.077256	0.269168	1	484	3	18303	0.00206612	0.000163908	0.333333	0.0264438	CS-CE.txt	Apoe
GO:0052173	response to defenses of other organism	0.077256	0.269168	1	484	3	18303	0.00206612	0.000163908	0.333333	0.0264438	CS-CE.txt	Tgfb1
GO:0075136	response to host	0.077256	0.269168	1	484	3	18303	0.00206612	0.000163908	0.333333	0.0264438	CS-CE.txt	Tgfb1
GO:0052200	response to host defenses	0.077256	0.269168	1	484	3	18303	0.00206612	0.000163908	0.333333	0.0264438	CS-CE.txt	Tgfb1
GO:0051599	response to hydrostatic pressure	0.077256	0.269168	1	484	3	18303	0.00206612	0.000163908	0.333333	0.0264438	CS-CE.txt	Pkd2
GO:0010046	response to mycotoxin	0.077256	0.269168	1	484	3	18303	0.00206612	0.000163908	0.333333	0.0264438	CS-CE.txt	Ass1
GO:0071873	response to norepinephrine	0.077256	0.269168	1	484	3	18303	0.00206612	0.000163908	0.333333	0.0264438	CS-CE.txt	App
GO:1904627	response to phorbol 13-acetate 12-myristate	0.077256	0.269168	1	484	3	18303	0.00206612	0.000163908	0.333333	0.0264438	CS-CE.txt	Arpc2
GO:1901355	response to rapamycin	0.077256	0.269168	1	484	3	18303	0.00206612	0.000163908	0.333333	0.0264438	CS-CE.txt	Arpc2
GO:0051030	snRNA transport	0.077256	0.269168	1	484	3	18303	0.00206612	0.000163908	0.333333	0.0264438	CS-CE.txt	Ran
GO:0021825	substrate-dependent cerebral cortex tangential migration	0.077256	0.269168	1	484	3	18303	0.00206612	0.000163908	0.333333	0.0264438	CS-CE.txt	Slit2
GO:0001967	suckling behavior	0.0730682	0.269168	2	484	17	18303	0.00413223	0.000928809	0.117647	0.0264438	CS-CE.txt	Aplp2,App
GO:0099532	synaptic vesicle endosomal processing	0.077256	0.269168	1	484	3	18303	0.00206612	0.000163908	0.333333	0.0264438	CS-CE.txt	Ap3d1
GO:0048499	synaptic vesicle membrane organization	0.077256	0.269168	1	484	3	18303	0.00206612	0.000163908	0.333333	0.0264438	CS-CE.txt	Ap3d1
GO:0036466	synaptic vesicle recycling via endosome	0.077256	0.269168	1	484	3	18303	0.00206612	0.000163908	0.333333	0.0264438	CS-CE.txt	Ap3d1
GO:0060748	tertiary branching involved in mammary gland duct morphogenesis	0.077256	0.269168	1	484	3	18303	0.00206612	0.000163908	0.333333	0.0264438	CS-CE.txt	Wnt4
GO:0006210	thymine catabolic process	0.077256	0.269168	1	484	3	18303	0.00206612	0.000163908	0.333333	0.0264438	CS-CE.txt	Aldh6a1
GO:0019859	thymine metabolic process	0.077256	0.269168	1	484	3	18303	0.00206612	0.000163908	0.333333	0.0264438	CS-CE.txt	Aldh6a1
GO:0048771	tissue remodeling	0.0717543	0.269168	6	484	110	18303	0.0123967	0.00600994	0.0545455	0.0264438	CS-CE.txt	Cthrc1,Ltbp3,Rac1,Sema3c,Src,Tgfb2
GO:0001834	trophectodermal cell proliferation	0.077256	0.269168	1	484	3	18303	0.00206612	0.000163908	0.333333	0.0264438	CS-CE.txt	Zpr1
GO:0043154	negative regulation of cysteine-type endopeptidase activity involved in apoptotic process	0.0776304	0.270154	5	484	86	18303	0.0103306	0.00469868	0.0581395	0.0264438	CS-CE.txt	Ddx3x,Igbp1,Pak2,Src,Thbs1
GO:2001021	negative regulation of response to DNA damage stimulus	0.0776932	0.270154	4	484	61	18303	0.00826446	0.00333279	0.0655738	0.0264438	CS-CE.txt	Clu,Kdm1a,Rps3,Trip12
GO:2001244	positive regulation of intrinsic apoptotic signaling pathway	0.0776932	0.270154	4	484	61	18303	0.00826446	0.00333279	0.0655738	0.0264438	CS-CE.txt	Clu,Rpl26,Rps3,Sfpq
GO:0043632	modification-dependent macromolecule catabolic process	0.0778119	0.270389	18	484	472	18303	0.0371901	0.0257881	0.0381356	0.0264438	CS-CE.txt	Ccdc47,Erlec1,Erlin2,Lonp1,Man1b1,Nhlrc3,Nub1,Ppp2r5c,Psma2,Psmb2,Rnf20,Trip12,Tsg101,Ubqln2,Ubxn4,Uchl5,Usp4,Zmpste24
GO:0048675	axon extension	0.078512	0.271745	3	484	38	18303	0.00619835	0.00207616	0.0789474	0.0264438	CS-CE.txt	Lamb2,Slit2,Vcl
GO:0018198	peptidyl-cysteine modification	0.078512	0.271745	3	484	38	18303	0.00619835	0.00207616	0.0789474	0.0264438	CS-CE.txt	Adh5,Prdx3,Tmx3
GO:1902808	positive regulation of cell cycle G1/S phase transition	0.078512	0.271745	3	484	38	18303	0.00619835	0.00207616	0.0789474	0.0264438	CS-CE.txt	Ddx3x,Phb2,Rpl17
GO:2001252	positive regulation of chromosome organization	0.0782599	0.271745	8	484	168	18303	0.0165289	0.00917882	0.047619	0.0264438	CS-CE.txt	Dhx36,Kdm1a,Numa1,Rnf20,Sfpq,Slk,Tgfb1,Tpr
GO:0009409	response to cold	0.078512	0.271745	3	484	38	18303	0.00619835	0.00207616	0.0789474	0.0264438	CS-CE.txt	Acadl,Dnajc3,Rbm3
GO:0070849	response to epidermal growth factor	0.078512	0.271745	3	484	38	18303	0.00619835	0.00207616	0.0789474	0.0264438	CS-CE.txt	Arpc2,Tpr,Zpr1
GO:0008406	gonad development	0.0787718	0.272465	9	484	197	18303	0.018595	0.0107633	0.0456853	0.0264438	CS-CE.txt	Ermp1,Lfng,Map7,Pla2g4a,Rab13,Sf1,Src,Tgfb2,Wnt4
GO:1904385	cellular response to angiotensin	0.0808071	0.275592	2	484	18	18303	0.00413223	0.000983445	0.111111	0.0264438	CS-CE.txt	Car2,Src
GO:0055070	copper ion homeostasis	0.0808071	0.275592	2	484	18	18303	0.00413223	0.000983445	0.111111	0.0264438	CS-CE.txt	Aplp2,App
GO:0022038	corpus callosum development	0.0808071	0.275592	2	484	18	18303	0.00413223	0.000983445	0.111111	0.0264438	CS-CE.txt	Ptprs,Tsku
GO:0022616	DNA strand elongation	0.0808071	0.275592	2	484	18	18303	0.00413223	0.000983445	0.111111	0.0264438	CS-CE.txt	Parp3,Pcna-ps2
GO:1903513	endoplasmic reticulum to cytosol transport	0.0808071	0.275592	2	484	18	18303	0.00413223	0.000983445	0.111111	0.0264438	CS-CE.txt	Erlec1,H13
GO:0035089	establishment of apical/basal cell polarity	0.0808071	0.275592	2	484	18	18303	0.00413223	0.000983445	0.111111	0.0264438	CS-CE.txt	Fscn1,Lama1
GO:0016042	lipid catabolic process	0.08044	0.275592	11	484	257	18303	0.0227273	0.0140414	0.0428016	0.0264438	CS-CE.txt	Abcd3,Abhd6,Acadl,Acat1,Apoe,Enpp2,Etfa,Gba,Pafah1b3,Pla2g4a,Plcb3
GO:0002313	mature B cell differentiation involved in immune response	0.0808071	0.275592	2	484	18	18303	0.00413223	0.000983445	0.111111	0.0264438	CS-CE.txt	Lfng,Lgals1
GO:0072207	metanephric epithelium development	0.0808071	0.275592	2	484	18	18303	0.00413223	0.000983445	0.111111	0.0264438	CS-CE.txt	Lamb2,Wnt4
GO:0034249	negative regulation of cellular amide metabolic process	0.0808284	0.275592	7	484	141	18303	0.0144628	0.00770366	0.0496454	0.0264438	CS-CE.txt	Apoe,Clu,Cnot7,Ddx3x,Rps3,Sorl1,Tpr
GO:0002719	negative regulation of cytokine production involved in immune response	0.0808071	0.275592	2	484	18	18303	0.00413223	0.000983445	0.111111	0.0264438	CS-CE.txt	Tgfb1,Tgfb2
GO:0040037	negative regulation of fibroblast growth factor receptor signaling pathway	0.0808071	0.275592	2	484	18	18303	0.00413223	0.000983445	0.111111	0.0264438	CS-CE.txt	Thbs1,Wnt4
GO:0002446	neutrophil mediated immunity	0.0808071	0.275592	2	484	18	18303	0.00413223	0.000983445	0.111111	0.0264438	CS-CE.txt	Anxa3,F2
GO:0046174	polyol catabolic process	0.0808071	0.275592	2	484	18	18303	0.00413223	0.000983445	0.111111	0.0264438	CS-CE.txt	Inpp1,Inpp5a
GO:0032352	positive regulation of hormone metabolic process	0.0808071	0.275592	2	484	18	18303	0.00413223	0.000983445	0.111111	0.0264438	CS-CE.txt	Kdm1a,Wnt4
GO:0006622	protein targeting to lysosome	0.0808071	0.275592	2	484	18	18303	0.00413223	0.000983445	0.111111	0.0264438	CS-CE.txt	Ap3b1,Sorl1
GO:0032239	regulation of nucleobase-containing compound transport	0.0808071	0.275592	2	484	18	18303	0.00413223	0.000983445	0.111111	0.0264438	CS-CE.txt	Rbm27,Tpr
GO:0060390	regulation of SMAD protein signal transduction	0.0808071	0.275592	2	484	18	18303	0.00413223	0.000983445	0.111111	0.0264438	CS-CE.txt	Nup93,Tgfb1
GO:1990776	response to angiotensin	0.0808071	0.275592	2	484	18	18303	0.00413223	0.000983445	0.111111	0.0264438	CS-CE.txt	Car2,Src
GO:0030970	retrograde protein transport, ER to cytosol	0.0808071	0.275592	2	484	18	18303	0.00413223	0.000983445	0.111111	0.0264438	CS-CE.txt	Erlec1,H13
GO:0060009	Sertoli cell development	0.0808071	0.275592	2	484	18	18303	0.00413223	0.000983445	0.111111	0.0264438	CS-CE.txt	Map7,Rab13
GO:0014855	striated muscle cell proliferation	0.0808071	0.275592	2	484	18	18303	0.00413223	0.000983445	0.111111	0.0264438	CS-CE.txt	Fgf1,Tgfb2
GO:0051347	positive regulation of transferase activity	0.0810444	0.276149	21	484	571	18303	0.0433884	0.0311971	0.0367776	0.0264438	CS-CE.txt	Agrn,Cab39,Clu,Csf1r,Dag1,Ddx3x,F2,Fgf1,Ighm,Pak2,Pdgfd,Ptpn1,Rac1,Rps3,Slk,Sorl1,Src,Tgfb1,Tgfb2,Thbs1,Tnik
GO:0003179	heart valve morphogenesis	0.0834603	0.28328	3	484	39	18303	0.00619835	0.0021308	0.0769231	0.0264438	CS-CE.txt	Dchs1,Tgfb1,Tgfb2
GO:0016575	histone deacetylation	0.0834603	0.28328	3	484	39	18303	0.00619835	0.0021308	0.0769231	0.0264438	CS-CE.txt	Morf4l2,Rbm14,Sfpq
GO:1903170	negative regulation of calcium ion transmembrane transport	0.0834603	0.28328	3	484	39	18303	0.00619835	0.0021308	0.0769231	0.0264438	CS-CE.txt	Pkd2,Tgfb1,Tgfb2
GO:0045839	negative regulation of mitotic nuclear division	0.0834603	0.28328	3	484	39	18303	0.00619835	0.0021308	0.0769231	0.0264438	CS-CE.txt	Bub3,Ik,Tpr
GO:0051283	negative regulation of sequestering of calcium ion	0.0834603	0.28328	3	484	39	18303	0.00619835	0.0021308	0.0769231	0.0264438	CS-CE.txt	Itpr1,Itpr3,Pkd2
GO:0051209	release of sequestered calcium ion into cytosol	0.0834603	0.28328	3	484	39	18303	0.00619835	0.0021308	0.0769231	0.0264438	CS-CE.txt	Itpr1,Itpr3,Pkd2
GO:0010595	positive regulation of endothelial cell migration	0.0837767	0.283805	5	484	88	18303	0.0103306	0.00480795	0.0568182	0.0264438	CS-CE.txt	Anxa3,Fgf1,Srpx2,Tgfb1,Thbs1
GO:1903426	regulation of reactive oxygen species biosynthetic process	0.0837767	0.283805	5	484	88	18303	0.0103306	0.00480795	0.0568182	0.0264438	CS-CE.txt	Ass1,Clu,Crp,Pkd2,Ptx3
GO:0061053	somite development	0.0837767	0.283805	5	484	88	18303	0.0103306	0.00480795	0.0568182	0.0264438	CS-CE.txt	Lfng,Nckap1,Nup133,Sema3c,Wnt11
GO:0007417	central nervous system development	0.0843211	0.285465	28	484	804	18303	0.0578512	0.0439272	0.0348259	0.0264438	CS-CE.txt	Aplp2,App,Celsr1,Clu,Col4a1,Crtac1,Csf1r,Exoc4,Hprt,Hspg2,Kdm1a,Lamb2,Lrp1,Map2,Mxra8,Pafah1b3,Pfdn1,Ptprs,Rac1,Slit2,Smarcc2,Src,Stxbp3,Tgfb1,Tsku,Uchl5,Wnt4,Zpr1
GO:1902115	regulation of organelle assembly	0.0846594	0.286426	8	484	171	18303	0.0165289	0.00934273	0.0467836	0.0264438	CS-CE.txt	Arpc2,Fscn1,Numa1,Rbm14,Src,Tpr,Tsg101,Ubqln2
GO:0045765	regulation of angiogenesis	0.0850129	0.287438	12	484	290	18303	0.0247934	0.0158444	0.0413793	0.0264438	CS-CE.txt	Anxa3,Col4a2,Col4a3,Enpp2,Fgf1,Gtf2i,Optc,Pgk1,Sars,Srpx2,Tgfb2,Thbs1
GO:0042327	positive regulation of phosphorylation	0.0851021	0.287554	34	484	1006	18303	0.0702479	0.0549637	0.0337972	0.0264438	CS-CE.txt	Agrn,App,Bmp3,Cab39,Cavin3,Clu,Crlf1,Csf1r,Dag1,Ddx3x,Eif4g3,Enpp2,F2,Fgb,Fgf1,Ighm,Il6st,Nenf,Npnt,Pak2,Parp9,Pdgfd,Phb2,Phip,Ptpn1,Rac1,Rps3,Slk,Src,Tgfb1,Tgfb2,Thbs1,Tnik,Yes1
GO:0009119	ribonucleoside metabolic process	0.0852032	0.287711	4	484	63	18303	0.00826446	0.00344206	0.0634921	0.0264438	CS-CE.txt	Gmpr2,Hprt,Nme1,Ran
GO:0003231	cardiac ventricle development	0.0856041	0.288879	7	484	143	18303	0.0144628	0.00781293	0.048951	0.0264438	CS-CE.txt	Cpe,Luzp1,Naca,Sema3c,Tgfb1,Tgfb2,Wnt11
GO:0045137	development of primary sexual characteristics	0.0866752	0.292307	9	484	201	18303	0.018595	0.0109818	0.0447761	0.0264438	CS-CE.txt	Ermp1,Lfng,Map7,Pla2g4a,Rab13,Sf1,Src,Tgfb2,Wnt4
GO:0042176	regulation of protein catabolic process	0.0870696	0.293449	14	484	353	18303	0.0289256	0.0192865	0.0396601	0.0264438	CS-CE.txt	Alad,Apoe,Bag5,Clu,Cst3,Erlec1,Gba,Lrp1,Nub1,Sorl1,Ubqln2,Uchl5,Ufl1,Wdr91
GO:0009968	negative regulation of signal transduction	0.0877816	0.295659	39	484	1179	18303	0.0805785	0.0644157	0.0330789	0.0264438	CS-CE.txt	Apoe,Bag5,Cavin3,Chrdl1,Clu,Cnot7,Csf1r,Cthrc1,Dag1,Ddx3x,Fbln1,Fgb,Gba,Glg1,Igbp1,Il6st,Itpr1,Kdm1a,Lfng,Lrp1,Nono,Notum,Phb2,Phip,Pkd2,Ppm1b,Ptpn1,Ptprs,Rabgef1,Sh3bp4,Slit2,Sorl1,Src,Tgfb2,Thbs1,Tsg101,Tsku,Wnt11,Wnt4
GO:0030178	negative regulation of Wnt signaling pathway	0.0880511	0.296377	7	484	144	18303	0.0144628	0.00786756	0.0486111	0.0264438	CS-CE.txt	Apoe,Cthrc1,Lrp1,Notum,Tsku,Wnt11,Wnt4
GO:0008209	androgen metabolic process	0.0887853	0.296383	2	484	19	18303	0.00413223	0.00103808	0.105263	0.0264438	CS-CE.txt	H2-Ke6,Wnt4
GO:0006754	ATP biosynthetic process	0.0885387	0.296383	3	484	40	18303	0.00619835	0.00218543	0.075	0.0264438	CS-CE.txt	Aldoa,Stoml2,Tgfb1
GO:0060602	branch elongation of an epithelium	0.0887853	0.296383	2	484	19	18303	0.00413223	0.00103808	0.105263	0.0264438	CS-CE.txt	Fgf1,Tgfb1
GO:0003214	cardiac left ventricle morphogenesis	0.0887853	0.296383	2	484	19	18303	0.00413223	0.00103808	0.105263	0.0264438	CS-CE.txt	Cpe,Tgfb2
GO:0003215	cardiac right ventricle morphogenesis	0.0887853	0.296383	2	484	19	18303	0.00413223	0.00103808	0.105263	0.0264438	CS-CE.txt	Sema3c,Tgfb2
GO:0030517	negative regulation of axon extension	0.0885387	0.296383	3	484	40	18303	0.00619835	0.00218543	0.075	0.0264438	CS-CE.txt	Ptprs,Sema3c,Slit2
GO:0050849	negative regulation of calcium-mediated signaling	0.0887853	0.296383	2	484	19	18303	0.00413223	0.00103808	0.105263	0.0264438	CS-CE.txt	Itpr1,Pkd2
GO:0072079	nephron tubule formation	0.0887853	0.296383	2	484	19	18303	0.00413223	0.00103808	0.105263	0.0264438	CS-CE.txt	Hs2st1,Wnt6
GO:0010763	positive regulation of fibroblast migration	0.0887853	0.296383	2	484	19	18303	0.00413223	0.00103808	0.105263	0.0264438	CS-CE.txt	Tgfb1,Thbs1
GO:0046827	positive regulation of protein export from nucleus	0.0887853	0.296383	2	484	19	18303	0.00413223	0.00103808	0.105263	0.0264438	CS-CE.txt	Rbm22,Tpr
GO:0090224	regulation of spindle organization	0.0885387	0.296383	3	484	40	18303	0.00619835	0.00218543	0.075	0.0264438	CS-CE.txt	Numa1,Parp3,Tpr
GO:0120178	steroid hormone biosynthetic process	0.0887853	0.296383	2	484	19	18303	0.00413223	0.00103808	0.105263	0.0264438	CS-CE.txt	H2-Ke6,Wnt4
GO:0016126	sterol biosynthetic process	0.0885387	0.296383	3	484	40	18303	0.00619835	0.00218543	0.075	0.0264438	CS-CE.txt	Acat1,Apoe,G6pdx
GO:0030855	epithelial cell differentiation	0.0888532	0.296421	19	484	513	18303	0.0392562	0.0280282	0.037037	0.0264438	CS-CE.txt	Adamtsl4,Clic4,Col18a1,Crygb,Ercc3,Krt10,Krt2,Lama1,Lamb2,Map7,Numa1,Nup93,Ptprs,Rab13,Rac1,Tgfb1,Tsg101,Wnt11,Wnt4
GO:1901292	nucleoside phosphate catabolic process	0.0890863	0.296823	4	484	64	18303	0.00826446	0.00349669	0.0625	0.0264438	CS-CE.txt	Acat1,Cant1,Gmpr2,Hprt
GO:1901184	regulation of ERBB signaling pathway	0.0890863	0.296823	4	484	64	18303	0.00826446	0.00349669	0.0625	0.0264438	CS-CE.txt	Aplp2,App,Hip1,Tsg101
GO:0019220	regulation of phosphate metabolic process	0.0897082	0.298705	52	484	1630	18303	0.107438	0.0890564	0.0319018	0.0264438	CS-CE.txt	Agrn,Aplp2,Apoe,App,Bmp3,Cab39,Cavin3,Chordc1,Clu,Cnot7,Crlf1,Csf1r,Dag1,Ddx3x,Dnajc3,Eif4g3,Enpp2,F2,Fbln1,Fgb,Fgf1,Fn1,Gba,Igbp1,Ighm,Il6st,Nenf,Npnt,Pak2,Parp9,Pdgfd,Phb2,Phip,Prdx3,Ptpn1,Rabgef1,Rac1,Rps3,Slit2,Slk,Sorl1,Src,Srpx2,Stoml2,Tgfb1,Tgfb2,Thbs1,Tnik,Tsg101,Twf1,Wdr91,Yes1
GO:0035265	organ growth	0.0901721	0.300038	5	484	90	18303	0.0103306	0.00491723	0.0555556	0.0264438	CS-CE.txt	Comp,Fgf1,Map7,Tgfb2,Thbs1
GO:0051092	positive regulation of NF-kappaB transcription factor activity	0.0902793	0.300038	6	484	117	18303	0.0123967	0.00639239	0.0512821	0.0264438	CS-CE.txt	App,Clu,Mtpn,Prdx3,Rps3,Tgfb1
GO:0050684	regulation of mRNA processing	0.0902793	0.300038	6	484	117	18303	0.0123967	0.00639239	0.0512821	0.0264438	CS-CE.txt	Acin1,Dazap1,Nup98,Rbm27,Rnf20,Srsf9
GO:0051174	regulation of phosphorus metabolic process	0.0904244	0.30033	52	484	1631	18303	0.107438	0.0891111	0.0318823	0.0264438	CS-CE.txt	Agrn,Aplp2,Apoe,App,Bmp3,Cab39,Cavin3,Chordc1,Clu,Cnot7,Crlf1,Csf1r,Dag1,Ddx3x,Dnajc3,Eif4g3,Enpp2,F2,Fbln1,Fgb,Fgf1,Fn1,Gba,Igbp1,Ighm,Il6st,Nenf,Npnt,Pak2,Parp9,Pdgfd,Phb2,Phip,Prdx3,Ptpn1,Rabgef1,Rac1,Rps3,Slit2,Slk,Sorl1,Src,Srpx2,Stoml2,Tgfb1,Tgfb2,Thbs1,Tnik,Tsg101,Twf1,Wdr91,Yes1
GO:0010594	regulation of endothelial cell migration	0.0905374	0.300516	7	484	145	18303	0.0144628	0.0079222	0.0482759	0.0264438	CS-CE.txt	Anxa3,Apoe,Fgf1,Slit2,Srpx2,Tgfb1,Thbs1
GO:0051049	regulation of transport	0.0906728	0.300775	59	484	1876	18303	0.121901	0.102497	0.0314499	0.0264438	CS-CE.txt	Agrn,Apoe,Arpc2,Atp1b3,C1qtnf12,Car2,Cd47,Celsr1,Clasp2,Clic4,Clu,Coro1a,Crp,Csf1r,Dhx36,Erlec1,Evi5,Exoc4,F2,Fbln1,Fgb,Fn1,G6pdx,Hip1,Ighm,Itpr1,Lman2,Lrp1,Numa1,Nupl1,Pacsin2,Picalm,Pkd2,Pla2g4a,Preb,Ptpn1,Ptx3,Rab13,Rab33b,Rab8a,Rabgef1,Rbm22,Rbm27,Slc16a1,Smap1,Sorl1,Src,Stxbp3,Tgfb1,Tgfb2,Thbs1,Tpr,Tsg101,Ubqln2,Vps18,Wasl,Xpo5,Yes1,Zpr1
GO:0090135	actin filament branching	0.101661	0.300809	1	484	4	18303	0.00206612	0.000218543	0.25	0.0264438	CS-CE.txt	Coro1b
GO:0030043	actin filament fragmentation	0.101661	0.300809	1	484	4	18303	0.00206612	0.000218543	0.25	0.0264438	CS-CE.txt	Dstn
GO:0032147	activation of protein kinase activity	0.101348	0.300809	10	484	238	18303	0.0206612	0.0130033	0.0420168	0.0264438	CS-CE.txt	Cab39,Fgf1,Ighm,Pak2,Ptpn1,Slk,Src,Tgfb2,Thbs1,Tnik
GO:0032148	activation of protein kinase B activity	0.0969846	0.300809	2	484	20	18303	0.00413223	0.00109272	0.1	0.0264438	CS-CE.txt	Fgf1,Src
GO:0009060	aerobic respiration	0.101233	0.300809	4	484	67	18303	0.00826446	0.0036606	0.0597015	0.0264438	CS-CE.txt	Idh3a,Idh3b,Idh3g,Suclg1
GO:0001998	angiotensin-mediated vasoconstriction involved in regulation of systemic arterial blood pressure	0.101661	0.300809	1	484	4	18303	0.00206612	0.000218543	0.25	0.0264438	CS-CE.txt	G6pdx
GO:0019439	aromatic compound catabolic process	0.091758	0.300809	12	484	294	18303	0.0247934	0.0160629	0.0408163	0.0264438	CS-CE.txt	Acat1,Cant1,Cnot7,Dis3,Gmpr2,Gstz1,Hprt,Mgat1,Nbas,Snd1,Zhx2,Zpr1
GO:0060840	artery development	0.0968128	0.300809	5	484	92	18303	0.0103306	0.0050265	0.0543478	0.0264438	CS-CE.txt	Apoe,Lrp1,Luzp1,Tgfb2,Wnt11
GO:0048844	artery morphogenesis	0.0971024	0.300809	4	484	66	18303	0.00826446	0.00360597	0.0606061	0.0264438	CS-CE.txt	Apoe,Lrp1,Tgfb2,Wnt11
GO:0035905	ascending aorta development	0.101661	0.300809	1	484	4	18303	0.00206612	0.000218543	0.25	0.0264438	CS-CE.txt	Tgfb2
GO:0035910	ascending aorta morphogenesis	0.101661	0.300809	1	484	4	18303	0.00206612	0.000218543	0.25	0.0264438	CS-CE.txt	Tgfb2
GO:0019482	beta-alanine metabolic process	0.101661	0.300809	1	484	4	18303	0.00206612	0.000218543	0.25	0.0264438	CS-CE.txt	Aldh6a1
GO:0016051	carbohydrate biosynthetic process	0.0931194	0.300809	6	484	118	18303	0.0123967	0.00644703	0.0508475	0.0264438	CS-CE.txt	Chst14,Ext2,G6pdx,Galnt18,Hs2st1,Pgk1
GO:0070836	caveola assembly	0.101661	0.300809	1	484	4	18303	0.00206612	0.000218543	0.25	0.0264438	CS-CE.txt	Pacsin2
GO:0061343	cell adhesion involved in heart morphogenesis	0.101661	0.300809	1	484	4	18303	0.00206612	0.000218543	0.25	0.0264438	CS-CE.txt	Tgfb2
GO:0007050	cell cycle arrest	0.0934621	0.300809	5	484	91	18303	0.0103306	0.00497186	0.0549451	0.0264438	CS-CE.txt	Pkd2,Tgfb1,Tgfb2,Thbs1,Tsg101
GO:0003273	cell migration involved in endocardial cushion formation	0.101661	0.300809	1	484	4	18303	0.00206612	0.000218543	0.25	0.0264438	CS-CE.txt	Dchs1
GO:0044108	cellular alcohol biosynthetic process	0.101661	0.300809	1	484	4	18303	0.00206612	0.000218543	0.25	0.0264438	CS-CE.txt	Acat1
GO:0044107	cellular alcohol metabolic process	0.101661	0.300809	1	484	4	18303	0.00206612	0.000218543	0.25	0.0264438	CS-CE.txt	Acat1
GO:0030003	cellular cation homeostasis	0.0976655	0.300809	21	484	585	18303	0.0433884	0.031962	0.0358974	0.0264438	CS-CE.txt	Aplp2,Apoe,App,Atp13a1,Atp1b3,Atp2c1,Car2,Clic4,F2,Ftl1,Gtf2i,Il6st,Itpr1,Itpr3,Picalm,Pkd2,Rmdn3,Slc39a4,Stoml2,Tgfb1,Tmem165
GO:0006875	cellular metal ion homeostasis	0.0939857	0.300809	19	484	517	18303	0.0392562	0.0282467	0.0367505	0.0264438	CS-CE.txt	Aplp2,Apoe,App,Atp13a1,Atp1b3,Atp2c1,F2,Ftl1,Gtf2i,Il6st,Itpr1,Itpr3,Picalm,Pkd2,Rmdn3,Slc39a4,Stoml2,Tgfb1,Tmem165
GO:0110096	cellular response to aldehyde	0.101661	0.300809	1	484	4	18303	0.00206612	0.000218543	0.25	0.0264438	CS-CE.txt	Adh5
GO:0062197	cellular response to chemical stress	0.0912984	0.300809	10	484	233	18303	0.0206612	0.0127302	0.0429185	0.0264438	CS-CE.txt	Chd6,Ddx3x,G6pdx,Lonp1,Pkd2,Prdx3,Rps3,Src,Thbs1,Txnl1
GO:0071504	cellular response to heparin	0.101661	0.300809	1	484	4	18303	0.00206612	0.000218543	0.25	0.0264438	CS-CE.txt	Slit2
GO:0032286	central nervous system myelin maintenance	0.101661	0.300809	1	484	4	18303	0.00206612	0.000218543	0.25	0.0264438	CS-CE.txt	Clu
GO:0034382	chylomicron remnant clearance	0.101661	0.300809	1	484	4	18303	0.00206612	0.000218543	0.25	0.0264438	CS-CE.txt	Apoe
GO:0021898	commitment of multipotent stem cells to neuronal lineage in forebrain	0.101661	0.300809	1	484	4	18303	0.00206612	0.000218543	0.25	0.0264438	CS-CE.txt	Smarcc2
GO:0007386	compartment pattern specification	0.101661	0.300809	1	484	4	18303	0.00206612	0.000218543	0.25	0.0264438	CS-CE.txt	Lfng
GO:0072137	condensed mesenchymal cell proliferation	0.101661	0.300809	1	484	4	18303	0.00206612	0.000218543	0.25	0.0264438	CS-CE.txt	Dchs1
GO:0071034	CUT catabolic process	0.101661	0.300809	1	484	4	18303	0.00206612	0.000218543	0.25	0.0264438	CS-CE.txt	Dis3
GO:0071043	CUT metabolic process	0.101661	0.300809	1	484	4	18303	0.00206612	0.000218543	0.25	0.0264438	CS-CE.txt	Dis3
GO:0051220	cytoplasmic sequestering of protein	0.0969846	0.300809	2	484	20	18303	0.00413223	0.00109272	0.1	0.0264438	CS-CE.txt	Get4,Pkd2
GO:0006189	'de novo' IMP biosynthetic process	0.101661	0.300809	1	484	4	18303	0.00206612	0.000218543	0.25	0.0264438	CS-CE.txt	Gart
GO:0070837	dehydroascorbic acid transport	0.101661	0.300809	1	484	4	18303	0.00206612	0.000218543	0.25	0.0264438	CS-CE.txt	Slc2a1
GO:0033563	dorsal/ventral axon guidance	0.101661	0.300809	1	484	4	18303	0.00206612	0.000218543	0.25	0.0264438	CS-CE.txt	Slit2
GO:0003197	endocardial cushion development	0.0937436	0.300809	3	484	41	18303	0.00619835	0.00224007	0.0731707	0.0264438	CS-CE.txt	Dchs1,Tgfb2,Thbs1
GO:0072577	endothelial cell apoptotic process	0.101661	0.300809	1	484	4	18303	0.00206612	0.000218543	0.25	0.0264438	CS-CE.txt	Col4a3
GO:0048104	establishment of body hair or bristle planar orientation	0.101661	0.300809	1	484	4	18303	0.00206612	0.000218543	0.25	0.0264438	CS-CE.txt	Celsr1
GO:0048105	establishment of body hair planar orientation	0.101661	0.300809	1	484	4	18303	0.00206612	0.000218543	0.25	0.0264438	CS-CE.txt	Celsr1
GO:0061162	establishment of monopolar cell polarity	0.0969846	0.300809	2	484	20	18303	0.00413223	0.00109272	0.1	0.0264438	CS-CE.txt	Fscn1,Lama1
GO:0097368	establishment of Sertoli cell barrier	0.101661	0.300809	1	484	4	18303	0.00206612	0.000218543	0.25	0.0264438	CS-CE.txt	Rab13
GO:0030952	establishment or maintenance of cytoskeleton polarity	0.0969846	0.300809	2	484	20	18303	0.00413223	0.00109272	0.1	0.0264438	CS-CE.txt	Nckap1,Rhoc
GO:0006069	ethanol oxidation	0.101661	0.300809	1	484	4	18303	0.00206612	0.000218543	0.25	0.0264438	CS-CE.txt	Adh5
GO:1902001	fatty acid transmembrane transport	0.101661	0.300809	1	484	4	18303	0.00206612	0.000218543	0.25	0.0264438	CS-CE.txt	Abcd3
GO:0046292	formaldehyde metabolic process	0.101661	0.300809	1	484	4	18303	0.00206612	0.000218543	0.25	0.0264438	CS-CE.txt	Adh5
GO:0006868	glutamine transport	0.101661	0.300809	1	484	4	18303	0.00206612	0.000218543	0.25	0.0264438	CS-CE.txt	Slc38a1
GO:0006177	GMP biosynthetic process	0.101661	0.300809	1	484	4	18303	0.00206612	0.000218543	0.25	0.0264438	CS-CE.txt	Hprt
GO:0030202	heparin metabolic process	0.101661	0.300809	1	484	4	18303	0.00206612	0.000218543	0.25	0.0264438	CS-CE.txt	Hs2st1
GO:0106077	histone succinylation	0.101661	0.300809	1	484	4	18303	0.00206612	0.000218543	0.25	0.0264438	CS-CE.txt	Dld
GO:0009092	homoserine metabolic process	0.101661	0.300809	1	484	4	18303	0.00206612	0.000218543	0.25	0.0264438	CS-CE.txt	Mpst
GO:0034109	homotypic cell-cell adhesion	0.0937436	0.300809	3	484	41	18303	0.00619835	0.00224007	0.0731707	0.0264438	CS-CE.txt	Fermt3,Fgb,Stxbp3
GO:0030212	hyaluronan metabolic process	0.0969846	0.300809	2	484	20	18303	0.00413223	0.00109272	0.1	0.0264438	CS-CE.txt	Itih2,Tgfb1
GO:0046101	hypoxanthine biosynthetic process	0.101661	0.300809	1	484	4	18303	0.00206612	0.000218543	0.25	0.0264438	CS-CE.txt	Hprt
GO:0032264	IMP salvage	0.101661	0.300809	1	484	4	18303	0.00206612	0.000218543	0.25	0.0264438	CS-CE.txt	Hprt
GO:0043152	induction of bacterial agglutination	0.101661	0.300809	1	484	4	18303	0.00206612	0.000218543	0.25	0.0264438	CS-CE.txt	Fgb
GO:0033212	iron import into cell	0.101661	0.300809	1	484	4	18303	0.00206612	0.000218543	0.25	0.0264438	CS-CE.txt	Picalm
GO:0046952	ketone body catabolic process	0.101661	0.300809	1	484	4	18303	0.00206612	0.000218543	0.25	0.0264438	CS-CE.txt	Acat1
GO:0006272	leading strand elongation	0.101661	0.300809	1	484	4	18303	0.00206612	0.000218543	0.25	0.0264438	CS-CE.txt	Pcna-ps2
GO:0048861	leukemia inhibitory factor signaling pathway	0.101661	0.300809	1	484	4	18303	0.00206612	0.000218543	0.25	0.0264438	CS-CE.txt	Il6st
GO:0015909	long-chain fatty acid transport	0.0937436	0.300809	3	484	41	18303	0.00619835	0.00224007	0.0731707	0.0264438	CS-CE.txt	Abcd3,Apoe,Pla2g4a
GO:0006564	L-serine biosynthetic process	0.101661	0.300809	1	484	4	18303	0.00206612	0.000218543	0.25	0.0264438	CS-CE.txt	Shmt2
GO:0030324	lung development	0.101602	0.300809	9	484	208	18303	0.018595	0.0113643	0.0432692	0.0264438	CS-CE.txt	Celsr1,Dag1,Fgf1,Hs6st1,Lama1,Lama5,Ltbp3,Numa1,Ppp1ca
GO:1904382	mannose trimming involved in glycoprotein ERAD pathway	0.101661	0.300809	1	484	4	18303	0.00206612	0.000218543	0.25	0.0264438	CS-CE.txt	Man1b1
GO:0006509	membrane protein ectodomain proteolysis	0.0969846	0.300809	2	484	20	18303	0.00413223	0.00109272	0.1	0.0264438	CS-CE.txt	Dag1,Ncstn
GO:0048332	mesoderm morphogenesis	0.0930531	0.300809	4	484	65	18303	0.00826446	0.00355133	0.0615385	0.0264438	CS-CE.txt	Exoc4,Ext2,Nckap1,Wnt11
GO:0072162	metanephric mesenchymal cell differentiation	0.101661	0.300809	1	484	4	18303	0.00206612	0.000218543	0.25	0.0264438	CS-CE.txt	Wnt4
GO:0051596	methylglyoxal catabolic process	0.101661	0.300809	1	484	4	18303	0.00206612	0.000218543	0.25	0.0264438	CS-CE.txt	Hagh
GO:0019243	methylglyoxal catabolic process to D-lactate via S-lactoyl-glutathione	0.101661	0.300809	1	484	4	18303	0.00206612	0.000218543	0.25	0.0264438	CS-CE.txt	Hagh
GO:0061727	methylglyoxal catabolic process to lactate	0.101661	0.300809	1	484	4	18303	0.00206612	0.000218543	0.25	0.0264438	CS-CE.txt	Hagh
GO:0014005	microglia development	0.101661	0.300809	1	484	4	18303	0.00206612	0.000218543	0.25	0.0264438	CS-CE.txt	App
GO:0014004	microglia differentiation	0.101661	0.300809	1	484	4	18303	0.00206612	0.000218543	0.25	0.0264438	CS-CE.txt	App
GO:0030035	microspike assembly	0.101661	0.300809	1	484	4	18303	0.00206612	0.000218543	0.25	0.0264438	CS-CE.txt	Fscn1
GO:0042776	mitochondrial ATP synthesis coupled proton transport	0.101661	0.300809	1	484	4	18303	0.00206612	0.000218543	0.25	0.0264438	CS-CE.txt	Stoml2
GO:0006741	NADP biosynthetic process	0.101661	0.300809	1	484	4	18303	0.00206612	0.000218543	0.25	0.0264438	CS-CE.txt	G6pdx
GO:0010693	negative regulation of alkaline phosphatase activity	0.101661	0.300809	1	484	4	18303	0.00206612	0.000218543	0.25	0.0264438	CS-CE.txt	Tgfb2
GO:1903588	negative regulation of blood vessel endothelial cell proliferation involved in sprouting angiogenesis	0.101661	0.300809	1	484	4	18303	0.00206612	0.000218543	0.25	0.0264438	CS-CE.txt	Thbs1
GO:2000173	negative regulation of branching morphogenesis of a nerve	0.101661	0.300809	1	484	4	18303	0.00206612	0.000218543	0.25	0.0264438	CS-CE.txt	Cpe
GO:0070100	negative regulation of chemokine-mediated signaling pathway	0.101661	0.300809	1	484	4	18303	0.00206612	0.000218543	0.25	0.0264438	CS-CE.txt	Slit2
GO:0045738	negative regulation of DNA repair	0.0969846	0.300809	2	484	20	18303	0.00413223	0.00109272	0.1	0.0264438	CS-CE.txt	Rps3,Trip12
GO:0010633	negative regulation of epithelial cell migration	0.101233	0.300809	4	484	67	18303	0.00826446	0.0036606	0.0597015	0.0264438	CS-CE.txt	Apoe,Slit2,Tgfb1,Thbs1
GO:1905937	negative regulation of germ cell proliferation	0.101661	0.300809	1	484	4	18303	0.00206612	0.000218543	0.25	0.0264438	CS-CE.txt	Hpgds
GO:0010748	negative regulation of long-chain fatty acid import across plasma membrane	0.101661	0.300809	1	484	4	18303	0.00206612	0.000218543	0.25	0.0264438	CS-CE.txt	Thbs1
GO:0140213	negative regulation of long-chain fatty acid import into cell	0.101661	0.300809	1	484	4	18303	0.00206612	0.000218543	0.25	0.0264438	CS-CE.txt	Thbs1
GO:2000255	negative regulation of male germ cell proliferation	0.101661	0.300809	1	484	4	18303	0.00206612	0.000218543	0.25	0.0264438	CS-CE.txt	Hpgds
GO:0043407	negative regulation of MAP kinase activity	0.0971024	0.300809	4	484	66	18303	0.00826446	0.00360597	0.0606061	0.0264438	CS-CE.txt	Apoe,Gba,Ptpn1,Sorl1
GO:0051902	negative regulation of mitochondrial depolarization	0.101661	0.300809	1	484	4	18303	0.00206612	0.000218543	0.25	0.0264438	CS-CE.txt	Src
GO:2000623	negative regulation of nuclear-transcribed mRNA catabolic process, nonsense-mediated decay	0.101661	0.300809	1	484	4	18303	0.00206612	0.000218543	0.25	0.0264438	CS-CE.txt	Nbas
GO:2000587	negative regulation of platelet-derived growth factor receptor-beta signaling pathway	0.101661	0.300809	1	484	4	18303	0.00206612	0.000218543	0.25	0.0264438	CS-CE.txt	Lrp1
GO:1903333	negative regulation of protein folding	0.101661	0.300809	1	484	4	18303	0.00206612	0.000218543	0.25	0.0264438	CS-CE.txt	Bag5
GO:1900045	negative regulation of protein K63-linked ubiquitination	0.101661	0.300809	1	484	4	18303	0.00206612	0.000218543	0.25	0.0264438	CS-CE.txt	Trip12
GO:0032272	negative regulation of protein polymerization	0.101233	0.300809	4	484	67	18303	0.00826446	0.0036606	0.0597015	0.0264438	CS-CE.txt	Capza2,Slit2,Tmod3,Twf1
GO:2000242	negative regulation of reproductive process	0.0971024	0.300809	4	484	66	18303	0.00826446	0.00360597	0.0606061	0.0264438	CS-CE.txt	Arhgdib,Hpgds,Npr2,Wnt4
GO:0032929	negative regulation of superoxide anion generation	0.101661	0.300809	1	484	4	18303	0.00206612	0.000218543	0.25	0.0264438	CS-CE.txt	Crp
GO:1903690	negative regulation of wound healing, spreading of epidermal cells	0.101661	0.300809	1	484	4	18303	0.00206612	0.000218543	0.25	0.0264438	CS-CE.txt	Clasp2
GO:1990138	neuron projection extension	0.0971024	0.300809	4	484	66	18303	0.00826446	0.00360597	0.0606061	0.0264438	CS-CE.txt	Kdm1a,Lamb2,Slit2,Vcl
GO:0043312	neutrophil degranulation	0.101661	0.300809	1	484	4	18303	0.00206612	0.000218543	0.25	0.0264438	CS-CE.txt	Anxa3
GO:0046496	nicotinamide nucleotide metabolic process	0.0969846	0.300809	2	484	20	18303	0.00413223	0.00109272	0.1	0.0264438	CS-CE.txt	G6pdx,Naxe
GO:0006499	N-terminal protein myristoylation	0.101661	0.300809	1	484	4	18303	0.00206612	0.000218543	0.25	0.0264438	CS-CE.txt	Ppm1b
GO:0034404	nucleobase-containing small molecule biosynthetic process	0.0968128	0.300809	5	484	92	18303	0.0103306	0.0050265	0.0543478	0.0264438	CS-CE.txt	Acat1,Cant1,Gmpr2,Hprt,Nme1
GO:0033869	nucleoside bisphosphate catabolic process	0.101661	0.300809	1	484	4	18303	0.00206612	0.000218543	0.25	0.0264438	CS-CE.txt	Acat1
GO:0038165	oncostatin-M-mediated signaling pathway	0.101661	0.300809	1	484	4	18303	0.00206612	0.000218543	0.25	0.0264438	CS-CE.txt	Il6st
GO:0018057	peptidyl-lysine oxidation	0.101661	0.300809	1	484	4	18303	0.00206612	0.000218543	0.25	0.0264438	CS-CE.txt	Loxl2
GO:0031508	pericentric heterochromatin assembly	0.101661	0.300809	1	484	4	18303	0.00206612	0.000218543	0.25	0.0264438	CS-CE.txt	Cenpv
GO:0140462	pericentric heterochromatin organization	0.101661	0.300809	1	484	4	18303	0.00206612	0.000218543	0.25	0.0264438	CS-CE.txt	Cenpv
GO:0032290	peripheral nervous system myelin formation	0.101661	0.300809	1	484	4	18303	0.00206612	0.000218543	0.25	0.0264438	CS-CE.txt	Ahnak2
GO:0006796	phosphate-containing compound metabolic process	0.101658	0.300809	53	484	1681	18303	0.109504	0.0918429	0.0315289	0.0264438	CS-CE.txt	Abhd6,Acat1,Adss,Agpat4,Aldoa,App,Cab39,Cant1,Cdc42bpa,Cdipt,Csf1r,Dld,Efemp1,Enpp2,Fn3k,G6pdx,Gart,Gmpr2,Hddc2,Hprt,Impad1,Inpp1,Inpp5a,Lama1,Mapkapk2,Naxe,Ndufa10,Nme1,Npr2,Pak2,Papss1,Pgk1,Pigt,Pkn2,Pla2g4a,Plcb3,Ppa2,Ppm1b,Ppm1l,Ppp1ca,Ppp2r2a,Ptpn1,Ptprs,Ran,Slk,Src,Stoml2,Suclg1,Tgfb1,Tgfb2,Tnik,Wnt11,Yes1
GO:0034638	phosphatidylcholine catabolic process	0.101661	0.300809	1	484	4	18303	0.00206612	0.000218543	0.25	0.0264438	CS-CE.txt	Enpp2
GO:0031161	phosphatidylinositol catabolic process	0.101661	0.300809	1	484	4	18303	0.00206612	0.000218543	0.25	0.0264438	CS-CE.txt	Plcb3
GO:0006793	phosphorus metabolic process	0.0913358	0.300809	54	484	1702	18303	0.11157	0.0929902	0.0317274	0.0264438	CS-CE.txt	Abhd6,Acat1,Adss,Agpat4,Aldoa,App,Cab39,Cant1,Cdc42bpa,Cdipt,Csf1r,Dld,Efemp1,Enpp2,Fn3k,G6pdx,Gart,Gmpr2,Hddc2,Hprt,Impad1,Inpp1,Inpp5a,Lama1,Mapkapk2,Mgat1,Naxe,Ndufa10,Nme1,Npr2,Pak2,Papss1,Pgk1,Pigt,Pkn2,Pla2g4a,Plcb3,Ppa2,Ppm1b,Ppm1l,Ppp1ca,Ppp2r2a,Ptpn1,Ptprs,Ran,Slk,Src,Stoml2,Suclg1,Tgfb1,Tgfb2,Tnik,Wnt11,Yes1
GO:0016129	phytosteroid biosynthetic process	0.101661	0.300809	1	484	4	18303	0.00206612	0.000218543	0.25	0.0264438	CS-CE.txt	Acat1
GO:0016128	phytosteroid metabolic process	0.101661	0.300809	1	484	4	18303	0.00206612	0.000218543	0.25	0.0264438	CS-CE.txt	Acat1
GO:0002317	plasma cell differentiation	0.101661	0.300809	1	484	4	18303	0.00206612	0.000218543	0.25	0.0264438	CS-CE.txt	Lgals1
GO:0070169	positive regulation of biomineral tissue development	0.0990713	0.300809	3	484	42	18303	0.00619835	0.00229471	0.0714286	0.0264438	CS-CE.txt	Mia3,Wnt4,Wnt6
GO:0110151	positive regulation of biomineralization	0.0990713	0.300809	3	484	42	18303	0.00619835	0.00229471	0.0714286	0.0264438	CS-CE.txt	Mia3,Wnt4,Wnt6
GO:0009891	positive regulation of biosynthetic process	0.100696	0.300809	57	484	1820	18303	0.117769	0.0994373	0.0313187	0.0264438	CS-CE.txt	Abcf1,Abhd6,Agrn,Apoe,App,Ass1,Bmp3,Chd6,Clu,Cnot7,Crp,Cst3,Ddx3x,Dhx36,Dnajc2,Dnajc3,Eif4g3,Ercc3,Erlin2,F2,Fgf1,Gba,Hcfc1,Hmga1,Igbp1,Kdm1a,Mapkapk2,Med24,Mtpn,Naca,Npnt,Parp9,Phf2,Phip,Picalm,Pkd2,Pla2g4a,Ptx3,Rac1,Rbm14,Rbm3,Rnf20,Rpl26,Sfpq,Smarcc2,Src,Stoml2,Sub1,Tcea1,Tgfb1,Tgfb2,Thbs1,Wnt11,Wnt4,Wnt6,Yes1,Zpr1
GO:0032849	positive regulation of cellular pH reduction	0.101661	0.300809	1	484	4	18303	0.00206612	0.000218543	0.25	0.0264438	CS-CE.txt	Car2
GO:1903829	positive regulation of cellular protein localization	0.0919457	0.300809	13	484	325	18303	0.0268595	0.0177567	0.04	0.0264438	CS-CE.txt	Arpc2,F2,Lrp1,Numa1,Parp9,Rbm22,Sorl1,Src,Tgfb1,Tgfb2,Tpr,Tsg101,Zpr1
GO:1900078	positive regulation of cellular response to insulin stimulus	0.0969846	0.300809	2	484	20	18303	0.00413223	0.00109272	0.1	0.0264438	CS-CE.txt	C1qtnf12,Src
GO:2000370	positive regulation of clathrin-dependent endocytosis	0.101661	0.300809	1	484	4	18303	0.00206612	0.000218543	0.25	0.0264438	CS-CE.txt	Wasl
GO:0051106	positive regulation of DNA ligation	0.101661	0.300809	1	484	4	18303	0.00206612	0.000218543	0.25	0.0264438	CS-CE.txt	Parp3
GO:2001137	positive regulation of endocytic recycling	0.101661	0.300809	1	484	4	18303	0.00206612	0.000218543	0.25	0.0264438	CS-CE.txt	Sorl1
GO:0032079	positive regulation of endodeoxyribonuclease activity	0.101661	0.300809	1	484	4	18303	0.00206612	0.000218543	0.25	0.0264438	CS-CE.txt	Rps3
GO:1902953	positive regulation of ER to Golgi vesicle-mediated transport	0.101661	0.300809	1	484	4	18303	0.00206612	0.000218543	0.25	0.0264438	CS-CE.txt	Sorl1
GO:1904426	positive regulation of GTP binding	0.101661	0.300809	1	484	4	18303	0.00206612	0.000218543	0.25	0.0264438	CS-CE.txt	Tgfb2
GO:2001168	positive regulation of histone H2B ubiquitination	0.101661	0.300809	1	484	4	18303	0.00206612	0.000218543	0.25	0.0264438	CS-CE.txt	Rnf20
GO:2000741	positive regulation of mesenchymal stem cell differentiation	0.101661	0.300809	1	484	4	18303	0.00206612	0.000218543	0.25	0.0264438	CS-CE.txt	Ltbp3
GO:0045669	positive regulation of osteoblast differentiation	0.101233	0.300809	4	484	67	18303	0.00826446	0.0036606	0.0597015	0.0264438	CS-CE.txt	Cthrc1,Il6st,Npnt,Wnt4
GO:1900738	positive regulation of phospholipase C-activating G protein-coupled receptor signaling pathway	0.101661	0.300809	1	484	4	18303	0.00206612	0.000218543	0.25	0.0264438	CS-CE.txt	F2
GO:0010641	positive regulation of platelet-derived growth factor receptor signaling pathway	0.101661	0.300809	1	484	4	18303	0.00206612	0.000218543	0.25	0.0264438	CS-CE.txt	Hip1
GO:1903061	positive regulation of protein lipidation	0.101661	0.300809	1	484	4	18303	0.00206612	0.000218543	0.25	0.0264438	CS-CE.txt	Gba
GO:1903278	positive regulation of sodium ion export across plasma membrane	0.101661	0.300809	1	484	4	18303	0.00206612	0.000218543	0.25	0.0264438	CS-CE.txt	Atp1b3
GO:1905832	positive regulation of spindle assembly	0.101661	0.300809	1	484	4	18303	0.00206612	0.000218543	0.25	0.0264438	CS-CE.txt	Numa1
GO:1902949	positive regulation of tau-protein kinase activity	0.101661	0.300809	1	484	4	18303	0.00206612	0.000218543	0.25	0.0264438	CS-CE.txt	Clu
GO:0036091	positive regulation of transcription from RNA polymerase II promoter in response to oxidative stress	0.101661	0.300809	1	484	4	18303	0.00206612	0.000218543	0.25	0.0264438	CS-CE.txt	Chd6
GO:0045948	positive regulation of translational initiation	0.0969846	0.300809	2	484	20	18303	0.00413223	0.00109272	0.1	0.0264438	CS-CE.txt	Ddx3x,Dnajc3
GO:0031204	posttranslational protein targeting to membrane, translocation	0.101661	0.300809	1	484	4	18303	0.00206612	0.000218543	0.25	0.0264438	CS-CE.txt	Gm10320
GO:0001545	primary ovarian follicle growth	0.101661	0.300809	1	484	4	18303	0.00206612	0.000218543	0.25	0.0264438	CS-CE.txt	Src
GO:0036508	protein alpha-1,2-demannosylation	0.101661	0.300809	1	484	4	18303	0.00206612	0.000218543	0.25	0.0264438	CS-CE.txt	Man1b1
GO:0006476	protein deacetylation	0.0990713	0.300809	3	484	42	18303	0.00619835	0.00229471	0.0714286	0.0264438	CS-CE.txt	Morf4l2,Rbm14,Sfpq
GO:0035977	protein deglycosylation involved in glycoprotein catabolic process	0.101661	0.300809	1	484	4	18303	0.00206612	0.000218543	0.25	0.0264438	CS-CE.txt	Man1b1
GO:0036507	protein demannosylation	0.101661	0.300809	1	484	4	18303	0.00206612	0.000218543	0.25	0.0264438	CS-CE.txt	Man1b1
GO:0018377	protein myristoylation	0.101661	0.300809	1	484	4	18303	0.00206612	0.000218543	0.25	0.0264438	CS-CE.txt	Ppm1b
GO:0018335	protein succinylation	0.101661	0.300809	1	484	4	18303	0.00206612	0.000218543	0.25	0.0264438	CS-CE.txt	Dld
GO:0022615	protein to membrane docking	0.101661	0.300809	1	484	4	18303	0.00206612	0.000218543	0.25	0.0264438	CS-CE.txt	Stxbp3
GO:0043096	purine nucleobase salvage	0.101661	0.300809	1	484	4	18303	0.00206612	0.000218543	0.25	0.0264438	CS-CE.txt	Hprt
GO:0034034	purine nucleoside bisphosphate catabolic process	0.101661	0.300809	1	484	4	18303	0.00206612	0.000218543	0.25	0.0264438	CS-CE.txt	Acat1
GO:0006166	purine ribonucleoside salvage	0.101661	0.300809	1	484	4	18303	0.00206612	0.000218543	0.25	0.0264438	CS-CE.txt	Hprt
GO:0061888	regulation of astrocyte activation	0.101661	0.300809	1	484	4	18303	0.00206612	0.000218543	0.25	0.0264438	CS-CE.txt	App
GO:1902667	regulation of axon guidance	0.0937436	0.300809	3	484	41	18303	0.00619835	0.00224007	0.0731707	0.0264438	CS-CE.txt	Agrn,Sema3c,Slit2
GO:0032829	regulation of CD4-positive, CD25-positive, alpha-beta regulatory T cell differentiation	0.101661	0.300809	1	484	4	18303	0.00206612	0.000218543	0.25	0.0264438	CS-CE.txt	Tgfb1
GO:0022407	regulation of cell-cell adhesion	0.101325	0.300809	14	484	362	18303	0.0289256	0.0197782	0.038674	0.0264438	CS-CE.txt	Ap3b1,Ap3d1,Ass1,Cd47,Coro1a,Fam49b,Fermt3,Fgb,Il6st,Lgals1,Rps3,Src,Tgfb1,Wnt4
GO:0010874	regulation of cholesterol efflux	0.0969846	0.300809	2	484	20	18303	0.00413223	0.00109272	0.1	0.0264438	CS-CE.txt	Apoe,Lrp1
GO:0001672	regulation of chromatin assembly or disassembly	0.0969846	0.300809	2	484	20	18303	0.00413223	0.00109272	0.1	0.0264438	CS-CE.txt	Phf2,Tpr
GO:0032965	regulation of collagen biosynthetic process	0.0937436	0.300809	3	484	41	18303	0.00619835	0.00224007	0.0731707	0.0264438	CS-CE.txt	F2,Tgfb1,Wnt4
GO:0061183	regulation of dermatome development	0.101661	0.300809	1	484	4	18303	0.00206612	0.000218543	0.25	0.0264438	CS-CE.txt	Wnt4
GO:0051105	regulation of DNA ligation	0.101661	0.300809	1	484	4	18303	0.00206612	0.000218543	0.25	0.0264438	CS-CE.txt	Parp3
GO:2001026	regulation of endothelial cell chemotaxis	0.0969846	0.300809	2	484	20	18303	0.00413223	0.00109272	0.1	0.0264438	CS-CE.txt	Fgf1,Thbs1
GO:0061387	regulation of extent of cell growth	0.0960073	0.300809	6	484	119	18303	0.0123967	0.00650167	0.0504202	0.0264438	CS-CE.txt	Apoe,Clasp2,Fn1,Ptprs,Sema3c,Slit2
GO:0043465	regulation of fermentation	0.101661	0.300809	1	484	4	18303	0.00206612	0.000218543	0.25	0.0264438	CS-CE.txt	Cavin3
GO:1902202	regulation of hepatocyte growth factor receptor signaling pathway	0.101661	0.300809	1	484	4	18303	0.00206612	0.000218543	0.25	0.0264438	CS-CE.txt	Ptpn1
GO:0070103	regulation of interleukin-6-mediated signaling pathway	0.101661	0.300809	1	484	4	18303	0.00206612	0.000218543	0.25	0.0264438	CS-CE.txt	Il6st
GO:0090296	regulation of mitochondrial DNA replication	0.101661	0.300809	1	484	4	18303	0.00206612	0.000218543	0.25	0.0264438	CS-CE.txt	Stoml2
GO:0033047	regulation of mitotic sister chromatid segregation	0.0930531	0.300809	4	484	65	18303	0.00826446	0.00355133	0.0615385	0.0264438	CS-CE.txt	Bub3,Ik,Numa1,Tpr
GO:0060688	regulation of morphogenesis of a branching structure	0.0971024	0.300809	4	484	66	18303	0.00826446	0.00360597	0.0606061	0.0264438	CS-CE.txt	Cpe,Ntn4,Phb2,Tgfb1
GO:0050923	regulation of negative chemotaxis	0.101661	0.300809	1	484	4	18303	0.00206612	0.000218543	0.25	0.0264438	CS-CE.txt	Slit2
GO:0050767	regulation of neurogenesis	0.094238	0.300809	30	484	881	18303	0.0619835	0.0481342	0.0340522	0.0264438	CS-CE.txt	Agrn,Apoe,App,Bag5,Clasp2,Crp,Dag1,Efemp1,Enpp2,F2,Fn1,Fuom,H2-D1,Il6st,Kdm1a,Lgals1,Lrp1,Map2,Nme1,Ptprs,Rac1,Sema3c,Slit2,Sorl1,Tenm3,Tgfb1,Tnik,Twf1,Ufl1,Zhx2
GO:2000622	regulation of nuclear-transcribed mRNA catabolic process, nonsense-mediated decay	0.101661	0.300809	1	484	4	18303	0.00206612	0.000218543	0.25	0.0264438	CS-CE.txt	Nbas
GO:0010640	regulation of platelet-derived growth factor receptor signaling pathway	0.0969846	0.300809	2	484	20	18303	0.00413223	0.00109272	0.1	0.0264438	CS-CE.txt	Hip1,Lrp1
GO:1903286	regulation of potassium ion import	0.101661	0.300809	1	484	4	18303	0.00206612	0.000218543	0.25	0.0264438	CS-CE.txt	Atp1b3
GO:0032434	regulation of proteasomal ubiquitin-dependent protein catabolic process	0.0989425	0.300809	6	484	120	18303	0.0123967	0.0065563	0.05	0.0264438	CS-CE.txt	Bag5,Clu,Gba,Nub1,Ubqln2,Ufl1
GO:0061083	regulation of protein refolding	0.101661	0.300809	1	484	4	18303	0.00206612	0.000218543	0.25	0.0264438	CS-CE.txt	Bag5
GO:2000298	regulation of Rho-dependent protein serine/threonine kinase activity	0.101661	0.300809	1	484	4	18303	0.00206612	0.000218543	0.25	0.0264438	CS-CE.txt	Chordc1
GO:0051794	regulation of timing of catagen	0.101661	0.300809	1	484	4	18303	0.00206612	0.000218543	0.25	0.0264438	CS-CE.txt	Tgfb2
GO:0042534	regulation of tumor necrosis factor biosynthetic process	0.0969846	0.300809	2	484	20	18303	0.00413223	0.00109272	0.1	0.0264438	CS-CE.txt	Mapkapk2,Thbs1
GO:0071503	response to heparin	0.101661	0.300809	1	484	4	18303	0.00206612	0.000218543	0.25	0.0264438	CS-CE.txt	Slit2
GO:1902065	response to L-glutamate	0.101661	0.300809	1	484	4	18303	0.00206612	0.000218543	0.25	0.0264438	CS-CE.txt	Ufl1
GO:0034031	ribonucleoside bisphosphate catabolic process	0.101661	0.300809	1	484	4	18303	0.00206612	0.000218543	0.25	0.0264438	CS-CE.txt	Acat1
GO:0060126	somatotropin secreting cell differentiation	0.101661	0.300809	1	484	4	18303	0.00206612	0.000218543	0.25	0.0264438	CS-CE.txt	Wnt4
GO:0000103	sulfate assimilation	0.101661	0.300809	1	484	4	18303	0.00206612	0.000218543	0.25	0.0264438	CS-CE.txt	Papss1
GO:0071816	tail-anchored membrane protein insertion into ER membrane	0.101661	0.300809	1	484	4	18303	0.00206612	0.000218543	0.25	0.0264438	CS-CE.txt	Get4
GO:0090669	telomerase RNA stabilization	0.101661	0.300809	1	484	4	18303	0.00206612	0.000218543	0.25	0.0264438	CS-CE.txt	Dhx36
GO:0023021	termination of signal transduction	0.101661	0.300809	1	484	4	18303	0.00206612	0.000218543	0.25	0.0264438	CS-CE.txt	Gba
GO:0060129	thyroid-stimulating hormone-secreting cell differentiation	0.101661	0.300809	1	484	4	18303	0.00206612	0.000218543	0.25	0.0264438	CS-CE.txt	Wnt4
GO:0002513	tolerance induction to self antigen	0.101661	0.300809	1	484	4	18303	0.00206612	0.000218543	0.25	0.0264438	CS-CE.txt	Tgfb1
GO:0000041	transition metal ion transport	0.0968128	0.300809	5	484	92	18303	0.0103306	0.0050265	0.0543478	0.0264438	CS-CE.txt	Ap3b1,Ap3d1,Atp2c1,Picalm,Slc39a4
GO:0007178	transmembrane receptor protein serine/threonine kinase signaling pathway	0.0950345	0.300809	9	484	205	18303	0.018595	0.0112003	0.0439024	0.0264438	CS-CE.txt	Bmp3,Ltbp3,Nup93,Ppm1l,Rbm14,Src,Sub1,Tgfb1,Tgfb2
GO:0019346	transsulfuration	0.101661	0.300809	1	484	4	18303	0.00206612	0.000218543	0.25	0.0264438	CS-CE.txt	Mpst
GO:0071830	triglyceride-rich lipoprotein particle clearance	0.101661	0.300809	1	484	4	18303	0.00206612	0.000218543	0.25	0.0264438	CS-CE.txt	Apoe
GO:0032640	tumor necrosis factor production	0.101661	0.300809	1	484	4	18303	0.00206612	0.000218543	0.25	0.0264438	CS-CE.txt	App
GO:0019042	viral latency	0.101661	0.300809	1	484	4	18303	0.00206612	0.000218543	0.25	0.0264438	CS-CE.txt	Hcfc1
GO:0016032	viral process	0.0960073	0.300809	6	484	119	18303	0.0123967	0.00650167	0.0504202	0.0264438	CS-CE.txt	Apoe,Dag1,Hcfc1,Tgfb1,Tsg101,Vps18
GO:0019068	virion assembly	0.0969846	0.300809	2	484	20	18303	0.00413223	0.00109272	0.1	0.0264438	CS-CE.txt	Apoe,Tsg101
GO:0051648	vesicle localization	0.101925	0.30142	6	484	121	18303	0.0123967	0.00661094	0.0495868	0.0264438	CS-CE.txt	Ap3b1,Ap3d1,Clasp2,Exoc4,Preb,Wasl
GO:0051246	regulation of protein metabolic process	0.102638	0.303359	79	484	2603	18303	0.163223	0.142217	0.0303496	0.0264438	CS-CE.txt	Abcf1,Agrn,Alad,Aplp2,Apoe,App,Bag5,Bmp3,Cab39,Cavin3,Chordc1,Clu,Cnot7,Col4a3,Col7a1,Crlf1,Csf1r,Cst3,Dag1,Ddx3x,Dnajc3,Eif4g3,Enpp2,Erlec1,F2,Fbln1,Fgb,Fgf1,Fn1,G6pdx,Gba,Glg1,Hip1,Igbp1,Ighm,Il6st,Itih2,Kdm1a,Lrp1,Mapkapk2,Mtpn,Nenf,Npnt,Nub1,Pak2,Papln,Parp9,Pdgfd,Phb2,Phip,Picalm,Ppp1ca,Prg4,Ptpn1,Ptx3,Rabgef1,Rac1,Rbm3,Rnf20,Rpl26,Rps3,Slit2,Slk,Sorl1,Src,Tgfb1,Tgfb2,Thbs1,Tnik,Tpr,Trip12,T…
GO:0032103	positive regulation of response to external stimulus	0.102992	0.304235	14	484	363	18303	0.0289256	0.0198328	0.0385675	0.0264438	CS-CE.txt	App,Cd47,Coch,Fn1,Nono,Parp9,Pdgfd,Pla2g4a,Rac1,Rbm14,Sfpq,Slit2,Tgfb1,Thbs1
GO:0016485	protein processing	0.103179	0.304616	8	484	179	18303	0.0165289	0.00977982	0.0446927	0.0264438	CS-CE.txt	Cpe,Fgb,H13,Ncstn,Pgk1,Spcs2,Stoml2,Zmpste24
GO:0072329	monocarboxylic acid catabolic process	0.103694	0.305622	5	484	94	18303	0.0103306	0.00513577	0.0531915	0.0264438	CS-CE.txt	Abcd3,Acadl,Acat1,Asrgl1,Etfa
GO:0045089	positive regulation of innate immune response	0.103694	0.305622	5	484	94	18303	0.0103306	0.00513577	0.0531915	0.0264438	CS-CE.txt	Coch,Nono,Parp9,Rbm14,Sfpq
GO:0001959	regulation of cytokine-mediated signaling pathway	0.103694	0.305622	5	484	94	18303	0.0103306	0.00513577	0.0531915	0.0264438	CS-CE.txt	Cnot7,Il6st,Parp9,Rabgef1,Slit2
GO:0031400	negative regulation of protein modification process	0.103864	0.30595	20	484	557	18303	0.0413223	0.0304322	0.0359066	0.0264438	CS-CE.txt	Apoe,Bag5,Chordc1,Dag1,Dnajc3,Fbln1,G6pdx,Gba,Igbp1,Kdm1a,Ptpn1,Rabgef1,Rps3,Slit2,Sorl1,Tgfb1,Trip12,Tsg101,Ufl1,Usp4
GO:0030041	actin filament polymerization	0.105388	0.307333	2	484	21	18303	0.00413223	0.00114735	0.0952381	0.0264438	CS-CE.txt	Arpc2,Rac1
GO:0003416	endochondral bone growth	0.105388	0.307333	2	484	21	18303	0.00413223	0.00114735	0.0952381	0.0264438	CS-CE.txt	Comp,Thbs1
GO:0045197	establishment or maintenance of epithelial cell apical/basal polarity	0.104518	0.307333	3	484	43	18303	0.00619835	0.00234934	0.0697674	0.0264438	CS-CE.txt	Lama1,Scarf2,Wnt11
GO:0061339	establishment or maintenance of monopolar cell polarity	0.105388	0.307333	2	484	21	18303	0.00413223	0.00114735	0.0952381	0.0264438	CS-CE.txt	Fscn1,Lama1
GO:0021879	forebrain neuron differentiation	0.105443	0.307333	4	484	68	18303	0.00826446	0.00371524	0.0588235	0.0264438	CS-CE.txt	Csf1r,Rac1,Slit2,Smarcc2
GO:0019318	hexose metabolic process	0.104954	0.307333	6	484	122	18303	0.0123967	0.00666557	0.0491803	0.0264438	CS-CE.txt	Aldoa,Fuom,G6pdx,Ganc,Pgk1,Pmm2
GO:0045104	intermediate filament cytoskeleton organization	0.104518	0.307333	3	484	43	18303	0.00619835	0.00234934	0.0697674	0.0264438	CS-CE.txt	Krt10,Krt2,Synm
GO:0032331	negative regulation of chondrocyte differentiation	0.105388	0.307333	2	484	21	18303	0.00413223	0.00114735	0.0952381	0.0264438	CS-CE.txt	Efemp1,Ltbp3
GO:0048146	positive regulation of fibroblast proliferation	0.105443	0.307333	4	484	68	18303	0.00826446	0.00371524	0.0588235	0.0264438	CS-CE.txt	Fbln1,Fn1,Pdgfd,Tgfb1
GO:0048026	positive regulation of mRNA splicing, via spliceosome	0.105388	0.307333	2	484	21	18303	0.00413223	0.00114735	0.0952381	0.0264438	CS-CE.txt	Dazap1,Nup98
GO:0014020	primary neural tube formation	0.104954	0.307333	6	484	122	18303	0.0123967	0.00666557	0.0491803	0.0264438	CS-CE.txt	Celsr1,Cthrc1,Luzp1,Nckap1,Tgfb1,Tgfb2
GO:0042451	purine nucleoside biosynthetic process	0.105388	0.307333	2	484	21	18303	0.00413223	0.00114735	0.0952381	0.0264438	CS-CE.txt	Hprt,Nme1
GO:0046129	purine ribonucleoside biosynthetic process	0.105388	0.307333	2	484	21	18303	0.00413223	0.00114735	0.0952381	0.0264438	CS-CE.txt	Hprt,Nme1
GO:2000209	regulation of anoikis	0.105388	0.307333	2	484	21	18303	0.00413223	0.00114735	0.0952381	0.0264438	CS-CE.txt	Mybbp1a,Src
GO:0070861	regulation of protein exit from endoplasmic reticulum	0.105388	0.307333	2	484	21	18303	0.00413223	0.00114735	0.0952381	0.0264438	CS-CE.txt	Erlec1,Sorl1
GO:0046825	regulation of protein export from nucleus	0.104518	0.307333	3	484	43	18303	0.00619835	0.00234934	0.0697674	0.0264438	CS-CE.txt	Rbm22,Tpr,Xpo5
GO:0032928	regulation of superoxide anion generation	0.105388	0.307333	2	484	21	18303	0.00413223	0.00114735	0.0952381	0.0264438	CS-CE.txt	Crp,Tgfb1
GO:0046685	response to arsenic-containing substance	0.105388	0.307333	2	484	21	18303	0.00413223	0.00114735	0.0952381	0.0264438	CS-CE.txt	Alad,Ddx3x
GO:0035459	vesicle cargo loading	0.105388	0.307333	2	484	21	18303	0.00413223	0.00114735	0.0952381	0.0264438	CS-CE.txt	Mia3,Picalm
GO:0007369	gastrulation	0.106273	0.30958	7	484	151	18303	0.0144628	0.00825001	0.0463576	0.0264438	CS-CE.txt	Celsr1,Dld,Exoc4,Ext2,Fn1,Nckap1,Wnt11
GO:0006694	steroid biosynthetic process	0.107223	0.312176	5	484	95	18303	0.0103306	0.00519041	0.0526316	0.0264438	CS-CE.txt	Acat1,Apoe,G6pdx,H2-Ke6,Wnt4
GO:0010975	regulation of neuron projection development	0.107963	0.314154	20	484	560	18303	0.0413223	0.0305961	0.0357143	0.0264438	CS-CE.txt	Agrn,Apoe,Bag5,Clasp2,Crp,Efemp1,Fn1,H2-D1,Kdm1a,Lgals1,Lrp1,Map2,Nme1,Ptprs,Rac1,Sema3c,Slit2,Tenm3,Tnik,Twf1
GO:0061041	regulation of wound healing	0.10803	0.314176	6	484	123	18303	0.0123967	0.00672021	0.0487805	0.0264438	CS-CE.txt	Apoe,Clasp2,F2,Fgb,Thbs1,Wnt4
GO:0030323	respiratory tube development	0.108423	0.315145	9	484	211	18303	0.018595	0.0115282	0.042654	0.0264438	CS-CE.txt	Celsr1,Dag1,Fgf1,Hs6st1,Lama1,Lama5,Ltbp3,Numa1,Ppp1ca
GO:0044264	cellular polysaccharide metabolic process	0.109732	0.318204	4	484	69	18303	0.00826446	0.00376987	0.057971	0.0264438	CS-CE.txt	Ext2,Hs2st1,Il6st,Ppp1ca
GO:0034620	cellular response to unfolded protein	0.109732	0.318204	4	484	69	18303	0.00826446	0.00376987	0.057971	0.0264438	CS-CE.txt	Dnajc3,Hspa13,Ptpn1,Uggt2
GO:0003382	epithelial cell morphogenesis	0.11008	0.318204	3	484	44	18303	0.00619835	0.00240398	0.0681818	0.0264438	CS-CE.txt	Clic4,Col18a1,Rac1
GO:0072666	establishment of protein localization to vacuole	0.11008	0.318204	3	484	44	18303	0.00619835	0.00240398	0.0681818	0.0264438	CS-CE.txt	Ap3b1,Ap3d1,Sorl1
GO:0045103	intermediate filament-based process	0.11008	0.318204	3	484	44	18303	0.00619835	0.00240398	0.0681818	0.0264438	CS-CE.txt	Krt10,Krt2,Synm
GO:0007618	mating	0.11008	0.318204	3	484	44	18303	0.00619835	0.00240398	0.0681818	0.0264438	CS-CE.txt	Aplp2,App,Fuom
GO:0030316	osteoclast differentiation	0.11008	0.318204	3	484	44	18303	0.00619835	0.00240398	0.0681818	0.0264438	CS-CE.txt	Csf1r,Src,Tgfb1
GO:0046148	pigment biosynthetic process	0.11008	0.318204	3	484	44	18303	0.00619835	0.00240398	0.0681818	0.0264438	CS-CE.txt	Alad,Gart,Hprt
GO:0090184	positive regulation of kidney development	0.11008	0.318204	3	484	44	18303	0.00619835	0.00240398	0.0681818	0.0264438	CS-CE.txt	Pdgfd,Tgfb1,Wnt4
GO:0060341	regulation of cellular localization	0.110013	0.318204	30	484	896	18303	0.0619835	0.0489537	0.0334821	0.0264438	CS-CE.txt	Ap3d1,Arpc2,C1qtnf12,Celsr1,Coro1a,Erlec1,F2,Itpr1,Itpr3,Kdm1a,Lrp1,Numa1,Nupl1,Parp9,Picalm,Pkd2,Preb,Ptpn1,Rabgef1,Rbm22,Rbm27,Sorl1,Src,Stx6,Tgfb1,Tgfb2,Tpr,Tsg101,Xpo5,Zpr1
GO:0048588	developmental cell growth	0.110811	0.319614	5	484	96	18303	0.0103306	0.00524504	0.0520833	0.0264438	CS-CE.txt	App,Kdm1a,Lamb2,Slit2,Vcl
GO:0045778	positive regulation of ossification	0.110811	0.319614	5	484	96	18303	0.0103306	0.00524504	0.0520833	0.0264438	CS-CE.txt	Cthrc1,Il6st,Mia3,Npnt,Wnt4
GO:0010522	regulation of calcium ion transport into cytosol	0.110811	0.319614	5	484	96	18303	0.0103306	0.00524504	0.0520833	0.0264438	CS-CE.txt	Coro1a,F2,Pkd2,Tgfb1,Tgfb2
GO:1903311	regulation of mRNA metabolic process	0.110752	0.319614	9	484	212	18303	0.018595	0.0115828	0.0424528	0.0264438	CS-CE.txt	Acin1,Cnot7,Dazap1,Mapkapk2,Nbas,Nup98,Rbm27,Rnf20,Srsf9
GO:0002262	myeloid cell homeostasis	0.111151	0.32042	6	484	124	18303	0.0123967	0.00677485	0.0483871	0.0264438	CS-CE.txt	G6pdx,Hba-a1,Ncstn,Rps24,Tcea1,Tmod3
GO:0019725	cellular homeostasis	0.11165	0.321681	27	484	796	18303	0.0557851	0.0434901	0.0339196	0.0264438	CS-CE.txt	Aldoa,Aplp2,Apoe,App,Atp13a1,Atp1b3,Atp2c1,Car2,Clic4,Dld,F2,Ftl1,Gtf2i,Il6st,Itpr1,Itpr3,Picalm,Pkd2,Prdx3,Qsox2,Rmdn3,Slc39a4,Stoml2,Tgfb1,Tmem165,Tmx3,Txnl1
GO:0006464	cellular protein modification process	0.113205	0.325805	71	484	2333	18303	0.146694	0.127465	0.0304329	0.0264438	CS-CE.txt	Adh5,App,Cab39,Cdc42bpa,Cops6,Csf1r,Dld,Efemp1,Egflam,Ext2,F13a1,Fn1,Galnt18,Gxylt2,Hcfc1,Kdm1a,Lama1,Lfng,Loxl2,Magt1,Man1b1,Mapkapk2,Med24,Mgat1,Morf4l2,Nhlrc3,Notum,Npr2,Nub1,Pak2,Parp3,Parp9,Phf2,Pigt,Pkn2,Plod1,Pmm2,Ppm1b,Ppm1l,Ppp1ca,Ppp2r2a,Prdx3,Ptpn1,Ptprs,Rabggta,Rbm14,Rnf20,Rpn1,Sfpq,Shmt2,Slk,Spock2,Src,Tgfb1,Tgfb2,Thbs1,Tmem165,Tmx3,Tnik,Trip12,Tsg101,Ttll12,Uba2,Uchl5,Ufl1,Uggt2,Usp…
GO:0036211	protein modification process	0.113205	0.325805	71	484	2333	18303	0.146694	0.127465	0.0304329	0.0264438	CS-CE.txt	Adh5,App,Cab39,Cdc42bpa,Cops6,Csf1r,Dld,Efemp1,Egflam,Ext2,F13a1,Fn1,Galnt18,Gxylt2,Hcfc1,Kdm1a,Lama1,Lfng,Loxl2,Magt1,Man1b1,Mapkapk2,Med24,Mgat1,Morf4l2,Nhlrc3,Notum,Npr2,Nub1,Pak2,Parp3,Parp9,Phf2,Pigt,Pkn2,Plod1,Pmm2,Ppm1b,Ppm1l,Ppp1ca,Ppp2r2a,Prdx3,Ptpn1,Ptprs,Rabggta,Rbm14,Rnf20,Rpn1,Sfpq,Shmt2,Slk,Spock2,Src,Tgfb1,Tgfb2,Thbs1,Tmem165,Tmx3,Tnik,Trip12,Tsg101,Ttll12,Uba2,Uchl5,Ufl1,Uggt2,Usp…
GO:1902742	apoptotic process involved in development	0.113979	0.326409	2	484	22	18303	0.00413223	0.00120199	0.0909091	0.0264438	CS-CE.txt	Ppp2r1b,Zpr1
GO:0048813	dendrite morphogenesis	0.114097	0.326409	4	484	70	18303	0.00826446	0.00382451	0.0571429	0.0264438	CS-CE.txt	Hprt,Picalm,Rac1,Wasl
GO:0006984	ER-nucleus signaling pathway	0.113979	0.326409	2	484	22	18303	0.00413223	0.00120199	0.0909091	0.0264438	CS-CE.txt	Ccdc47,Erlin2
GO:0019395	fatty acid oxidation	0.114097	0.326409	4	484	70	18303	0.00826446	0.00382451	0.0571429	0.0264438	CS-CE.txt	Abcd3,Acadl,Acat1,Etfa
GO:0045922	negative regulation of fatty acid metabolic process	0.113979	0.326409	2	484	22	18303	0.00413223	0.00120199	0.0909091	0.0264438	CS-CE.txt	Acadl,Erlin2
GO:1903306	negative regulation of regulated secretory pathway	0.113979	0.326409	2	484	22	18303	0.00413223	0.00120199	0.0909091	0.0264438	CS-CE.txt	Rabgef1,Stxbp3
GO:0009132	nucleoside diphosphate metabolic process	0.114097	0.326409	4	484	70	18303	0.00826446	0.00382451	0.0571429	0.0264438	CS-CE.txt	Aldoa,Cant1,Nme1,Pgk1
GO:0001916	positive regulation of T cell mediated cytotoxicity	0.113979	0.326409	2	484	22	18303	0.00413223	0.00120199	0.0909091	0.0264438	CS-CE.txt	Fam49b,H2-D1
GO:1903649	regulation of cytoplasmic transport	0.113979	0.326409	2	484	22	18303	0.00413223	0.00120199	0.0909091	0.0264438	CS-CE.txt	Sorl1,Src
GO:0051797	regulation of hair follicle development	0.113979	0.326409	2	484	22	18303	0.00413223	0.00120199	0.0909091	0.0264438	CS-CE.txt	Numa1,Tgfb2
GO:0046653	tetrahydrofolate metabolic process	0.113979	0.326409	2	484	22	18303	0.00413223	0.00120199	0.0909091	0.0264438	CS-CE.txt	Gart,Shmt2
GO:0043409	negative regulation of MAPK cascade	0.114658	0.327834	7	484	154	18303	0.0144628	0.00841392	0.0454545	0.0264438	CS-CE.txt	Apoe,Dag1,Fbln1,Gba,Igbp1,Ptpn1,Sorl1
GO:0032715	negative regulation of interleukin-6 production	0.115753	0.330237	3	484	45	18303	0.00619835	0.00245861	0.0666667	0.0264438	CS-CE.txt	Gba,Prg4,Rabgef1
GO:1901799	negative regulation of proteasomal protein catabolic process	0.115753	0.330237	3	484	45	18303	0.00619835	0.00245861	0.0666667	0.0264438	CS-CE.txt	Alad,Bag5,Erlec1
GO:0010718	positive regulation of epithelial to mesenchymal transition	0.115753	0.330237	3	484	45	18303	0.00619835	0.00245861	0.0666667	0.0264438	CS-CE.txt	Loxl2,Tgfb1,Tgfb2
GO:0002685	regulation of leukocyte migration	0.115812	0.330237	8	484	184	18303	0.0165289	0.010053	0.0434783	0.0264438	CS-CE.txt	App,Mia3,Pdgfd,Rabgef1,Rac1,Slit2,Tgfb1,Thbs1
GO:0019098	reproductive behavior	0.115753	0.330237	3	484	45	18303	0.00619835	0.00245861	0.0666667	0.0264438	CS-CE.txt	Aplp2,App,Fuom
GO:0051666	actin cortical patch localization	0.125422	0.330914	1	484	5	18303	0.00206612	0.000273179	0.2	0.0264438	CS-CE.txt	Wasl
GO:0007256	activation of JNKK activity	0.125422	0.330914	1	484	5	18303	0.00206612	0.000273179	0.2	0.0264438	CS-CE.txt	Tnik
GO:0006167	AMP biosynthetic process	0.125422	0.330914	1	484	5	18303	0.00206612	0.000273179	0.2	0.0264438	CS-CE.txt	Adss
GO:0097113	AMPA glutamate receptor clustering	0.125422	0.330914	1	484	5	18303	0.00206612	0.000273179	0.2	0.0264438	CS-CE.txt	Apoe
GO:0030263	apoptotic chromosome condensation	0.125422	0.330914	1	484	5	18303	0.00206612	0.000273179	0.2	0.0264438	CS-CE.txt	Acin1
GO:0006528	asparagine metabolic process	0.125422	0.330914	1	484	5	18303	0.00206612	0.000273179	0.2	0.0264438	CS-CE.txt	Asrgl1
GO:0003289	atrial septum primum morphogenesis	0.125422	0.330914	1	484	5	18303	0.00206612	0.000273179	0.2	0.0264438	CS-CE.txt	Tgfb2
GO:0003181	atrioventricular valve morphogenesis	0.122742	0.330914	2	484	23	18303	0.00413223	0.00125662	0.0869565	0.0264438	CS-CE.txt	Dchs1,Tgfb2
GO:0016255	attachment of GPI anchor to protein	0.125422	0.330914	1	484	5	18303	0.00206612	0.000273179	0.2	0.0264438	CS-CE.txt	Pigt
GO:0016199	axon midline choice point recognition	0.125422	0.330914	1	484	5	18303	0.00206612	0.000273179	0.2	0.0264438	CS-CE.txt	App
GO:0002339	B cell selection	0.125422	0.330914	1	484	5	18303	0.00206612	0.000273179	0.2	0.0264438	CS-CE.txt	Ighm
GO:0048266	behavioral response to pain	0.122742	0.330914	2	484	23	18303	0.00413223	0.00125662	0.0869565	0.0264438	CS-CE.txt	Thbs1,Vwa1
GO:0098868	bone growth	0.122742	0.330914	2	484	23	18303	0.00413223	0.00125662	0.0869565	0.0264438	CS-CE.txt	Comp,Thbs1
GO:0045453	bone resorption	0.122742	0.330914	2	484	23	18303	0.00413223	0.00125662	0.0869565	0.0264438	CS-CE.txt	Rac1,Src
GO:0003205	cardiac chamber development	0.123774	0.330914	8	484	187	18303	0.0165289	0.0102169	0.0427807	0.0264438	CS-CE.txt	Cpe,Lrp1,Luzp1,Naca,Sema3c,Tgfb1,Tgfb2,Wnt11
GO:0072584	caveolin-mediated endocytosis	0.125422	0.330914	1	484	5	18303	0.00206612	0.000273179	0.2	0.0264438	CS-CE.txt	Pacsin2
GO:0002361	CD4-positive, CD25-positive, alpha-beta regulatory T cell differentiation	0.125422	0.330914	1	484	5	18303	0.00206612	0.000273179	0.2	0.0264438	CS-CE.txt	Tgfb1
GO:0006873	cellular ion homeostasis	0.117747	0.330914	21	484	600	18303	0.0433884	0.0327815	0.035	0.0264438	CS-CE.txt	Aplp2,Apoe,App,Atp13a1,Atp1b3,Atp2c1,Car2,Clic4,F2,Ftl1,Gtf2i,Il6st,Itpr1,Itpr3,Picalm,Pkd2,Rmdn3,Slc39a4,Stoml2,Tgfb1,Tmem165
GO:0002063	chondrocyte development	0.122742	0.330914	2	484	23	18303	0.00413223	0.00125662	0.0869565	0.0264438	CS-CE.txt	Impad1,Mia3
GO:0061073	ciliary body morphogenesis	0.125422	0.330914	1	484	5	18303	0.00206612	0.000273179	0.2	0.0264438	CS-CE.txt	Tsku
GO:0070120	ciliary neurotrophic factor-mediated signaling pathway	0.125422	0.330914	1	484	5	18303	0.00206612	0.000273179	0.2	0.0264438	CS-CE.txt	Il6st
GO:0090102	cochlea development	0.121534	0.330914	3	484	46	18303	0.00619835	0.00251325	0.0652174	0.0264438	CS-CE.txt	Cthrc1,Dchs1,Rac1
GO:0090114	COPII-coated vesicle budding	0.122742	0.330914	2	484	23	18303	0.00413223	0.00125662	0.0869565	0.0264438	CS-CE.txt	Mia3,Preb
GO:0051715	cytolysis in other organism	0.125422	0.330914	1	484	5	18303	0.00206612	0.000273179	0.2	0.0264438	CS-CE.txt	F2
GO:0009157	deoxyribonucleoside monophosphate biosynthetic process	0.125422	0.330914	1	484	5	18303	0.00206612	0.000273179	0.2	0.0264438	CS-CE.txt	Hddc2
GO:0060666	dichotomous subdivision of terminal units involved in salivary gland branching	0.125422	0.330914	1	484	5	18303	0.00206612	0.000273179	0.2	0.0264438	CS-CE.txt	Sema3c
GO:0046078	dUMP metabolic process	0.125422	0.330914	1	484	5	18303	0.00206612	0.000273179	0.2	0.0264438	CS-CE.txt	Hddc2
GO:0010668	ectodermal cell differentiation	0.125422	0.330914	1	484	5	18303	0.00206612	0.000273179	0.2	0.0264438	CS-CE.txt	Vps52
GO:0008544	epidermis development	0.120757	0.330914	11	484	278	18303	0.0227273	0.0151888	0.0395683	0.0264438	CS-CE.txt	Atp2c1,Celsr1,Clic4,Ercc3,Krt10,Krt2,Lama5,Plod1,Rac1,Tgfb2,Tsg101
GO:0090150	establishment of protein localization to membrane	0.120435	0.330914	7	484	156	18303	0.0144628	0.00852319	0.0448718	0.0264438	CS-CE.txt	Clip1,Exoc4,Get4,Gm10320,Rab8a,Rabgef1,Snap47
GO:0006068	ethanol catabolic process	0.125422	0.330914	1	484	5	18303	0.00206612	0.000273179	0.2	0.0264438	CS-CE.txt	Adh5
GO:1990182	exosomal secretion	0.125422	0.330914	1	484	5	18303	0.00206612	0.000273179	0.2	0.0264438	CS-CE.txt	Tsg101
GO:0035426	extracellular matrix-cell signaling	0.125422	0.330914	1	484	5	18303	0.00206612	0.000273179	0.2	0.0264438	CS-CE.txt	Ntn4
GO:0008585	female gonad development	0.121915	0.330914	5	484	99	18303	0.0103306	0.00540895	0.0505051	0.0264438	CS-CE.txt	Ermp1,Lfng,Pla2g4a,Src,Wnt4
GO:0006678	glucosylceramide metabolic process	0.125422	0.330914	1	484	5	18303	0.00206612	0.000273179	0.2	0.0264438	CS-CE.txt	Gba
GO:0046477	glycosylceramide catabolic process	0.125422	0.330914	1	484	5	18303	0.00206612	0.000273179	0.2	0.0264438	CS-CE.txt	Gba
GO:0003170	heart valve development	0.121534	0.330914	3	484	46	18303	0.00619835	0.00251325	0.0652174	0.0264438	CS-CE.txt	Dchs1,Tgfb1,Tgfb2
GO:0034384	high-density lipoprotein particle clearance	0.125422	0.330914	1	484	5	18303	0.00206612	0.000273179	0.2	0.0264438	CS-CE.txt	Apoe
GO:0070813	hydrogen sulfide metabolic process	0.125422	0.330914	1	484	5	18303	0.00206612	0.000273179	0.2	0.0264438	CS-CE.txt	Mpst
GO:0046100	hypoxanthine metabolic process	0.125422	0.330914	1	484	5	18303	0.00206612	0.000273179	0.2	0.0264438	CS-CE.txt	Hprt
GO:0032613	interleukin-10 production	0.125422	0.330914	1	484	5	18303	0.00206612	0.000273179	0.2	0.0264438	CS-CE.txt	G6pdx
GO:0032615	interleukin-12 production	0.125422	0.330914	1	484	5	18303	0.00206612	0.000273179	0.2	0.0264438	CS-CE.txt	G6pdx
GO:0035873	lactate transmembrane transport	0.125422	0.330914	1	484	5	18303	0.00206612	0.000273179	0.2	0.0264438	CS-CE.txt	Slc16a1
GO:0015727	lactate transport	0.125422	0.330914	1	484	5	18303	0.00206612	0.000273179	0.2	0.0264438	CS-CE.txt	Slc16a1
GO:0034440	lipid oxidation	0.118538	0.330914	4	484	71	18303	0.00826446	0.00387915	0.056338	0.0264438	CS-CE.txt	Abcd3,Acadl,Acat1,Etfa
GO:0019509	L-methionine salvage from methylthioadenosine	0.125422	0.330914	1	484	5	18303	0.00206612	0.000273179	0.2	0.0264438	CS-CE.txt	Enoph1
GO:0002551	mast cell chemotaxis	0.125422	0.330914	1	484	5	18303	0.00206612	0.000273179	0.2	0.0264438	CS-CE.txt	Rac1
GO:0002335	mature B cell differentiation	0.122742	0.330914	2	484	23	18303	0.00413223	0.00125662	0.0869565	0.0264438	CS-CE.txt	Lfng,Lgals1
GO:0070125	mitochondrial translational elongation	0.125422	0.330914	1	484	5	18303	0.00206612	0.000273179	0.2	0.0264438	CS-CE.txt	Tufm
GO:0003192	mitral valve formation	0.125422	0.330914	1	484	5	18303	0.00206612	0.000273179	0.2	0.0264438	CS-CE.txt	Dchs1
GO:0043320	natural killer cell degranulation	0.125422	0.330914	1	484	5	18303	0.00206612	0.000273179	0.2	0.0264438	CS-CE.txt	Coro1a
GO:0052405	negative regulation by host of symbiont molecular function	0.125422	0.330914	1	484	5	18303	0.00206612	0.000273179	0.2	0.0264438	CS-CE.txt	Ptx3
GO:0002578	negative regulation of antigen processing and presentation	0.125422	0.330914	1	484	5	18303	0.00206612	0.000273179	0.2	0.0264438	CS-CE.txt	Thbs1
GO:0034316	negative regulation of Arp2/3 complex-mediated actin nucleation	0.125422	0.330914	1	484	5	18303	0.00206612	0.000273179	0.2	0.0264438	CS-CE.txt	Coro1b
GO:1902668	negative regulation of axon guidance	0.122742	0.330914	2	484	23	18303	0.00413223	0.00125662	0.0869565	0.0264438	CS-CE.txt	Sema3c,Slit2
GO:0030195	negative regulation of blood coagulation	0.121534	0.330914	3	484	46	18303	0.00619835	0.00251325	0.0652174	0.0264438	CS-CE.txt	Apoe,F2,Fgb
GO:0045798	negative regulation of chromatin assembly or disassembly	0.125422	0.330914	1	484	5	18303	0.00206612	0.000273179	0.2	0.0264438	CS-CE.txt	Phf2
GO:1903912	negative regulation of endoplasmic reticulum stress-induced eIF2 alpha phosphorylation	0.125422	0.330914	1	484	5	18303	0.00206612	0.000273179	0.2	0.0264438	CS-CE.txt	Dnajc3
GO:0090272	negative regulation of fibroblast growth factor production	0.125422	0.330914	1	484	5	18303	0.00206612	0.000273179	0.2	0.0264438	CS-CE.txt	Wnt11
GO:1900047	negative regulation of hemostasis	0.121534	0.330914	3	484	46	18303	0.00619835	0.00251325	0.0652174	0.0264438	CS-CE.txt	Apoe,F2,Fgb
GO:0031452	negative regulation of heterochromatin assembly	0.125422	0.330914	1	484	5	18303	0.00206612	0.000273179	0.2	0.0264438	CS-CE.txt	Phf2
GO:0032687	negative regulation of interferon-alpha production	0.125422	0.330914	1	484	5	18303	0.00206612	0.000273179	0.2	0.0264438	CS-CE.txt	Ptprs
GO:0034766	negative regulation of ion transmembrane transport	0.118158	0.330914	5	484	98	18303	0.0103306	0.00535431	0.0510204	0.0264438	CS-CE.txt	Agrn,Pkd2,Tgfb1,Tgfb2,Thbs1
GO:0051005	negative regulation of lipoprotein lipase activity	0.125422	0.330914	1	484	5	18303	0.00206612	0.000273179	0.2	0.0264438	CS-CE.txt	Sort1
GO:1904180	negative regulation of membrane depolarization	0.125422	0.330914	1	484	5	18303	0.00206612	0.000273179	0.2	0.0264438	CS-CE.txt	Src
GO:0044362	negative regulation of molecular function in other organism	0.125422	0.330914	1	484	5	18303	0.00206612	0.000273179	0.2	0.0264438	CS-CE.txt	Ptx3
GO:0052204	negative regulation of molecular function in other organism involved in symbiotic interaction	0.125422	0.330914	1	484	5	18303	0.00206612	0.000273179	0.2	0.0264438	CS-CE.txt	Ptx3
GO:0090027	negative regulation of monocyte chemotaxis	0.125422	0.330914	1	484	5	18303	0.00206612	0.000273179	0.2	0.0264438	CS-CE.txt	Slit2
GO:1903377	negative regulation of oxidative stress-induced neuron intrinsic apoptotic signaling pathway	0.125422	0.330914	1	484	5	18303	0.00206612	0.000273179	0.2	0.0264438	CS-CE.txt	Nono
GO:1903077	negative regulation of protein localization to plasma membrane	0.122742	0.330914	2	484	23	18303	0.00413223	0.00125662	0.0869565	0.0264438	CS-CE.txt	Picalm,Tgfb1
GO:1902915	negative regulation of protein polyubiquitination	0.125422	0.330914	1	484	5	18303	0.00206612	0.000273179	0.2	0.0264438	CS-CE.txt	Trip12
GO:1901164	negative regulation of trophoblast cell migration	0.125422	0.330914	1	484	5	18303	0.00206612	0.000273179	0.2	0.0264438	CS-CE.txt	Arhgdib
GO:0032480	negative regulation of type I interferon production	0.122742	0.330914	2	484	23	18303	0.00413223	0.00125662	0.0869565	0.0264438	CS-CE.txt	Ppm1b,Ptprs
GO:0070945	neutrophil-mediated killing of gram-negative bacterium	0.125422	0.330914	1	484	5	18303	0.00206612	0.000273179	0.2	0.0264438	CS-CE.txt	F2
GO:0030903	notochord development	0.122742	0.330914	2	484	23	18303	0.00413223	0.00125662	0.0869565	0.0264438	CS-CE.txt	Nckap1,Wnt11
GO:0006498	N-terminal protein lipidation	0.125422	0.330914	1	484	5	18303	0.00206612	0.000273179	0.2	0.0264438	CS-CE.txt	Ppm1b
GO:0061205	paramesonephric duct development	0.125422	0.330914	1	484	5	18303	0.00206612	0.000273179	0.2	0.0264438	CS-CE.txt	Wnt4
GO:0006432	phenylalanyl-tRNA aminoacylation	0.125422	0.330914	1	484	5	18303	0.00206612	0.000273179	0.2	0.0264438	CS-CE.txt	Lrrc47
GO:0035879	plasma membrane lactate transport	0.125422	0.330914	1	484	5	18303	0.00206612	0.000273179	0.2	0.0264438	CS-CE.txt	Slc16a1
GO:0044854	plasma membrane raft assembly	0.125422	0.330914	1	484	5	18303	0.00206612	0.000273179	0.2	0.0264438	CS-CE.txt	Pacsin2
GO:0044857	plasma membrane raft organization	0.125422	0.330914	1	484	5	18303	0.00206612	0.000273179	0.2	0.0264438	CS-CE.txt	Pacsin2
GO:0010694	positive regulation of alkaline phosphatase activity	0.125422	0.330914	1	484	5	18303	0.00206612	0.000273179	0.2	0.0264438	CS-CE.txt	Npnt
GO:0051891	positive regulation of cardioblast differentiation	0.125422	0.330914	1	484	5	18303	0.00206612	0.000273179	0.2	0.0264438	CS-CE.txt	Tgfb2
GO:0008284	positive regulation of cell population proliferation	0.118963	0.330914	31	484	938	18303	0.0640496	0.0512484	0.033049	0.0264438	CS-CE.txt	Cd47,Clu,Cnot7,Col18a1,Coro1a,Crlf1,Csf1r,Cst3,Cthrc1,Efemp1,Enpp2,F2,Fbln1,Fgf1,Fn1,Ighm,Il6st,Kdm1a,Ltbp3,Naca,Nme1,Pdgfd,Phip,Pla2g4a,Prdx3,Rps3,Shmt2,Tgfb1,Tgfb2,Thbs1,Ufl1
GO:0032376	positive regulation of cholesterol transport	0.122742	0.330914	2	484	23	18303	0.00413223	0.00125662	0.0869565	0.0264438	CS-CE.txt	Apoe,Lrp1
GO:1902952	positive regulation of dendritic spine maintenance	0.125422	0.330914	1	484	5	18303	0.00206612	0.000273179	0.2	0.0264438	CS-CE.txt	Apoe
GO:0032077	positive regulation of deoxyribonuclease activity	0.125422	0.330914	1	484	5	18303	0.00206612	0.000273179	0.2	0.0264438	CS-CE.txt	Rps3
GO:2001034	positive regulation of double-strand break repair via nonhomologous end joining	0.125422	0.330914	1	484	5	18303	0.00206612	0.000273179	0.2	0.0264438	CS-CE.txt	Parp9
GO:1905007	positive regulation of epithelial to mesenchymal transition involved in endocardial cushion formation	0.125422	0.330914	1	484	5	18303	0.00206612	0.000273179	0.2	0.0264438	CS-CE.txt	Tgfb2
GO:1903071	positive regulation of ER-associated ubiquitin-dependent protein catabolic process	0.125422	0.330914	1	484	5	18303	0.00206612	0.000273179	0.2	0.0264438	CS-CE.txt	Ubqln2
GO:2000196	positive regulation of female gonad development	0.125422	0.330914	1	484	5	18303	0.00206612	0.000273179	0.2	0.0264438	CS-CE.txt	Src
GO:0048818	positive regulation of hair follicle maturation	0.125422	0.330914	1	484	5	18303	0.00206612	0.000273179	0.2	0.0264438	CS-CE.txt	Tgfb2
GO:0031453	positive regulation of heterochromatin assembly	0.125422	0.330914	1	484	5	18303	0.00206612	0.000273179	0.2	0.0264438	CS-CE.txt	Tpr
GO:0050747	positive regulation of lipoprotein metabolic process	0.125422	0.330914	1	484	5	18303	0.00206612	0.000273179	0.2	0.0264438	CS-CE.txt	Gba
GO:0071677	positive regulation of mononuclear cell migration	0.122742	0.330914	2	484	23	18303	0.00413223	0.00125662	0.0869565	0.0264438	CS-CE.txt	Pdgfd,Tgfb1
GO:1904398	positive regulation of neuromuscular junction development	0.125422	0.330914	1	484	5	18303	0.00206612	0.000273179	0.2	0.0264438	CS-CE.txt	Agrn
GO:1902117	positive regulation of organelle assembly	0.123053	0.330914	4	484	72	18303	0.00826446	0.00393378	0.0555556	0.0264438	CS-CE.txt	Arpc2,Fscn1,Numa1,Src
GO:0060148	positive regulation of posttranscriptional gene silencing	0.122742	0.330914	2	484	23	18303	0.00413223	0.00125662	0.0869565	0.0264438	CS-CE.txt	Tgfb1,Xpo5
GO:0031954	positive regulation of protein autophosphorylation	0.122742	0.330914	2	484	23	18303	0.00413223	0.00125662	0.0869565	0.0264438	CS-CE.txt	Pdgfd,Src
GO:0032461	positive regulation of protein oligomerization	0.122742	0.330914	2	484	23	18303	0.00413223	0.00125662	0.0869565	0.0264438	CS-CE.txt	Clu,Rhoc
GO:0032373	positive regulation of sterol transport	0.122742	0.330914	2	484	23	18303	0.00413223	0.00125662	0.0869565	0.0264438	CS-CE.txt	Apoe,Lrp1
GO:1901228	positive regulation of transcription from RNA polymerase II promoter involved in heart development	0.125422	0.330914	1	484	5	18303	0.00206612	0.000273179	0.2	0.0264438	CS-CE.txt	Naca
GO:0006471	protein ADP-ribosylation	0.122742	0.330914	2	484	23	18303	0.00413223	0.00125662	0.0869565	0.0264438	CS-CE.txt	Parp3,Parp9
GO:0045048	protein insertion into ER membrane	0.125422	0.330914	1	484	5	18303	0.00206612	0.000273179	0.2	0.0264438	CS-CE.txt	Get4
GO:1990592	protein K69-linked ufmylation	0.125422	0.330914	1	484	5	18303	0.00206612	0.000273179	0.2	0.0264438	CS-CE.txt	Ufl1
GO:1990564	protein polyufmylation	0.125422	0.330914	1	484	5	18303	0.00206612	0.000273179	0.2	0.0264438	CS-CE.txt	Ufl1
GO:0045053	protein retention in Golgi apparatus	0.125422	0.330914	1	484	5	18303	0.00206612	0.000273179	0.2	0.0264438	CS-CE.txt	Sorl1
GO:0050821	protein stabilization	0.117528	0.330914	7	484	155	18303	0.0144628	0.00846856	0.0451613	0.0264438	CS-CE.txt	Atp1b3,Clu,Hcfc1,Hip1,Ipo9,Nckap1,Phb2
GO:0032596	protein transport into membrane raft	0.125422	0.330914	1	484	5	18303	0.00206612	0.000273179	0.2	0.0264438	CS-CE.txt	Clip1
GO:0032261	purine nucleotide salvage	0.125422	0.330914	1	484	5	18303	0.00206612	0.000273179	0.2	0.0264438	CS-CE.txt	Hprt
GO:0019362	pyridine nucleotide metabolic process	0.122742	0.330914	2	484	23	18303	0.00413223	0.00125662	0.0869565	0.0264438	CS-CE.txt	G6pdx,Naxe
GO:0009177	pyrimidine deoxyribonucleoside monophosphate biosynthetic process	0.125422	0.330914	1	484	5	18303	0.00206612	0.000273179	0.2	0.0264438	CS-CE.txt	Hddc2
GO:0008655	pyrimidine-containing compound salvage	0.125422	0.330914	1	484	5	18303	0.00206612	0.000273179	0.2	0.0264438	CS-CE.txt	Hddc2
GO:0002580	regulation of antigen processing and presentation of peptide or polysaccharide antigen via MHC class II	0.125422	0.330914	1	484	5	18303	0.00206612	0.000273179	0.2	0.0264438	CS-CE.txt	Thbs1
GO:0050790	regulation of catalytic activity	0.122272	0.330914	56	484	1812	18303	0.115702	0.0990002	0.0309051	0.0264438	CS-CE.txt	1300017J02Rik,Agrn,Aplp2,Apoe,App,Atp1b3,Bag5,Cab39,Cap1,Chn2,Chordc1,Clu,Col4a3,Col7a1,Csf1r,Cst3,Dag1,Ddx3x,Dnajc3,Evi5,F2,Fgf1,Gba,Hip1,Hp,Igbp1,Ighm,Itih2,Lrp1,Myo9b,Ncstn,Npnt,Pak2,Papln,Parp9,Pdgfd,Picalm,Prdx3,Ptpn1,Ptx3,Rac1,Rhoc,Rps3,Sh3bp4,Slk,Sorl1,Sort1,Src,Tgfb1,Tgfb2,Thbs1,Tnik,Tsg101,Wdr91,Wnt11,Wnt4
GO:0031329	regulation of cellular catabolic process	0.121592	0.330914	22	484	636	18303	0.0454545	0.0347484	0.0345912	0.0264438	CS-CE.txt	Alad,Apoe,Bag5,Clu,Cnot7,Cst3,Dhx36,Erlec1,Gba,Hp,Lrp1,Mapkapk2,Nbas,Nub1,Ppp1ca,Ptpn1,Rab8a,Sh3bp4,Ubqln2,Uchl5,Ufl1,Wdr91
GO:0032847	regulation of cellular pH reduction	0.125422	0.330914	1	484	5	18303	0.00206612	0.000273179	0.2	0.0264438	CS-CE.txt	Car2
GO:1900034	regulation of cellular response to heat	0.125422	0.330914	1	484	5	18303	0.00206612	0.000273179	0.2	0.0264438	CS-CE.txt	Chordc1
GO:0070099	regulation of chemokine-mediated signaling pathway	0.125422	0.330914	1	484	5	18303	0.00206612	0.000273179	0.2	0.0264438	CS-CE.txt	Slit2
GO:0051983	regulation of chromosome segregation	0.118158	0.330914	5	484	98	18303	0.0103306	0.00535431	0.0510204	0.0264438	CS-CE.txt	Bub3,Ik,Numa1,Sfpq,Tpr
GO:2001166	regulation of histone H2B ubiquitination	0.125422	0.330914	1	484	5	18303	0.00206612	0.000273179	0.2	0.0264438	CS-CE.txt	Rnf20
GO:0031585	regulation of inositol 1,4,5-trisphosphate-sensitive calcium-release channel activity	0.125422	0.330914	1	484	5	18303	0.00206612	0.000273179	0.2	0.0264438	CS-CE.txt	Pkd2
GO:0045113	regulation of integrin biosynthetic process	0.125422	0.330914	1	484	5	18303	0.00206612	0.000273179	0.2	0.0264438	CS-CE.txt	Tgfb2
GO:0032803	regulation of low-density lipoprotein particle receptor catabolic process	0.125422	0.330914	1	484	5	18303	0.00206612	0.000273179	0.2	0.0264438	CS-CE.txt	Apoe
GO:1905165	regulation of lysosomal protein catabolic process	0.125422	0.330914	1	484	5	18303	0.00206612	0.000273179	0.2	0.0264438	CS-CE.txt	Lrp1
GO:0051881	regulation of mitochondrial membrane potential	0.118538	0.330914	4	484	71	18303	0.00826446	0.00387915	0.056338	0.0264438	CS-CE.txt	Ppa2,Prdx3,Src,Stoml2
GO:1903201	regulation of oxidative stress-induced cell death	0.123053	0.330914	4	484	72	18303	0.00826446	0.00393378	0.0555556	0.0264438	CS-CE.txt	Bag5,Nono,Nup93,Sfpq
GO:1900736	regulation of phospholipase C-activating G protein-coupled receptor signaling pathway	0.125422	0.330914	1	484	5	18303	0.00206612	0.000273179	0.2	0.0264438	CS-CE.txt	F2
GO:1903059	regulation of protein lipidation	0.125422	0.330914	1	484	5	18303	0.00206612	0.000273179	0.2	0.0264438	CS-CE.txt	Gba
GO:1903034	regulation of response to wounding	0.120435	0.330914	7	484	156	18303	0.0144628	0.00852319	0.0448718	0.0264438	CS-CE.txt	Apoe,Clasp2,F2,Fgb,Ptprs,Thbs1,Wnt4
GO:0090259	regulation of retinal ganglion cell axon guidance	0.125422	0.330914	1	484	5	18303	0.00206612	0.000273179	0.2	0.0264438	CS-CE.txt	Slit2
GO:0150003	regulation of spontaneous synaptic transmission	0.125422	0.330914	1	484	5	18303	0.00206612	0.000273179	0.2	0.0264438	CS-CE.txt	App
GO:0008582	regulation of synaptic growth at neuromuscular junction	0.125422	0.330914	1	484	5	18303	0.00206612	0.000273179	0.2	0.0264438	CS-CE.txt	Agrn
GO:2000224	regulation of testosterone biosynthetic process	0.125422	0.330914	1	484	5	18303	0.00206612	0.000273179	0.2	0.0264438	CS-CE.txt	Wnt4
GO:0006417	regulation of translation	0.121925	0.330914	12	484	310	18303	0.0247934	0.0169371	0.0387097	0.0264438	CS-CE.txt	Abcf1,App,Cnot7,Ddx3x,Dnajc3,Eif4g3,Ppp1ca,Rbm3,Rpl26,Rps3,Thbs1,Tpr
GO:0090092	regulation of transmembrane receptor protein serine/threonine kinase signaling pathway	0.122814	0.330914	9	484	217	18303	0.018595	0.011856	0.0414747	0.0264438	CS-CE.txt	Bmp3,Chrdl1,Glg1,Npnt,Numa1,Nup93,Tgfb1,Tgfb2,Thbs1
GO:1903772	regulation of viral budding via host ESCRT complex	0.125422	0.330914	1	484	5	18303	0.00206612	0.000273179	0.2	0.0264438	CS-CE.txt	Tsg101
GO:0006970	response to osmotic stress	0.118538	0.330914	4	484	71	18303	0.00826446	0.00387915	0.056338	0.0264438	CS-CE.txt	Ddx3x,Map7,Pkd2,Rac1
GO:0001878	response to yeast	0.125422	0.330914	1	484	5	18303	0.00206612	0.000273179	0.2	0.0264438	CS-CE.txt	Ptx3
GO:0060008	Sertoli cell differentiation	0.122742	0.330914	2	484	23	18303	0.00413223	0.00125662	0.0869565	0.0264438	CS-CE.txt	Map7,Rab13
GO:0023014	signal transduction by protein phosphorylation	0.121088	0.330914	8	484	186	18303	0.0165289	0.0101623	0.0430108	0.0264438	CS-CE.txt	Cab39,Mapkapk2,Pak2,Ppm1l,Ptpn1,Slk,Tgfb1,Tnik
GO:0060023	soft palate development	0.125422	0.330914	1	484	5	18303	0.00206612	0.000273179	0.2	0.0264438	CS-CE.txt	Col11a2
GO:0051124	synaptic growth at neuromuscular junction	0.125422	0.330914	1	484	5	18303	0.00206612	0.000273179	0.2	0.0264438	CS-CE.txt	App
GO:0071706	tumor necrosis factor superfamily cytokine production	0.125422	0.330914	1	484	5	18303	0.00206612	0.000273179	0.2	0.0264438	CS-CE.txt	App
GO:0097466	ubiquitin-dependent glycoprotein ERAD pathway	0.125422	0.330914	1	484	5	18303	0.00206612	0.000273179	0.2	0.0264438	CS-CE.txt	Man1b1
GO:0060677	ureteric bud elongation	0.125422	0.330914	1	484	5	18303	0.00206612	0.000273179	0.2	0.0264438	CS-CE.txt	Fgf1
GO:0060676	ureteric bud formation	0.125422	0.330914	1	484	5	18303	0.00206612	0.000273179	0.2	0.0264438	CS-CE.txt	Hs2st1
GO:0099518	vesicle cytoskeletal trafficking	0.121534	0.330914	3	484	46	18303	0.00619835	0.00251325	0.0652174	0.0264438	CS-CE.txt	Ap3b1,Ap3d1,Wasl
GO:0007354	zygotic determination of anterior/posterior axis, embryo	0.125422	0.330914	1	484	5	18303	0.00206612	0.000273179	0.2	0.0264438	CS-CE.txt	Nckap1
GO:0034101	erythrocyte homeostasis	0.125728	0.33106	5	484	100	18303	0.0103306	0.00546359	0.05	0.0264438	CS-CE.txt	G6pdx,Hba-a1,Rps24,Tcea1,Tmod3
GO:1905269	positive regulation of chromatin organization	0.125728	0.33106	5	484	100	18303	0.0103306	0.00546359	0.05	0.0264438	CS-CE.txt	Kdm1a,Rnf20,Slk,Tgfb1,Tpr
GO:0052547	regulation of peptidase activity	0.125604	0.33106	15	484	408	18303	0.0309917	0.0222914	0.0367647	0.0264438	CS-CE.txt	App,Col4a3,Col7a1,Cst3,Ddx3x,Hip1,Igbp1,Itih2,Pak2,Papln,Picalm,Rps3,Sorl1,Src,Thbs1
GO:0031647	regulation of protein stability	0.125626	0.33106	10	484	249	18303	0.0206612	0.0136043	0.0401606	0.0264438	CS-CE.txt	Atp1b3,Clu,Get4,Hcfc1,Hip1,Ipo9,Nckap1,Phb2,Src,Usp4
GO:0001775	cell activation	0.126876	0.333915	20	484	573	18303	0.0413223	0.0313063	0.034904	0.0264438	CS-CE.txt	Anxa3,App,Clu,Coro1a,F2,Fermt3,Fgb,Fn1,Hprt,Igbp1,Ighm,Lfng,Lgals1,Lrp1,Ncstn,Pfdn1,Stoml2,Stxbp3,Tgfb1,Wnt4
[truncated: 3,262 more rows]

## Sheet: cellular_component
TermID	Term	P	Q	k	n	K	N	k/n	K/N	k/K	n/N	Qset	Symbols
GO:0031012	extracellular matrix	2.45701e-35	1.15984e-32	59	497	289	18762	0.118712	0.0154035	0.204152	0.0264897	CS-CE.txt	Abi3bp,Adamtsl4,Agrn,Apoe,Clu,Coch,Col18a1,Col4a1,Col4a2,Col4a3,Col4a4,Col4a5,Col4a6,Col7a1,Col8a1,Col8a2,Comp,Cst3,Dag1,Dpt,Efemp1,Egflam,Emilin1,F2,Fbln1,Fbln2,Fn1,Fras1,Frem2,Hmcn1,Hspg2,Igfbp7,Lama1,Lama2,Lama3,Lama5,Lamb2,Lamb3,Lgals1,Lgals3bp,Loxl1,Loxl2,Ltbp3,Mfap4,Nid1,Nid2,Npnt,Ntn4,Papln,Rbp3,Sbspon,Smoc2,Tgfb1,Tgfb2,Thbs1,Thsd4,Tinagl1,Vit,Vwa1
GO:0062023	collagen-containing extracellular matrix	3.24431e-35	1.15984e-32	42	497	124	18762	0.084507	0.0066091	0.33871	0.0264897	CS-CE.txt	Abi3bp,Adamtsl4,Agrn,Col18a1,Col4a1,Col4a2,Col4a3,Col4a4,Col4a5,Col4a6,Col7a1,Col8a1,Col8a2,Cst3,Dag1,Efemp1,Egflam,Emilin1,Fbln1,Fn1,Fras1,Frem2,Hmcn1,Hspg2,Lama1,Lama2,Lama3,Lama5,Lamb2,Lamb3,Loxl1,Loxl2,Nid1,Nid2,Npnt,Ntn4,Papln,Rbp3,Smoc2,Tgfb2,Vit,Vwa1
GO:0005604	basement membrane	2.31863e-33	5.52608e-31	37	497	97	18762	0.0744467	0.00517002	0.381443	0.0264897	CS-CE.txt	Agrn,Col18a1,Col4a1,Col4a2,Col4a3,Col4a4,Col4a5,Col4a6,Col7a1,Col8a1,Col8a2,Cst3,Dag1,Efemp1,Egflam,Fbln1,Fn1,Fras1,Frem2,Hmcn1,Hspg2,Lama1,Lama2,Lama3,Lama5,Lamb2,Lamb3,Loxl1,Loxl2,Nid1,Nid2,Npnt,Ntn4,Papln,Smoc2,Tgfb2,Vwa1
GO:0005576	extracellular region	3.82487e-12	6.83696e-10	126	497	2600	18762	0.253521	0.138578	0.0484615	0.0264897	CS-CE.txt	1300017J02Rik,Abi3bp,Adamts5,Adamtsl1,Adamtsl4,Agrn,Alad,Aldoa,Apoe,App,Bmp1,Bmp3,C1qtnf12,C1qtnf7,C4bp,Calu,Cap1,Car2,Cd47,Chid1,Chrdl1,Clu,Coch,Col11a2,Col18a1,Col4a1,Col4a2,Col4a3,Col4a4,Col4a5,Col4a6,Col7a1,Col8a1,Col8a2,Comp,Cpe,Crlf1,Crp,Crtac1,Cst3,Cthrc1,Dag1,Dnajc8,Dpt,Efemp1,Efemp2,Egflam,Emilin1,Enpp2,F13a1,F2,Fbln1,Fbln2,Fgb,Fgf1,Fgl2,Fn1,Fras1,Frem2,Gba,Hba-a1,Hbb-bs,Hmcn1,Hp,Hspg2,I…
GO:0012505	endomembrane system	5.79936e-12	8.29309e-10	163	497	3743	18762	0.327968	0.199499	0.043548	0.0264897	CS-CE.txt	1300017J02Rik,Abcf1,Actn1,Anxa3,Ap3b1,Ap3d1,Apoe,App,Arf3,Arl8a,Arpc2,Ass1,Atp11b,Atp13a1,Atp2c1,Atp6v1e1,Bmp1,Calu,Cant1,Canx,Card19,Cavin1,Ccdc47,Cdipt,Chid1,Chpf,Chst14,Chst5,Chsy3,Clasp2,Clip1,Clu,Cog8,Col4a3,Coro1a,Cpe,Cst3,Dld,Dnajc2,Dnajc3,Dse,Emc3,Emc4,Emc8,Enpp2,Ergic3,Erlec1,Erlin2,Ermp1,Evi5,Exoc4,Ext2,Fgb,Galnt18,Gdi2,Glg1,Gm10320,Golim4,H13,H2-D1,Hip1,Hp,Hs2st1,Hspa13,Impad1,Ipo9,Itp…
GO:0098651	basement membrane collagen trimer	3.35471e-10	2.66513e-08	6	497	6	18762	0.0120724	0.000319795	1	0.0264897	CS-CE.txt	Col4a1,Col4a2,Col4a3,Col4a4,Col4a5,Col4a6
GO:0098645	collagen network	3.35471e-10	2.66513e-08	6	497	6	18762	0.0120724	0.000319795	1	0.0264897	CS-CE.txt	Col4a1,Col4a2,Col4a3,Col4a4,Col4a5,Col4a6
GO:0005587	collagen type IV trimer	3.35471e-10	2.66513e-08	6	497	6	18762	0.0120724	0.000319795	1	0.0264897	CS-CE.txt	Col4a1,Col4a2,Col4a3,Col4a4,Col4a5,Col4a6
GO:0098642	network-forming collagen trimer	3.35471e-10	2.66513e-08	6	497	6	18762	0.0120724	0.000319795	1	0.0264897	CS-CE.txt	Col4a1,Col4a2,Col4a3,Col4a4,Col4a5,Col4a6
GO:0005737	cytoplasm	5.70007e-10	4.07555e-08	351	497	10779	18762	0.706237	0.574512	0.0325633	0.0264897	CS-CE.txt	1300017J02Rik,Abcd3,Abcf1,Abhd6,Acadl,Acat1,Acin1,Actn1,Adh5,Adss,Agfg2,Agpat4,Agrn,Ahnak2,Alad,Aldh2,Aldh6a1,Aldh9a1,Aldoa,Anxa3,Ap3b1,Ap3d1,Apoe,App,Arf3,Arhgdib,Arhgef1,Arhgef18,Arl8a,Arpc2,Arpc3,Asrgl1,Ass1,Atp11b,Atp13a1,Atp1b3,Atp2c1,Atp6v1e1,Bag5,Bcat2,Bmp1,Bola1,Bri3bp,Cab39,Calu,Cant1,Canx,Cap1,Capza2,Car2,Card19,Cavin1,Cavin3,Ccdc47,Cdc42bpa,Cdipt,Cenpv,Chid1,Chn2,Chpf,Chst14,Chst5,Chsy…
GO:0032991	protein-containing complex	1.20932e-09	7.86056e-08	199	497	5198	18762	0.400402	0.277049	0.038284	0.0264897	CS-CE.txt	1300017J02Rik,Abcf1,Abhd6,Acin1,Alad,Aldoa,Ap3b1,Ap3d1,Apoe,App,Aqr,Arpc2,Arpc3,Atp1b3,Atp6v1e1,Bub3,C1qtnf7,Canx,Capza2,Cavin1,Cavin3,Chd6,Clic4,Clu,Cnot7,Cog8,Col11a2,Col18a1,Col4a1,Col4a2,Col4a3,Col4a4,Col4a5,Col4a6,Col7a1,Col8a1,Col8a2,Cops6,Coro1a,Cpsf1,Crlf1,Csf1r,Cthrc1,Dag1,Dctn3,Ddx39,Ddx3x,Dis3,Dld,Dnajc3,Dock1,Edf1,Eif2s3x,Elmo1,Emc3,Emc4,Emc8,Emilin1,Eps8l2,Ercc3,Erlin2,Etfa,Exoc4,Exo…
GO:0005884	actin filament	3.12473e-09	1.86182e-07	18	497	121	18762	0.0362173	0.00644921	0.14876	0.0264897	CS-CE.txt	Actn1,Arpc2,Arpc3,Coro1a,Coro1b,Fscn1,Myo9b,Nckap1,Pkd2,Rac1,Src,Tmod3,Tpm3,Twf1,Vcl,Vps18,Wasl,Yes1
GO:0005615	extracellular space	9.50178e-09	5.22598e-07	88	497	1797	18762	0.177062	0.0957787	0.0489705	0.0264897	CS-CE.txt	1300017J02Rik,Adamts5,Adamtsl4,Agrn,Alad,Aldoa,Apoe,App,Bmp1,Bmp3,C1qtnf12,C1qtnf7,Cap1,Car2,Cd47,Chid1,Clu,Col18a1,Col4a1,Col4a2,Col8a1,Comp,Cpe,Crlf1,Crp,Cst3,Cthrc1,Dag1,Dpt,Efemp1,Efemp2,Emilin1,Enpp2,F2,Fbln1,Fbln2,Fgb,Fgf1,Fn1,Gba,Hba-a1,Hbb-bs,Hp,Hspg2,Igfbp7,Igha,Ighm,Ighv6-3,Il6st,Itih2,Lama1,Lama2,Lama5,Lamb2,Lgals1,Lgals3bp,Lman2,Loxl1,Loxl2,Masp1,Mfap4,Naxe,Nenf,Nid1,Nid2,Npnt,Pdap1,P…
GO:0005581	collagen trimer	2.95098e-08	1.40954e-06	14	497	82	18762	0.028169	0.00437054	0.170732	0.0264897	CS-CE.txt	C1qtnf7,Col11a2,Col18a1,Col4a1,Col4a2,Col4a3,Col4a4,Col4a5,Col4a6,Col7a1,Col8a1,Col8a2,Cthrc1,Emilin1
GO:0099081	supramolecular polymer	2.95708e-08	1.40954e-06	53	497	889	18762	0.10664	0.047383	0.0596175	0.0264897	CS-CE.txt	Actn1,Ahnak2,Aldoa,Apoe,Arpc2,Arpc3,Clasp2,Clip1,Col4a1,Col4a2,Col4a3,Col4a4,Col4a5,Col4a6,Coro1a,Coro1b,Cst3,Dag1,Dctn3,Fbln1,Fscn1,Igbp1,Krt10,Krt2,Krt72,Krt80,Krt84,Lman1,Map2,Map7,Mfap4,Myl12a,Myo9b,Nckap1,Nme1,Npnt,Numa1,Pkd2,Plec,Rac1,Rmdn3,Rpl17,Slc2a1,Src,Synm,Thsd4,Tmod3,Tpm3,Twf1,Vcl,Vps18,Wasl,Yes1
GO:0099080	supramolecular complex	6.35323e-08	2.8391e-06	62	497	1145	18762	0.124748	0.0610276	0.0541485	0.0264897	CS-CE.txt	Actn1,Ahnak2,Aldoa,Apoe,Arpc2,Arpc3,Bub3,Cenpv,Clasp2,Clip1,Cnot7,Col4a1,Col4a2,Col4a3,Col4a4,Col4a5,Col4a6,Coro1a,Coro1b,Cst3,Dag1,Dctn3,Ddx3x,Fbln1,Fscn1,Igbp1,Krt10,Krt2,Krt72,Krt80,Krt84,Lman1,Map2,Map7,Mfap4,Myl12a,Myo9b,Nckap1,Nme1,Npnt,Numa1,Nup133,Nup98,Phf2,Pkd2,Plec,Psma2,Rac1,Rmdn3,Rpl17,Slc2a1,Src,Synm,Thsd4,Tmod3,Tpm3,Tpr,Twf1,Vcl,Vps18,Wasl,Yes1
GO:0031090	organelle membrane	1.68183e-07	7.07358e-06	91	497	2002	18762	0.183099	0.106705	0.0454545	0.0264897	CS-CE.txt	1300017J02Rik,Abcd3,Acadl,Acat1,Actn1,Agpat4,Ahnak2,Anxa3,Ap3d1,Ass1,Atp2c1,Bri3bp,Cant1,Canx,Chpf,Chst5,Chsy3,Cpe,Cst3,Ddx3x,Dnajc2,Dnajc3,Emc3,Emc4,Emc8,Erlin2,Ext2,Gba,Glg1,Gm10320,H13,Hip1,Itpr1,Itpr3,Kdsr,Lfng,Lman1,Lman2,Magt1,Man1b1,Mia3,Mpst,Ncstn,Ndufa10,Ndufaf3,Nme1,Nomo1,Numa1,Nup133,Nup155,Nup205,Nup93,Nup98,Osbp,Pacsin2,Phb2,Picalm,Pigt,Pkd2,Preb,Ptpn1,Ptprs,Qsox2,Rab13,Rab8a,Rac1,Rc…
GO:0030027	lamellipodium	2.58036e-07	1.02498e-05	18	497	160	18762	0.0362173	0.00852788	0.1125	0.0264897	CS-CE.txt	App,Arpc2,Arpc3,Arpin,Cdc42bpa,Coro1a,Coro1b,Dag1,Fscn1,Myo9b,Nckap1,Pkd2,Pkn2,Rab13,Rac1,Spata13,Tmod3,Wasl
GO:0005829	cytosol	4.64354e-07	1.74744e-05	128	497	3199	18762	0.257545	0.170504	0.0400125	0.0264897	CS-CE.txt	Abcf1,Acat1,Acin1,Adss,Agfg2,Agrn,Ahnak2,Alad,Aldh9a1,Aldoa,Anxa3,Arhgdib,Arhgef1,Arhgef18,Ass1,Atp6v1e1,Bag5,Car2,Clasp2,Clic4,Coro1b,Dctn3,Ddx3x,Dhx36,Dis3,Dnajc2,Dnajc3,Dnajc8,Dock1,Dse,Edf1,Eif2s3x,Emc8,Eps8l2,Erlin2,Evi5,Fgf1,Fn3k,Fscn1,G6pdx,Get4,Gstt1,Gstt2,Hba-a1,Hbb-bs,Hebp1,Hprt,Hspa13,Igbp1,Impad1,Ipo9,Lgals1,Lonp1,Lsamp,Lta4h,Map2,Map7,Mpst,Mtpn,Myo9b,Nars,Naxe,Ncald,Nme1,Npr2,Nub1,Nu…
GO:0031252	cell leading edge	5.3279e-07	1.90473e-05	28	497	365	18762	0.056338	0.0194542	0.0767123	0.0264897	CS-CE.txt	Actn1,App,Arpc2,Arpc3,Arpin,Cdc42bpa,Clasp2,Coro1a,Coro1b,Dag1,Eps8l2,Exoc4,Fscn1,Map2,Myo9b,Nckap1,Nme1,Pkd2,Pkn2,Rab13,Rac1,Rps3,Slk,Spata13,Src,Tmod3,Twf1,Wasl
GO:0005794	Golgi apparatus	6.43786e-07	2.17845e-05	66	497	1335	18762	0.132797	0.0711545	0.0494382	0.0264897	CS-CE.txt	Ap3b1,Ap3d1,Apoe,App,Arf3,Atp2c1,Bmp1,Calu,Cant1,Cdipt,Chid1,Chpf,Chst14,Chst5,Chsy3,Clasp2,Cog8,Cpe,Dse,Enpp2,Ergic3,Evi5,Exoc4,Ext2,Galnt18,Gdi2,Glg1,Golim4,H2-D1,Hip1,Hp,Hs2st1,Impad1,Lfng,Lman1,Lman2,Lrba,Man1b1,Mgat1,Ncstn,Ntn3,Numa1,Osbp,Pacs1,Picalm,Pla2g4a,Qsox2,Rab13,Rab33b,Rab8a,Rac1,Rps12,Slc35b2,Sorl1,Sort1,Stx6,Tenm2,Tgfb2,Tmed1,Tmed4,Tmem165,Vps45,Vps52,Wasl,Wnt4,Yes1
GO:0043256	laminin complex	6.70291e-07	2.17845e-05	5	497	8	18762	0.0100604	0.000426394	0.625	0.0264897	CS-CE.txt	Lama1,Lama3,Lama5,Lamb2,Lamb3
GO:0015629	actin cytoskeleton	1.33599e-06	4.1532e-05	32	497	473	18762	0.0643863	0.0252105	0.0676533	0.0264897	CS-CE.txt	Actn1,Aldoa,Arpc2,Arpc3,Cap1,Capza2,Cdc42bpa,Coro1a,Coro1b,Dctn3,Dstn,Fermt3,Fscn1,Hip1,Map2,Marcks,Mtpn,Myl12a,Myo9b,Nckap1,Pkd2,Rac1,Slc2a1,Src,Stoml2,Tmod3,Tpm3,Twf1,Vcl,Vps18,Wasl,Yes1
GO:0005783	endoplasmic reticulum	2.33422e-06	6.95404e-05	72	497	1559	18762	0.144869	0.0830935	0.0461835	0.0264897	CS-CE.txt	1300017J02Rik,Apoe,App,Ass1,Atp11b,Atp13a1,Calu,Cant1,Canx,Card19,Cavin1,Ccdc47,Cdipt,Clu,Col4a3,Cst3,Dnajc3,Dse,Ergic3,Erlec1,Erlin2,Ermp1,Ext2,Fgb,Gm10320,H13,H2-D1,Hp,Hspa13,Itpr1,Itpr3,Kdsr,Lama3,Lman1,Loxl2,Lrba,Lrrc59,Magt1,Man1b1,Map2,Mest,Mia3,Nbas,Ncstn,Osbp,Pigt,Pkd2,Pla2g4a,Plod1,Preb,Ptpn1,Rcn3,Rnaset2b,Rpl13,Rpn1,Rps3,Rps8,Rtn1,Set,Sorl1,Sort1,Spcs2,Tenm2,Thbs1,Tmed1,Tmed4,Tmx3,Tor1b…
GO:0098644	complex of collagen trimers	3.23638e-06	8.90006e-05	6	497	17	18762	0.0120724	0.000906087	0.352941	0.0264897	CS-CE.txt	Col4a1,Col4a2,Col4a3,Col4a4,Col4a5,Col4a6
GO:0005614	interstitial matrix	3.23638e-06	8.90006e-05	6	497	17	18762	0.0120724	0.000906087	0.352941	0.0264897	CS-CE.txt	Abi3bp,Adamtsl4,Egflam,Smoc2,Vit,Vwa1
GO:0001726	ruffle	4.31942e-06	0.000114338	15	497	139	18762	0.0301811	0.00740859	0.107914	0.0264897	CS-CE.txt	Actn1,Arpc2,Clasp2,Eps8l2,Fscn1,Map2,Myo9b,Nckap1,Nme1,Rac1,Rps3,Spata13,Src,Tmod3,Twf1
GO:0099512	supramolecular fiber	4.47759e-06	0.000114338	47	497	883	18762	0.0945674	0.0470632	0.0532276	0.0264897	CS-CE.txt	Actn1,Ahnak2,Aldoa,Apoe,Arpc2,Arpc3,Clasp2,Clip1,Coro1a,Coro1b,Cst3,Dag1,Dctn3,Fbln1,Fscn1,Igbp1,Krt10,Krt2,Krt72,Krt80,Krt84,Lman1,Map2,Map7,Mfap4,Myl12a,Myo9b,Nckap1,Nme1,Npnt,Numa1,Pkd2,Plec,Rac1,Rmdn3,Rpl17,Slc2a1,Src,Synm,Thsd4,Tmod3,Tpm3,Twf1,Vcl,Vps18,Wasl,Yes1
GO:0032587	ruffle membrane	8.67142e-06	0.000213795	10	497	66	18762	0.0201207	0.00351775	0.151515	0.0264897	CS-CE.txt	Arpc2,Clasp2,Eps8l2,Map2,Nme1,Rac1,Rps3,Spata13,Src,Twf1
GO:0005789	endoplasmic reticulum membrane	1.25666e-05	0.000299505	30	497	478	18762	0.0603622	0.025477	0.0627615	0.0264897	CS-CE.txt	1300017J02Rik,Cant1,Canx,Dnajc3,Emc3,Emc4,Emc8,Erlin2,Ext2,Gm10320,H13,Itpr1,Itpr3,Kdsr,Lman1,Lman2,Magt1,Mia3,Nomo1,Pigt,Pkd2,Preb,Ptpn1,Rpn1,Rtn1,Slc35b2,Spcs2,Tmx3,Ufl1,Zmpste24
GO:0005643	nuclear pore	1.30182e-05	0.000300259	10	497	69	18762	0.0201207	0.00367765	0.144928	0.0264897	CS-CE.txt	Nup133,Nup155,Nup188,Nup205,Nup93,Nup98,Nupl1,Ran,Tpr,Xpo7
GO:0005577	fibrinogen complex	1.59808e-05	0.000352113	4	497	7	18762	0.00804829	0.000373095	0.571429	0.0264897	CS-CE.txt	Fbln1,Fgb,Fn1,Thbs1
GO:0000139	Golgi membrane	1.62514e-05	0.000352113	19	497	234	18762	0.0382294	0.012472	0.0811966	0.0264897	CS-CE.txt	Atp2c1,Chpf,Chst5,Chsy3,Ext2,Glg1,Lfng,Lman1,Lman2,Man1b1,Numa1,Osbp,Qsox2,Rac1,Slc35b2,Stx6,Tmem165,Vps45,Wasl
GO:0005608	laminin-3 complex	1.84789e-05	0.000377497	3	497	3	18762	0.00603622	0.000159898	1	0.0264897	CS-CE.txt	Lama1,Lama3,Lamb2
GO:0031074	nucleocytoplasmic transport complex	1.84789e-05	0.000377497	3	497	3	18762	0.00603622	0.000159898	1	0.0264897	CS-CE.txt	Mybbp1a,Ran,Xpo5
GO:0031982	vesicle	1.93114e-05	0.000383546	81	497	1931	18762	0.162978	0.102921	0.0419472	0.0264897	CS-CE.txt	Actn1,Ahnak2,Aldoa,Anxa3,Ap3b1,Ap3d1,Apoe,App,Arl8a,Arpc2,Atp11b,Atp2c1,Atp6v1e1,Bmp1,Bmp3,Cd47,Chid1,Clic4,Clip1,Clu,Coro1a,Cpe,Cst3,Dld,Eps8l2,Exoc4,Fgb,Fn1,Fnbp1l,Golim4,H13,Hip1,Itpr1,Itpr3,Lman1,Lman2,Loxl1,Lrba,Lrp1,Ncstn,Pacs1,Pacsin2,Picalm,Pigt,Pkd2,Pla2g4a,Prdx3,Ptpn1,Ptprs,Rab13,Rab8a,Rabgef1,Rac1,Ran,Rhoc,Sh3bp4,Slc2a1,Slc39a4,Snap47,Snx27,Snx30,Sorl1,Sort1,Src,Stx6,Stxbp3,Tgfb1,Tgfb2…
GO:0042175	nuclear outer membrane-endoplasmic reticulum membrane network	2.94428e-05	0.000568963	30	497	500	18762	0.0603622	0.0266496	0.06	0.0264897	CS-CE.txt	1300017J02Rik,Cant1,Canx,Dnajc3,Emc3,Emc4,Emc8,Erlin2,Ext2,Gm10320,H13,Itpr1,Itpr3,Kdsr,Lman1,Lman2,Magt1,Mia3,Nomo1,Pigt,Pkd2,Preb,Ptpn1,Rpn1,Rtn1,Slc35b2,Spcs2,Tmx3,Ufl1,Zmpste24
GO:0043209	myelin sheath	5.57849e-05	0.00102836	17	497	213	18762	0.0342052	0.0113527	0.0798122	0.0264897	CS-CE.txt	Aldoa,Ass1,Canx,Car2,Dld,Exoc4,Fscn1,Gdi2,Gnb2,Hba-a1,Idh3a,Itpr3,Ndufa10,Nme1,Pitpna,Prdx3,Tufm
GO:0098588	bounding membrane of organelle	5.60924e-05	0.00102836	49	497	1032	18762	0.0985915	0.0550048	0.0474806	0.0264897	CS-CE.txt	1300017J02Rik,Abcd3,Actn1,Agpat4,Anxa3,Ap3d1,Ass1,Atp2c1,Bri3bp,Chpf,Chst5,Chsy3,Cpe,Ddx3x,Dnajc3,Ext2,Gba,Glg1,Gm10320,H13,Hip1,Itpr1,Itpr3,Lfng,Lman1,Lman2,Man1b1,Ncstn,Nme1,Numa1,Osbp,Pacsin2,Phb2,Picalm,Pkd2,Ptprs,Qsox2,Rab13,Rab8a,Rac1,Rmdn3,Slc35b2,Snap47,Stx6,Tmem165,Tsg101,Vps45,Wasl,Wdr91
GO:0031410	cytoplasmic vesicle	6.25263e-05	0.00111766	74	497	1780	18762	0.148893	0.0948726	0.041573	0.0264897	CS-CE.txt	Actn1,Ahnak2,Anxa3,Ap3b1,Ap3d1,Apoe,App,Arl8a,Arpc2,Atp11b,Atp2c1,Atp6v1e1,Chid1,Clic4,Clip1,Clu,Coro1a,Cpe,Cst3,Dld,Exoc4,Fgb,Fnbp1l,Golim4,H13,Hip1,Itpr1,Itpr3,Lman1,Lman2,Loxl1,Lrba,Lrp1,Ncstn,Pacs1,Pacsin2,Picalm,Pigt,Pkd2,Pla2g4a,Prdx3,Ptpn1,Ptprs,Rab13,Rab8a,Rabgef1,Rac1,Ran,Rhoc,Sh3bp4,Slc39a4,Snap47,Snx27,Snx30,Sorl1,Sort1,Src,Stx6,Stxbp3,Tgfb1,Tgfb2,Thbs1,Tmed1,Tmed4,Tmem165,Tnik,Tsg101,…
GO:0034399	nuclear periphery	6.44751e-05	0.00112438	12	497	117	18762	0.0241449	0.00623601	0.102564	0.0264897	CS-CE.txt	Clic4,Dag1,Map2,Nono,Numa1,Nup205,Nup93,Nup98,Phb2,Scaf8,Sfpq,Tpr
GO:0097708	intracellular vesicle	6.84092e-05	0.00116458	74	497	1785	18762	0.148893	0.0951391	0.0414566	0.0264897	CS-CE.txt	Actn1,Ahnak2,Anxa3,Ap3b1,Ap3d1,Apoe,App,Arl8a,Arpc2,Atp11b,Atp2c1,Atp6v1e1,Chid1,Clic4,Clip1,Clu,Coro1a,Cpe,Cst3,Dld,Exoc4,Fgb,Fnbp1l,Golim4,H13,Hip1,Itpr1,Itpr3,Lman1,Lman2,Loxl1,Lrba,Lrp1,Ncstn,Pacs1,Pacsin2,Picalm,Pigt,Pkd2,Pla2g4a,Prdx3,Ptpn1,Ptprs,Rab13,Rab8a,Rabgef1,Rac1,Ran,Rhoc,Sh3bp4,Slc39a4,Snap47,Snx27,Snx30,Sorl1,Sort1,Src,Stx6,Stxbp3,Tgfb1,Tgfb2,Thbs1,Tmed1,Tmed4,Tmem165,Tnik,Tsg101,…
GO:0005610	laminin-5 complex	7.24556e-05	0.0011774	3	497	4	18762	0.00603622	0.000213197	0.75	0.0264897	CS-CE.txt	Lama3,Lama5,Lamb3
GO:0044611	nuclear pore inner ring	7.24556e-05	0.0011774	3	497	4	18762	0.00603622	0.000213197	0.75	0.0264897	CS-CE.txt	Nup155,Nup188,Nup205
GO:0002102	podosome	7.68942e-05	0.00122176	6	497	28	18762	0.0120724	0.00149238	0.214286	0.0264897	CS-CE.txt	Arpc2,Fermt3,Fscn1,Src,Tpm3,Vcl
GO:0005938	cell cortex	0.000104532	0.0016248	20	497	291	18762	0.0402414	0.0155101	0.0687285	0.0264897	CS-CE.txt	Actn1,Cap1,Capza2,Clasp2,Coro1a,Dstn,Exoc4,Exoc6b,Fgb,Hip1,Hmcn1,Marcks,Myl12a,Myo9b,Numa1,Pkd2,Rhoc,Slc2a1,Tpm3,Wasl
GO:0099513	polymeric cytoskeletal fiber	0.000161415	0.00245557	34	497	656	18762	0.0684105	0.0349643	0.0518293	0.0264897	CS-CE.txt	Actn1,Apoe,Arpc2,Arpc3,Clasp2,Clip1,Coro1a,Coro1b,Dctn3,Fscn1,Igbp1,Krt10,Krt2,Krt72,Krt80,Krt84,Map2,Map7,Myo9b,Nckap1,Nme1,Numa1,Pkd2,Rac1,Rmdn3,Src,Synm,Tmod3,Tpm3,Twf1,Vcl,Vps18,Wasl,Yes1
GO:0031838	haptoglobin-hemoglobin complex	0.000177566	0.00264499	3	497	5	18762	0.00603622	0.000266496	0.6	0.0264897	CS-CE.txt	Hba-a1,Hbb-bs,Hp
GO:0031941	filamentous actin	0.000191888	0.00279999	7	497	46	18762	0.0140845	0.00245176	0.152174	0.0264897	CS-CE.txt	Arpc2,Arpc3,Fscn1,Nckap1,Pkd2,Tmod3,Tpm3
GO:0005768	endosome	0.000274125	0.00391998	38	497	786	18762	0.0764588	0.0418932	0.0483461	0.0264897	CS-CE.txt	Ap3d1,Apoe,App,Arl8a,Arpc2,Atp11b,Atp6v1e1,Chid1,Clip1,Coro1a,Cst3,Exoc4,Golim4,Lrp1,Pacsin2,Picalm,Prdx3,Ptpn1,Rab13,Rab8a,Rabgef1,Rac1,Ran,Slc39a4,Snx27,Snx30,Sorl1,Sort1,Src,Stx6,Tgfb2,Tmem165,Tnik,Tsg101,Vps18,Vps45,Vps52,Wdr91
GO:0098858	actin-based cell projection	0.000281529	0.00394693	15	497	199	18762	0.0301811	0.0106065	0.0753769	0.0264897	CS-CE.txt	App,Atp6v1e1,Car2,Clic4,Coro1a,Crp,Dag1,Eps8l2,Exoc4,Fscn1,Myo9b,Rhoc,Spata13,Tgfb1,Twf1
GO:0030863	cortical cytoskeleton	0.00030115	0.00414081	11	497	118	18762	0.0221328	0.00628931	0.0932203	0.0264897	CS-CE.txt	Actn1,Cap1,Capza2,Clasp2,Coro1a,Dstn,Hip1,Numa1,Slc2a1,Tpm3,Wasl
GO:0043292	contractile fiber	0.000327758	0.00442164	16	497	224	18762	0.0321932	0.011939	0.0714286	0.0264897	CS-CE.txt	Actn1,Ahnak2,Aldoa,Cst3,Dag1,Lman1,Myl12a,Npnt,Plec,Rpl17,Slc2a1,Synm,Tmod3,Tpm3,Twf1,Vcl
GO:0005622	intracellular	0.000517996	0.00685865	396	497	13755	18762	0.796781	0.733131	0.0287895	0.0264897	CS-CE.txt	1300017J02Rik,Abcd3,Abcf1,Abhd6,Acadl,Acat1,Acin1,Actn1,Adh5,Adss,Agfg2,Agpat4,Agrn,Ahnak2,Alad,Aldh2,Aldh6a1,Aldh9a1,Aldoa,Anxa3,Ap3b1,Ap3d1,Aplp2,Apoe,App,Aqr,Arf3,Arhgdib,Arhgef1,Arhgef18,Arl8a,Arpc2,Arpc3,Asrgl1,Ass1,Atp11b,Atp13a1,Atp1b3,Atp2c1,Atp6v1e1,Bag5,Bcat2,Bmp1,Bola1,Bri3bp,Bub3,Cab39,Calu,Cant1,Canx,Cap1,Capza2,Car2,Card19,Cavin1,Cavin3,Ccdc47,Cdc42bpa,Cdipt,Celsr1,Cenpv,Chd6,Chid1,…
GO:0022627	cytosolic small ribosomal subunit	0.000662189	0.00860846	7	497	56	18762	0.0140845	0.00298476	0.125	0.0264897	CS-CE.txt	Ddx3x,Hba-a1,Rps12,Rps24,Rps3,Rps4x,Rps8
GO:0042565	RNA nuclear export complex	0.00070033	0.00894172	2	497	2	18762	0.00402414	0.000106598	1	0.0264897	CS-CE.txt	Ran,Xpo5
GO:0043226	organelle	0.000729638	0.00915248	357	497	12217	18762	0.71831	0.651157	0.0292216	0.0264897	CS-CE.txt	1300017J02Rik,Abcd3,Abcf1,Abhd6,Acadl,Acat1,Acin1,Actn1,Adh5,Agfg2,Agpat4,Ahnak2,Aldh2,Aldh6a1,Aldh9a1,Aldoa,Ankmy2,Anxa3,Ap3b1,Ap3d1,Aplp2,Apoe,App,Aqr,Arf3,Arhgef18,Arl8a,Arpc2,Arpc3,Ass1,Atp11b,Atp13a1,Atp2c1,Atp6v1e1,Bag5,Bcat2,Bmp1,Bmp3,Bola1,Bri3bp,Bub3,Calu,Cant1,Canx,Cap1,Capza2,Card19,Cavin1,Ccdc47,Cd47,Cdc42bpa,Cdipt,Celsr1,Cenpv,Chd6,Chid1,Chpf,Chst14,Chst5,Chsy3,Clasp2,Clic4,Clip1,Clu…
GO:0043231	intracellular membrane-bounded organelle	0.000795519	0.00980683	306	497	10234	18762	0.615694	0.545464	0.0299003	0.0264897	CS-CE.txt	1300017J02Rik,Abcd3,Abcf1,Abhd6,Acadl,Acat1,Acin1,Actn1,Adh5,Agfg2,Agpat4,Aldh2,Aldh6a1,Aldh9a1,Aldoa,Ap3b1,Ap3d1,Aplp2,Apoe,App,Aqr,Arf3,Arl8a,Ass1,Atp11b,Atp13a1,Atp2c1,Atp6v1e1,Bag5,Bcat2,Bmp1,Bola1,Bri3bp,Bub3,Calu,Cant1,Canx,Card19,Cavin1,Ccdc47,Cdipt,Celsr1,Cenpv,Chd6,Chid1,Chpf,Chst14,Chst5,Chsy3,Clasp2,Clic4,Clip1,Clu,Cnot7,Cog8,Col4a3,Cops6,Cpe,Cpsf1,Crygb,Cryzl2,Csf1r,Cst3,Dag1,Dazap1,D…
GO:0043229	intracellular organelle	0.000872588	0.0105746	349	497	11921	18762	0.702213	0.63538	0.0292761	0.0264897	CS-CE.txt	1300017J02Rik,Abcd3,Abcf1,Abhd6,Acadl,Acat1,Acin1,Actn1,Adh5,Agfg2,Agpat4,Ahnak2,Aldh2,Aldh6a1,Aldh9a1,Aldoa,Anxa3,Ap3b1,Ap3d1,Aplp2,Apoe,App,Aqr,Arf3,Arhgef18,Arl8a,Arpc2,Arpc3,Ass1,Atp11b,Atp13a1,Atp2c1,Atp6v1e1,Bag5,Bcat2,Bmp1,Bola1,Bri3bp,Bub3,Calu,Cant1,Canx,Cap1,Capza2,Card19,Cavin1,Ccdc47,Cdc42bpa,Cdipt,Celsr1,Cenpv,Chd6,Chid1,Chpf,Chst14,Chst5,Chsy3,Clasp2,Clic4,Clip1,Clu,Cnot7,Cog8,Col4a…
GO:0043227	membrane-bounded organelle	0.00098568	0.011746	325	497	10995	18762	0.653924	0.586025	0.0295589	0.0264897	CS-CE.txt	1300017J02Rik,Abcd3,Abcf1,Abhd6,Acadl,Acat1,Acin1,Actn1,Adh5,Agfg2,Agpat4,Ahnak2,Aldh2,Aldh6a1,Aldh9a1,Aldoa,Anxa3,Ap3b1,Ap3d1,Aplp2,Apoe,App,Aqr,Arf3,Arl8a,Arpc2,Ass1,Atp11b,Atp13a1,Atp2c1,Atp6v1e1,Bag5,Bcat2,Bmp1,Bmp3,Bola1,Bri3bp,Bub3,Calu,Cant1,Canx,Card19,Cavin1,Ccdc47,Cd47,Cdipt,Celsr1,Cenpv,Chd6,Chid1,Chpf,Chst14,Chst5,Chsy3,Clasp2,Clic4,Clip1,Clu,Cnot7,Cog8,Col4a3,Cops6,Coro1a,Cpe,Cpsf1,C…
GO:0098791	Golgi apparatus subcompartment	0.00103241	0.0121012	16	497	249	18762	0.0321932	0.0132715	0.064257	0.0264897	CS-CE.txt	Ap3b1,Ap3d1,Atp2c1,Chid1,Chpf,Chsy3,Clasp2,Glg1,H2-D1,Lrba,Rab13,Rac1,Sorl1,Stx6,Tgfb2,Tmem165
GO:0005635	nuclear envelope	0.00106648	0.0122989	22	497	400	18762	0.0442656	0.0213197	0.055	0.0264897	CS-CE.txt	Abcf1,Apoe,App,Clip1,Cst3,Dnajc2,Ipo9,Itpr1,Itpr3,Nup133,Nup155,Nup188,Nup205,Nup93,Nup98,Nupl1,Ran,Rcc1,Sorl1,Tor1b,Tpr,Xpo7
GO:0022626	cytosolic ribosome	0.00110438	0.0125339	12	497	159	18762	0.0241449	0.00847458	0.0754717	0.0264897	CS-CE.txt	Ddx3x,Hba-a1,Rpl13,Rpl17,Rpl26,Rpl35a,Rpl7a,Rps12,Rps24,Rps3,Rps4x,Rps8
GO:0098554	cytoplasmic side of endoplasmic reticulum membrane	0.00137767	0.0153912	3	497	9	18762	0.00603622	0.000479693	0.333333	0.0264897	CS-CE.txt	H13,Pkd2,Ptpn1
GO:0005791	rough endoplasmic reticulum	0.00144402	0.0158842	9	497	101	18762	0.0181087	0.00538322	0.0891089	0.0264897	CS-CE.txt	1300017J02Rik,App,Canx,Ccdc47,Dnajc3,Gm10320,H13,Map2,Rpn1
GO:1903293	phosphatase complex	0.00160164	0.0170921	6	497	48	18762	0.0120724	0.00255836	0.125	0.0264897	CS-CE.txt	Itpr1,Ppp1ca,Ppp2r2a,Ppp2r5c,Shoc2,Wdr82
GO:0008287	protein serine/threonine phosphatase complex	0.00160164	0.0170921	6	497	48	18762	0.0120724	0.00255836	0.125	0.0264897	CS-CE.txt	Itpr1,Ppp1ca,Ppp2r2a,Ppp2r5c,Shoc2,Wdr82
GO:0043034	costamere	0.00168191	0.0176847	4	497	20	18762	0.00804829	0.00106598	0.2	0.0264897	CS-CE.txt	Ahnak2,Dag1,Synm,Vcl
GO:0005798	Golgi-associated vesicle	0.00182156	0.0188756	10	497	125	18762	0.0201207	0.0066624	0.08	0.0264897	CS-CE.txt	App,H13,Lman1,Lman2,Pacs1,Rab13,Rab8a,Sort1,Tmed1,Tmed4
GO:0048471	perinuclear region of cytoplasm	0.00187665	0.0191686	29	497	611	18762	0.0583501	0.0325658	0.0474632	0.0264897	CS-CE.txt	App,Bag5,Clic4,Clu,Coro1b,Cst3,Dctn3,Gnb2,Ighm,Itpr1,Itpr3,Lrp1,Myo9b,Nme1,Osbp,Pacs1,Picalm,Pkn2,Pla2g4a,Plec,Set,Slk,Sorl1,Sort1,Src,Stx6,Tnik,Twf1,Vps52
GO:0005769	early endosome	0.00192231	0.0191954	15	497	240	18762	0.0301811	0.0127918	0.0625	0.0264897	CS-CE.txt	Apoe,Coro1a,Lrp1,Picalm,Prdx3,Ptpn1,Rabgef1,Rac1,Snx27,Sorl1,Sort1,Stx6,Tsg101,Vps18,Wdr91
GO:0055037	recycling endosome	0.00193296	0.0191954	10	497	126	18762	0.0201207	0.0067157	0.0793651	0.0264897	CS-CE.txt	Atp11b,Pacsin2,Rab13,Rab8a,Rac1,Ran,Sorl1,Stx6,Tnik,Vps52
GO:0030135	coated vesicle	0.00205285	0.0194182	12	497	171	18762	0.0241449	0.00911417	0.0701754	0.0264897	CS-CE.txt	App,Hip1,Lman1,Lman2,Lrp1,Pacs1,Picalm,Rab13,Rab8a,Sort1,Tmed1,Tmed4
GO:0031967	organelle envelope	0.00206315	0.0194182	43	497	1027	18762	0.0865191	0.0547383	0.0418695	0.0264897	CS-CE.txt	Abcd3,Abcf1,Acadl,Acat1,Agpat4,Apoe,App,Ass1,Bri3bp,Clip1,Cst3,Ddx3x,Dnajc2,H2-Ke6,Ipo9,Itpr1,Itpr3,Mpst,Ndufa10,Ndufaf3,Nme1,Nup133,Nup155,Nup188,Nup205,Nup93,Nup98,Nupl1,Phb2,Ran,Rcc1,Rmdn3,Rps3,Shmt2,Slc25a31,Sorl1,Src,Stoml2,Suclg1,Tor1b,Tpr,Tufm,Xpo7
[truncated: 641 more rows]

## Sheet: molecular_function
TermID	Term	P	Q	k	n	K	N	k/n	K/N	k/K	n/N	Qset	Symbols
[truncated: 1,055 more rows]
